# Supplementary material for: Expression profiles of cell-wall related genes vary broadly between two common maize inbreds during stem development
Source: BMC Genomics. 2019 Oct 29;20:785. doi: 10.1186/s12864-019-6117-z (PMC6819468; doi:10.1186/s12864-019-6117-z)
Supplement: Supplementary file 1 — Additional file 1: Dataset 1. Cell wall-related genes of maize B73. [file 12864_2019_6117_MOESM1_ESM.xlsx]

## Sheet: Sheet1
Additional file 1: Data Set 1. Cell wall-related genes of maize B73. Expression ratio is calculated for genes with ≥500 reads per 20 M
as the sum of the reads of Internodes 3 to 5 divided by the sum of reads of Internodes 8 and 9. Arabidopsis genes are color-coded
to reflect expression during floral stem development as primarily during primary wall formation (blue), secondary wall formation (red), or
constitutive (purple). Putative orthologous maize genes closest in sequence to Arabidopsis and expressed during primary wall formation
(blue) or secondary wall formation (red) and the Arabidopsis homologs are in bold.
________________________________________________________________________________________________________
Family	Maize GDBv2	Ratio of	Arabidopsis Homologs	Total Expression
		Expression		Internodes 2-9
				(Reads per 20 million)
________________________________________________________________________________________________________
Sucrose synthases
Sus6a	GRMZM2G045171	0.38	At5g37180, At1g73370	589
Sus6b	GRMZM2G060659	0.45	At5g37180, At1g73370	4828
Sus4a	GRMZM2G152908	0.81	At5g20830, At3g43190	747529
Sus4b	GRMZM2G089713	1.01	At5g20830, At3g43190	4407
SusL3	GRMZM2G011240	1.34	None	2503
SusL1	GRMZM2G318780	1.65	None	7638
SusL2	GRMZM2G392988	1.68	None	2539
Sus3	GRMZM2G311182	1.94	At4g02280	5193
Nucleotide-sugar interconversion
AUD1a	GRMZM2G381473	1.66	At3g62830, At2g47650	2699
AUD1c	GRMZM2G007404	1.98	At3g62830, At2g47650	5238
AUD1b	GRMZM2G007195	2.79	At3g62830, At2g47650	38557
AUD3c	GRMZM2G359234	3.26	At3g53520	23393
AUD3b	GRMZM2G370048	3.53	At3g53520	14034
AUD3a	GRMZM2G347717		At3g53520	276
AUD1d	GRMZM2G382038		None	129
SUD3b	GRMZM2G165357	1.82	At2g28760	80941
SUD3a	GRMZM2G044027	1.85	At2g28760	107331
AXS1	GRMZM2G063949	0.5	At1g08200, At2g27860	16882
GAE6e	GRMZM2G052357	0.12	None	1345
GAE6b	GRMZM2G170336	0.4	None	3067
GAE1b	GRMZM2G110558	0.9	At4g30440	11076
GAE1c	GRMZM2G042179	0.97	At4g30440	7569
GAE6a	GRMZM2G017678	1.2	None	1180
GAE6c	GRMZM2G429118	1.79	None	1292
GAE6d	GRMZM2G161233		None	177
GAE1a	GRMZM2G455306		At4g30440	70
GAE6f	GRMZM2G163610		None	8
GER1	GRMZM2G029856		At1g17890, At1g73250	60
GME1a	GRMZM2G138907	1.21	At5g28840	8466
GME1b	GRMZM2G124434	2.39	At5g28840	16216
GMD1	GRMZM2G115124	1.07	At3g51160, At5g66280	757
RHM1c	GRMZM2G031311	0.94	None	2293
RHM1b	GRMZM2G166767	1.46	None	24392
RHM1a	GRMZM2G044281	3.47	None	6654
UER1	GRMZM2G072911	0.65	At1g63000	28359
UGD3a	GRMZM2G328500	1.94	At5g15490, At3g29360, At5g39320	15947
UGD3b	GRMZM5G862540	2.37	At5g15490, At3g29360, At5g39320	161211
UGD4	GRMZM2G058244		At1g26570	378
UGE4	GRMZM2G138410	0.35	At1g64440	1672
UGE2	GRMZM2G038598	6.72	At4g23920, At4g10960	1850
UGE3	GRMZM2G052336		At1g12780, At1g63180	57
UXE4b	GRMZM2G000632	1.66	None	5303
UXE4d	GRMZM2G145460	1.89	None	1002
UXE4a	GRMZM5G830983	2.05	None	7715
UXE4c	GRMZM2G040397	2.29	None	35231
RGP/UAM3a	GRMZM2G045287	1.56	At3g08900	3617
RGP/UAM1a	GRMZM2G087326	1.9	At3g02230, At5g15650	78064
RGP/UAM3b	GRMZM5G830681	1.99	At3g08900	855
RGP/UAM1b	GRMZM2G073725	2.44	At3g02230, At5g15650	129865
RGP/UAM5a	GRMZM2G173341	2.61	At5g16510	59808
RGP/UAM5c	GRMZM2G456174		None	471
RGP/UAM5b	GRMZM2G046436		None	5
RGP/UAM4	GRMZM2G034945		None	2
RGP/UAM5d	GRMZM2G481027		None	0
Nucleotide-sugar transporters
Group I
URGTL4	GRMZM2G014610	0.3	None	755
UXTL2a	GRMZM2G012992	0.38	At5g55950	3027
UXT3b	GRMZM2G116053	0.61	At1g06890, At2g30460	11479
UXTL2b	GRMZM2G075372	0.8	At5g55950	799
URGT3b	GRMZM2G089630	0.81	At4g39390	6008
URGTL3	GRMZM2G021971	0.83	None	1299
URGT3a	GRMZM5G823629	1.05	At4g39390	5693
UXT3a	GRMZM2G081848	1.07	At1g06890, At2g30460	6778
UXT2a	GRMZM2G063253	1.14	At1g06890, At2g30460	38799
URGTL1	GRMZM2G147446	1.17	None	7286
UXT2b	GRMZM2G063511	1.3	At1g06890, At2g30460	34481
URGTL2	GRMZM2G071378	1.32	None	12330
URGT3b’	AC194970.5_FG005	1.42	At5g42420	14481
UXT1d	GRMZM2G048434	1.94	None	11301
URGT3a’	GRMZM2G055216	2.05	At5g42420	29370
UXT1a	GRMZM2G068714	2.19	None	11643
UXT1c	GRMZM5G828581	3.14	None	26508
UXT1b	GRMZM2G122618	3.69	None	45202
Group II
UTR1a	GRMZM2G045686	0.61	At2g02810, At1g14360	1455
UTR5b	GRMZM2G180519	0.63	At3g46180, At5g59740	1884
UTR5a	GRMZM2G005163	0.93	At3g46180, At5g59740	2490
UTR1b	GRMZM2G176029	0.94	At2g02810, At1g14360	10969
UTR2	GRMZM2G143187		At1g12600, At4g23010	385
Group III
NSTL4a	GRMZM2G007909	0.38	At4g35335	652
NSTL4b	AC214266.3_FG002	0.57	At4g35335	3025
ROCK1b	GRMZM2G403915	0.81	At5g65000	2834
UTR6b	GRMZM2G001033	0.85	At2g43240, At3g59360	21615
UTR6c	GRMZM5G842886	0.86	None	3176
GONST3b	GRMZM2G013349	0.89	At1g76340	9770
UTR6a	GRMZM2G172647	0.94	At2g43240, At3g59360	19904
ROCK1a	GRMZM2G025236	0.97	At5g65000	4967
GONST4b	GRMZM2G058120	0.99	At5g19980	1441
NSTL3	GRMZM2G093598	1.05	At5g41760	5782
GONST4a	GRMZM2G088849	1.1	At5g19980	2464
GONST3a	GRMZM2G173067	1.35	At1g76340	5186
UGNT1a	GRMZM2G133226	1.49	At4g32272	5652
GONST1	GRMZM5G863229	1.77	At2g13650	1464
UTR7a	GRMZM2G135476	1.83	At4g31600	1580
UGNT1b	GRMZM2G020976	2.26	At4g32272	6955
GONST2	GRMZM2G081105		At1g07290	173
NSTL4c	GRMZM2G421565		None	92
UTR7c	GRMZM2G050157		At4g31600	13
UTR7b	GRMZM2G375847		At4g31600	12
Group IV
TPTa	GRMZM2G083344	0.42	At5g46110	12885
PPT1b	GRMZM2G103047	0.59	At5g33320	15214
PPT1c	GRMZM2G047404	0.62	At5g33320	21427
PPT1a	GRMZM2G174107	1.09	At5g33320	24683
GPT1b	GRMZM2G180720	1.39	None	32835
GPT1a	GRMZM2G431314	1.4	None	19590
GPT1c	GRMZM2G009223	1.41	None	8519
TPTb	GRMZM2G070605	3.63	At5g46110	19195
TPTc	GRMZM2G059412	4.63	None	13916
PPT2	GRMZM2G066413		At3g01550	159
Group V
GalT1a	GRMZM2G127591	0.67	At1g77610, At1g21870	5170
GalT1b	GRMZM2G040033	0.75	At1g77610, At1g21870	583
UUAT1a	GRMZM2G447617	2.55	At5g05820, At3g11320	16638
UUAT1b	GRMZM2G443265	2.58	At5g05820, At3g11320	14606
NSTL10	AC219006.2_FG006		None	240
Group VI
UAfT1	GRMZM2G002699	0.47	At1g48230, At3g17430	6064
UAfT2b	GRMZM2G062555	0.98	None	13860
UAfT2a	GRMZM2G090300	1.03	None	20068
NSTL17	GRMZM2G022793	1.05	At1g53660, At3g14410	4609
UAfT3	GRMZM2G178734	1.63	At1g06470	658
UAfT2c	GRMZM2G130558	2.84	None	12492
UAfT2d	AC204359.3_FG005		None	0
Cellulose synthases
CesA3	GRMZM2G039454	0.79	At4g32410, At2g25540	16176
CesA5	GRMZM2G111642	0.81	At4g32410, At2g25540	13227
CesAL1	GRMZM2G104092	0.81	At4g32410, At2g25540	723
CesAL4	GRMZM2G150404	1.54	At4g32410, At2g25540	19360
CesA7b	GRMZM2G028353	1.59	At4g39350, At2g21770, At5g09870, At5g64740	66734
CesA2	GRMZM2G027723	1.6	At4g32410, At2g25540	109341
CesA7a	GRMZM2G025231	1.61	At4g39350, At2g21770, At5g09870, At5g64740	103817
CesA8a	GRMZM2G082580	1.61	At4g39350, At2g21770, At5g09870, At5g64740	31702
CesA4	GRMZM2G424832	1.67	At4g32410, At2g25540	25593
CesA1	GRMZM2G112336	1.7	At4g32410, At2g25540	85228
CesA6	GRMZM2G113137	1.71	At4g39350, At2g21770, At5g09870, At5g64740	61123
CesA8b	GRMZM2G177631	1.72	At4g39350, At2g21770, At5g09870, At5g64740	61254
CesA9	GRMZM2G018241	1.75	At4g32410, At2g25540	44547
CesA10	GRMZM2G445905	3.78	At5g44030	41253
CesA12b	GRMZM2G002523	5.36	At5g17420	17110
CesA11a	GRMZM2G037413	5.77	At4g18780	102270
CesA11b	GRMZM2G055795	5.77	At4g18780	102520
CesA12a	GRMZM2G142898	6.09	At5g17420	20255
CesAL3	GRMZM2G378836		At4g32410, At2g25540	157
CesAL2	GRMZM2G349834		At4g18780	28
Callose synthases
GSL12b	GRMZM2G430680	0.24	At5g13000, At5g36870, At2g31960, At1g05570	15413
GSL1	GRMZM2G022856	0.26	At4g04970	7016
GSL12d	GRMZM2G111529	0.35	None	3901
GSL7a	GRMZM2G084802	0.41	At1g06490, At3g59100	3243
GSL7b	GRMZM2G465764	0.51	At1g06490, At3g59100	8113
GSL12f	GRMZM2G453794	0.83	None	21672
GSL8	GRMZM2G326643	0.84	At2g36850	40280
GSL12a	GRMZM5G840560	1.5	At5g13000, At5g36870, At2g31960, At1g05570	14485
GSL12e	GRMZM2G341918	3.15	None	871
GSL12c	GRMZM2G180951	3.62	None	12652
GSL2	GRMZM2G353905		At2g13680	487
GSL12g	GRMZM2G023003		None	234
Cellulose-synthase-like genes
Cellulose synthase-likeA (CslA)
CslA2	GRMZM2G105631	0.35	At5g22740	11770
CslAL3	GRMZM2G178880	0.48	None	945
CslAL2	GRMZM2G115772	0.49	None	2361
CslAL7	GRMZM2G099088	0.58	None	5662
CslAL1	GRMZM2G010142	0.64	None	3145
CslAL4	GRMZM2G405567	0.69	None	1710
CslAL6	GRMZM2G108600	0.89	None	8618
CslAL5	GRMZM2G020742	0.9	None	1805
CslA9	GRMZM2G443715	0.99	At5g03760	988
CslAL8	GRMZM2G107754		None	346
Cellulose synthase-likeC (CslC)
CslC5a	GRMZM2G173759	0.46	At4g31590, At2g24630	9541
CslC12e	GRMZM2G454081	0.7	None	4697
CslC12d	GRMZM2G027794	0.71	None	5414
CslC12c	GRMZM2G074792	1.06	None	15415
CslC12a	GRMZM2G028286	2.23	At4g07960	9918
CslC12b	AC183932.3_FG007	2.44	None	8743
CslC5b	GRMZM2G142685		At4g31590, At2g24630	51
CslC5c	GRMZM2G135286		At4g31590, At2g24630	15
Cellulose synthase-likeD (CslD)
CslD5	GRMZM2G015886	0.14	At1g02730	2564
CslD4	GRMZM2G044269	0.53	At4g38190	853
CslD3a	GRMZM5G870176	3.11	At3g03050	53514
CslD3b	GRMZM2G436299		At2g33100	284
CslD1	GRMZM2G061764		At3g03050	141
Cellulose synthase-likeE (CslE)
CslE1a	GRMZM2G014558	0.05	At1g55850	515
CslE1b	GRMZM2G012044	1.14	At1g55850	3010
Cellulose synthase-likeF (CslF)
CslF3	GRMZM2G113432	0.48	None	2493
CslF7	GRMZM2G339645	0.74	None	1203
CslF5	GRMZM2G150404	1.54	None	19360
CslF2	GRMZM2G110145	1.6	None	39298
CslF4	GRMZM2G122277	1.86	None	32013
CslF9	GRMZM2G378836		None	157
CslF8	GRMZM2G367267		None	96
CslF1	GRMZM2G103972		None	42
CslF6	GRMZM2G164761		None	17
Cellulose synthase-likeG (CslG)
CslG1	GRMZM2G122431		At4g23990	54
Glycosyl Transferase Family 8 (GT8)
Group A
GUX1b	GRMZM2G002023	0.36	At3g18660, At1g77130	7152
GUX1a	GRMZM2G058472	1.01	At3g18660, At1g77130	3382
GUX1d	GRMZM2G135743	2.19	At3g18660, At1g77130	24829
GUX1c	GRMZM2G365544	2.4	At3g18660, At1g77130	16088
GUX2	GRMZM2G109431	2.45	At4g33330	1536
GUX1e	GRMZM2G031581		None	332
GUX1f	GRMZM2G441987		None	74
Group C
GATL7c	GRMZM2G000587	0.19	None	711
GATL3a	GRMZM2G057930	0.48	At1g13250	722
GATL3b	GRMZM2G468661	0.67	At1g13250	699
GATL2	GRMZM2G149024	1.09	At3g50760, At1g19300	4895
GATL7d	GRMZM2G142709	1.28	None	9060
GATL7b	GRMZM2G300692	2.38	At3g62660, At4g02130, At1g02720	2770
GATL4a	GRMZM2G108576		At3g06260	316
GATL4b	GRMZM2G019583		At3g06260	88
GATL7a	GRMZM2G443785		At3g62660, At4g02130, At1g02720	46
GATL7e	GRMZM2G469828		None	0
Group D
GAUT7a	GRMZM2G036918	0.3	At2g38650	10108
GAUT1d	GRMZM2G076276	0.34	At3g61130	11866
GAUT3	GRMZM2G028501	0.41	At4g38270	1736
GAUT15	GRMZM2G014770	0.44	At3g58790	2154
GAUT1c	GRMZM2G147145	0.45	At3g61130	16034
GAUT1b	GRMZM2G379577	0.59	At3g61130	7808
GAUT1a	GRMZM2G386971	0.64	At3g61130	10682
GAUT4b	GRMZM2G048008	0.68	At5g47780	6484
GAUT9a	AC209664.3_FG002	0.74	None	3727
GAUT7b	GRMZM2G008501	0.84	At2g38650	4333
GAUT7c	GRMZM2G045467	0.87	At2g38650	4713
GAUT6	GRMZM2G135195	0.89	At2g30575, At1g06780	2057
GAUT13b	GRMZM2G107854	0.93	At3g01040, At5g15470	3909
GAUT4a	GRMZM2G391000	0.95	At5g47780	8273
GAUT8	GRMZM2G130046	0.99	At3g25140	12040
GAUT10b	GRMZM2G143102	1.2	At2g20810	4533
GAUT13c	GRMZM2G113506	1.24	At3g01040, At5g15470	11752
GAUT10a	GRMZM2G063519	1.26	At2g20810	3647
GAUT13a	GRMZM2G098434	1.28	At3g01040, At5g15470	11409
GAUT11c	GRMZM2G078890	1.59	At1g18580	2716
GAUT11b	AC177908.3_FG002	1.88	At1g18580	6657
GAUT11a	GRMZM2G151015		At1g18580	506
GAUT9b	GRMZM2G166940		At3g25140, At3g02350	254
Group E
IPUT1	GRMZM2G166903	1.42	At5g18480	9470
PGSIP7c	GRMZM2G114772	1.53	At2g35710, At4g16600	1130
PGSIP7b	GRMZM2G462261	2.28	At2g35710, At4g16600	11684
PGSIP7a	GRMZM2G091581	2.6	At2g35710, At4g16600	14491
PGSIP7d	GRMZM2G026889	6.91	At2g35710, At4g16600	2915
Glycosyl Transferase Family 31 (GT31)
Group A
GT31A1	GRMZM2G059013	0.52	At1g33250	1924
GT31A10	GRMZM2G061202	2.29	At3g11420, At2g37730	5445
GT31A3	GRMZM2G017533	2.55	At4g15240, At1g05280	1577
GT31A2	GRMZM2G103785	2.8	At4g15240, At1g05280	669
GT31A7	GRMZM2G098676		None	455
GT31A8	GRMZM2G426067		None	412
GT31A9	GRMZM2G107501		None	390
GT31A6	GRMZM2G102657		None	202
GT31A4	GRMZM2G040068		At5g41460, At4g23490, At4g11350	13
GT31A5	GRMZM2G071325		At5g41460, At4g23490, At4g11350	12
Group B
GALT2b	GRMZM2G131329	0.54	At4g21060	2990
GALT2a	GRMZM2G063688	0.55	At4g21060	5389
GALT3	GRMZM2G160958	0.71	At3g06440	3965
GALT4f	GRMZM2G149935	0.98	None	11707
GALT1b	GRMZM2G164072	1.12	At1g26810	6115
GALT4d	GRMZM2G176774	1.16	At1g27120, At1g74800, At5g62620	716
GALT1a	GRMZM2G042607	1.31	At1g26810	5812
GALT4c	GRMZM2G054350	1.52	At1g27120, At1g74800, At5g62620	1906
GALT4e	GRMZM2G176630	2.08	None	5640
GALT4a	GRMZM2G149841		At1g27120, At1g74800, At5g62620	446
GALT1c	AC206332.3_FG005		None	43
GALT4b	GRMZM2G025048		At1g27120, At1g74800, At5g62620	21
GroupC
GT31C2	GRMZM2G130449	0.81	At1g53290, At3g14960	3937
GT31C1	GRMZM2G022768	0.97	At2g26100	4574
GT31C3	GRMZM5G838414	1.24	At1g53290, At3g14960	2069
GroupD
HPGT2	GRMZM2G000393	0.57	At4g32120, At2g25300	5752
HPGT1a	GRMZM2G116971	0.79	At5g53340	5312
HPGT1b	GRMZM2G153760	0.79	At5g53340	8344
GroupE
GT31E3	GRMZM2G007185	0.54	At1g11730	1019
GALT31A	GRMZM2G144873	0.58	At1g32930	8268
GT31E4	GRMZM2G133613	0.71	At1g77810, At1g22015, At1g33430	667
GT31E6	GRMZM2G070708	1.08	At1g77810, At1g22015, At1g33430	4614
GT31E5	GRMZM2G013079	1.33	At1g77810, At1g22015, At1g33430	4792
GT31E2	GRMZM2G132866	2.13	At1g11730	13086
GT31E1	GRMZM2G080231	2.31	At4g26940, At2g32430, At1g05170	1719
GroupF
GT31F4	GRMZM2G072406	14.14	None	2000
GT31F5	GRMZM2G057779	25.29	None	3322
GT31F1	GRMZM2G037998		At5g57500	76
GT31F3	GRMZM2G011626		None	16
GT31F2	GRMZM2G181358		At5g57500	10
Glycosyl Transferase Family34 (GT34)
XXT2b	GRMZM2G129302	0.53	At3g62720, At4g02500	753
XXT2c	GRMZM2G115762	0.96	At3g62720, At4g02500	687
XXT3a	GRMZM5G876303	1.27	At5g07720, At1g18690, At1g74380	1311
XXTL2	GRMZM2G154124	1.48	At4g37960	5486
XXTL1b	GRMZM2G123355		At2g22900	354
XXT2a	GRMZM2G031453		At3g62720, At4g02500	204
XXTL1c	GRMZM2G435120		At2g22900	52
XXT3b	GRMZM2G044377		At5g07720, At1g18690, At1g74380	49
XXT3e	GRMZM2G044394		None	31
GT34-3	GRMZM2G072589		None	10
XXTL1d	GRMZM2G423930		At2g22900	10
XXT3c	GRMZM2G159193		At5g07720, At1g18690, At1g74380	10
XXT3f	GRMZM2G159208		None	9
XXT3d	GRMZM2G445201		None	7
GT34-2	GRMZM2G383790		None	7
GT34-1	GRMZM2G164283		None	7
GT34-4	GRMZM2G434155		None	2
XXTL1a	AC186147.3_FG008		At2g22900	0
Glycosyl Transferase Family 37 (GT37)
FUT2	GRMZM2G404762	0.49	At2g03210	893
FUTL11	GRMZM2G015983	4.34	None	2539
FUT3a	GRMZM2G103128		At1g74420	353
FUTL8	GRMZM2G104032		None	339
FUTL2	GRMZM5G870571		None	179
FUT3b	GRMZM2G118312		At1g74420	83
FUTL4	GRMZM5G858456		None	36
FUTL3	GRMZM2G127184		None	31
FUTL9	GRMZM2G387087		None	24
FUTL12	GRMZM2G080696		None	17
FUTL5	GRMZM2G015654		None	16
FUTL1	GRMZM2G436950		None	14
FUTL7	GRMZM2G470010		None	14
FUTL10	GRMZM2G096268		None	8
FUT3c	GRMZM5G857459		None	7
FUTL6	GRMZM2G333274		None	5
FUT3d	GRMZM2G471594		None	2
Glycosyl Transferase Family43 (GT43)
IRX14c	GRMZM5G869532	1.25	At5g67230, At4g36890	1782
IRX9d	GRMZM2G076307	1.25	None	886
IRX9Ld	GRMZM2G103628	1.54	None	10885
IRX9Le	GRMZM2G150264	1.76	None	3043
IRX14d	GRMZM2G160585	1.98	At5g67230, At4g36890	17562
IRX9La	GRMZM2G179504	2.08	At1g27600	1192
IRX9c	GRMZM2G012874	2.39	At2g37090	16562
IRX9Lc	GRMZM2G037469	2.48	None	10466
IRX9Lb	GRMZM2G068350	2.93	At1g27600	3440
IRX9b	GRMZM2G001079	3.46	At2g37090	11067
IRX9a	GRMZM2G118959	3.48	At2g37090	5898
IRX14b	GRMZM2G150302	3.52	At5g67230, At4g36890	12408
IRX14a	GRMZM2G113655	4.36	At5g67230, At4g36890	23328
IRX9Lg	GRMZM2G356579		None	276
IRX9Lh	GRMZM2G025302		None	11
IRX9Lf	GRMZM2G448938		None	0
Glycosyl Transferase Family47 (GT47)
GroupA
MUR3b	GRMZM2G430995	0.32	At2g20370	2148
MUR3a	GRMZM2G137779	0.77	At2g20370	903
MUR3c	GRMZM2G332548	0.81	At2g20370	4789
GT47A14	GRMZM2G089248	1.29	At4g22580	697
GT47A10	GRMZM2G464680		None	281
GT47A16	GRMZM2G021401		At4g22580	163
GT47A4	GRMZM5G865819		None	44
GT47A13	GRMZM2G161540		At4g22580	40
GT47A11	GRMZM2G317731		None	33
MUR3d	GRMZM2G075492		At2g20370	23
GT47A18a	GRMZM2G303135		At5g62220	20
GT47A15	GRMZM2G175417		At4g22580	10
GT47A9	GRMZM2G075436		None	9
GT47A18b	GRMZM2G305146		At5g62220	7
MUR3e	GRMZM2G016338		At2g20370	3
GT47A1	GRMZM2G172602		None	1
GT47A2	GRMZM5G827810		None	0
GT47A3	GRMZM2G142214		None	0
GT47A5	GRMZM2G315692		None	0
GT47A6	GRMZM2G435276		None	0
GT47A7	GRMZM2G470309		None	0
GT47A8	GRMZM2G406662		None	0
GT47A12	AC177899.2_FG009		None	0
Group B
EDA5d	GRMZM2G022398	0.47	At5g03795	1199
EDA5c	GRMZM2G009690	0.55	At3g03650, At3g45400	1106
GT47B3	GRMZM2G139691	0.59	At5g16890	3076
EDA5b	GRMZM2G127416	0.61	At3g03650, At3g45400	1779
GT47B4	GRMZM2G149932	0.62	At1g34270	1876
ARAD1	GRMZM2G060579	0.72	At2g35100, At5g44930	3729
EDA5a	GRMZM2G054703	0.83	At3g03650, At3g45400	1174
GT47B2	GRMZM2G158496	1.53	At1g67410	5342
GT47B1	GRMZM2G139355		At1g74680	6
Group C
GT47C1	GRMZM2G149189		At5g20260	44
GT47C3	GRMZM2G325561		At5g25310	17
GT47C2	GRMZM2G001938		None	10
Group D
GT47D4	GRMZM2G000976	0.4	At4g38040	1979
GT47D3	GRMZM2G018962	0.47	At4g38040	4212
GT47D5	GRMZM2G076688	0.66	At1g21480	2776
GT47D2	GRMZM2G322047	0.84	At5g19670	936
GT47D1	GRMZM2G048010		At4g16745	8
Group E
IRX10-1f	GRMZM2G056702	0.66	None	7329
IRX10-1g	GRMZM2G023020	0.92	None	6348
IRX10-1h	GRMZM2G448834	1.05	None	1579
IRX10-1i	GRMZM2G134308	1.48	None	1796
FRA8a	GRMZM2G113245	2.3	At2g28110, At5g22940	872
IRX10-1e	GRMZM2G059845	3.67	None	13917
IRX10-1c	GRMZM2G000581	3.84	At1g27440, At5g61840	9712
IRX10-1d	GRMZM5G898668	3.87	At1g27440, At5g61840	18965
IRX10-1a	GRMZM2G059825	3.96	At1g27440, At5g61840	54786
FRA8b	GRMZM2G035377		At2g28110, At5g22940	284
IRX10-1b	GRMZM2G152029		At1g27440, At5g61840	169
Glycosyl Transferase Family 61 (GT61)
XYLT1a	GRMZM2G096946	0.45	None	8699
MUCI21d	GRMZM2G139574	0.6	At2g03370, At2g03360	3088
GT61-8	GRMZM2G176576	0.7	None	6747
GT61-13	GRMZM2G024444	0.7	None	1653
GT61-6	GRMZM2G130800	1.03	At3g18180, At3g18170	2988
GT61-18	GRMZM2G476699	1.05	None	2108
XYLT1h	GRMZM2G419267	1.24	At5g55500	3683
GT61-5	GRMZM5G875864	1.36	At3g18180, At3g18170	2869
GT61-14	GRMZM2G412986	1.63	None	1373
MUCI21e	GRMZM5G869788	1.66	At2g03370, At2g03360	2085
GT61-11	GRMZM2G062552	2.05	None	3448
GT61-9	GRMZM2G098793	2.9	None	18435
MUCI21c	GRMZM2G459363	3.84	At3g10320, At3g57380, At2g41640	2437
MUCI21a	GRMZM2G131055	3.94	At3g10320, At3g57380, At2g41640	3403
GT61-20	GRMZM2G074896	4.56	None	6145
GT61-19	GRMZM2G354610	8.88	None	1940
GT61-15	GRMZM2G090584	11.35	None	8347
GT61-12	GRMZM2G094579		None	450
XYLT1c	GRMZM2G410916		None	404
GT61-7	GRMZM2G447347		None	383
GT61-16	GRMZM2G336865		None	282
GT61-3	GRMZM2G022442		At3g18180, At3g18170	247
XYLT1d	GRMZM2G397391		None	164
GT61-10	GRMZM2G099082		None	74
XYLT1b	GRMZM2G104829		None	48
MUCI21b	GRMZM2G136580		At3g10320, At3g57380, At2g41640	47
GT61-4	GRMZM2G700386		At3g18180, At3g18170	41
GT61-1	GRMZM2G105221		At2g03370, At2g03360	31
XYLT1g	GRMZM2G008316		None	25
XYLT1f	GRMZM2G464895		None	10
XYLT1e	GRMZM2G065939		None	5
GT61-2	GRMZM2G451975		At2g03370, At2g03360	0
GT61-17	GRMZM2G336929		None	0
Glycosyl Transferase Family 77 (GT77)
GT77-18	GRMZM2G421126	0.3	None	1137
RRA1a	GRMZM2G053946	0.59	At1g75120, At1g75110, At1g19360	6087
RGXT3	GRMZM2G085042	0.75	At4g01770, At4g01750, At4g01220, At1g56550	2310
GT77-2	GRMZM2G014187	0.95	At2g02061, At1g14590	1094
RRA1b	GRMZM2G028905	1.3	At1g75120, At1g75110, At1g19360	3112
XEG113	GRMZM2G011912	1.51	At2g35610	4555
RRA1c	GRMZM2G172726	1.57	At1g75120, At1g75110, At1g19360	680
GT77-8	GRMZM2G104231	3.04	None	739
GT77-11	GRMZM2G313481		None	491
GT77-9	GRMZM2G421579		None	312
GT77-10	GRMZM2G146158		None	271
GT77-3	GRMZM2G008064		At2g02061, At1g14590	237
GT77-13	GRMZM2G180324		None	142
GT77-12	GRMZM2G129114		None	68
GT77-1	GRMZM2G378073		At2g02061, At1g14590	67
GT77-7	GRMZM2G144034		None	19
GT77-4	GRMZM2G011383		At1g28710, At1g28700, At1g28695	15
GT77-16	GRMZM2G180330		None	11
GT77-17	GRMZM2G001497		None	8
GT77-14	GRMZM2G304956		None	8
GT77-15	GRMZM2G481052		None	5
GT77-5	GRMZM2G150215		None	6
GT77-6	GRMZM2G077106		None	0
Glycosyl Transferase Family 106 (GT106)
Group A
RRT-L1a	GRMZM2G087513	0.56	At5g64600	1610
RRT1a	GRMZM2G104511	1.92	At5g15740, At3g02250	14519
RRT1b	GRMZM2G089854	2.99	At5g15740, At3g02250	2667
RRT-L2	GRMZM6G438921		At1g22460	0
Group B
MSR1a	GRMZM2G080565	0.58	At1g52630	2449
MSR4a	GRMZM2G320802	0.72	At1g04910	9126
MSR4b	GRMZM2G050649	0.75	At1g04910	8669
MSR3c	GRMZM2G014793	0.85	At3g03810	8807
MSR3b	GRMZM2G025867	0.87	At3g03810	7244
MSR3a	GRMZM2G025671	1	At3g03810	5607
Group C
PAGR-L3	GRMZM2G054028	0.39	At1g11990, At1g62330	1594
PAGR1b	GRMZM2G134156	0.75	At3g26370	3681
PAGR1a	GRMZM2G139657	1.1	At3g26370	5855
PAGR-L1	GRMZM2G057037	1.12	At4g24530, At5g65470	3622
PAGR-L5	GRMZM2G124872	1.82	At1g29200	499
PAGR-L9a	GRMZM2G419739		At2g01480, At1g14970	309
PAGR1c	GRMZM5G817948		At3g26370	101
PAGR-L8	ACF80826		At1g35510	0
PAGR-L9b	ACR35648		At2g01480, At1g14970	0
Group D
GT106-L4	GRMZM2G101181	0.55	At4g16650	1594
GT106-L1a	GRMZM2G142664	0.83	At1g76270, At1g20550	2647
GT106-L1b	GRMZM2G131699	0.98	At1g76270, At1g20550	6844
Acetyl transferases
Trichome birefringence-like (TBL)
Group A
TBL6	AC233955.1_FG009		At3g62390	153
TBL5	GRMZM2G414826		At5g20590	43
Group B
TBL10b	GRMZM2G004445	0.49	At3g06080, At5g19160	866
TBL10a	GRMZM2G025250	0.68	At3g06080, At5g19160	718
TBL7	GRMZM2G129065	0.73	At1g48880	2502
TBLa	GRMZM2G083555	7.84	At3g06080, At5g19160	3067
TBL9	GRMZM2G321394		At5g06230, At3g11570	14
Group C
TBL13b	GRMZM2G010714	0.44	At2g14530	1163
TBL12a	GRMZM2G117804	0.44	At5g64470	920
TBL16a	GRMZM2G094500	0.66	At5g20680	796
TBL14	GRMZM2G043240	1.32	At5g64020, At2g37720	6745
TBL12b	GRMZM2G098438		At5g64470	147
TBL13a	GRMZM2G395061		At2g14530	76
TBL16b	GRMZM2G318337		At5g20680	0
TBL16c	GRMZM2G094482		At5g20680	0
Group D
TBL25a	GRMZM2G131152	0.68	At1g01430, At4g01080, At4g11090, At4g23790	2504
TBL20c	GRMZM2G004183	0.73	At3g02440, At5g15890, At5g15900	9680
TBL25b	GRMZM2G061283	0.94	At1g01430, At4g01080, At4g11090, At4g23790	2155
TLS7	GRMZM2G096169	1.1	At5g51640, At4g25360	4704
AXY4a	GRMZM2G122073	3.59	At1g70230	5089
TBL20d	AC216886.3_FG002		At3g02440, At5g15890, At5g15900	383
AXY4c	GRMZM2G039525		At1g70230	177
AXY4b	GRMZM2G340933		At1g70230	165
TBL20b	GRMZM2G305439		At3g02440, At5g15890, At5g15900	135
TBLc	GRMZM2G047941		None	90
AXY4L	GRMZM2G107373		At3g28150	42
TBLb	GRMZM2G138771		None	40
TBL20a	GRMZM2G164715		At3g02440, At5g15890, At5g15900	20
TBLd	GRMZM2G005454		None	13
TBLe	AC216886.3_FG001		None	3
Group E
TBLf	GRMZM2G117742	0.34	None	3232
TBLs	GRMZM2G038855	0.38	None	541
TBL1a	GRMZM2G033805	0.52	At3g12060, At5g06700	8721
TBLt	GRMZM5G898867	0.98	None	3542
TBL28a	GRMZM2G134341	1.07	At2g40150, At3g55990	7920
TBLp	GRMZM2G411159	1.17	None	1870
TBLj	GRMZM2G047298	1.3	None	4975
TBLn	GRMZM2G040833	1.32	None	2504
TBLh	GRMZM2G400938	1.56	None	748
TBL1b	GRMZM2G165961	1.59	At3g12060, At5g06700	1135
TBLq	GRMZM2G451325	1.63	None	2170
TBLu	GRMZM2G012021	1.88	None	4954
TBL32b	GRMZM5G826911	2.13	At3g11030, At2g40320	14800
TBLr	GRMZM2G066165	2.22	None	1734
TBLk	GRMZM2G147266	2.46	None	21385
TBL3	GRMZM2G078469	2.78	At5g01360	1298
TBL32a	GRMZM2G139250	4.69	At3g11030, At2g40320	90850
TBL28b	AC208201.3_FG003	4.76	At2g40150, At3g55990	2380
TBL34	GRMZM2G406974	7.25	At2g38320	967
TBLo	GRMZM2G043095		None	362
TBL1c	GRMZM5G843892		At3g12060, At5g06700	302
TBLm	GRMZM2G090728		None	181
TBLi	GRMZM2G404081		None	137
TBLg	GRMZM2G409309		None	91
TBL2	GRMZM2G077437		At1g60790	54
TBL45	GRMZM2G059565		At2g30010	0
Altered Xyloglucan acetylation (AXY)
AXY9b	GRMZM2G095698	1.66	At3g03210	3936
AXY9a	GRMZM2G131221	2.8	At3g03210	10047
Reduced Wall Acetylation (RWA)
RWAf	GRMZM2G413162	1.66	None	23782
RWAe	GRMZM2G458538	2.29	None	39261
RWA2	GRMZM2G020721	2.4	At3g06550	34947
RWAa	GRMZM2G076394	2.48	None	1615
RWAd	GRMZM2G463445		None	176
RWAb	GRMZM2G147351		None	175
RWAc	GRMZM2G370741		None	38
BAHD Acyltransferase
BAHD05a	GRMZM2G050270	0.95	None	7426
BAHD05b	GRMZM2G094428	1.48	None	9579
BAHD3	GRMZM2G050072	2.07	None	4215
BAHD4a	GRMZM2G060210	2.27	None	2770
BAHD4b	GRMZM2G108714	2.78	None	4999
BAHD10	GRMZM2G107027	3.84	None	899
BAHD8	GRMZM2G159641	5.69	None	4713
BAHD9(ZmPMT)	GRMZM2G028104	8.68	None	66217
BAHD2a	GRMZM2G375159	10.71	None	28163
BAHD7	GRMZM2G130728	34.22	None	786
BAHD2b	GRMZM2G305900		None	424
BAHD1	GRMZM2G314898		None	43
ER/Golgi-resident proteins
Glycosyl Transferase Family 10 (GT10)
FUT13	GRMZM2G068710	0.75	At1g71990	7834
FUT1b	GRMZM2G386463	0.87	None	4423
FUT1a	GRMZM2G103939	0.99	None	8097
Glycosyl Transferase Family 13 (GT13)
CGL1	GRMZM2G426275	0.87	At4g38240	4469
Glycosyl Transferase Family 14 (GT14)
GLCAT14Ab	GRMZM2G423476	0.83	At5g39990, At5g15050	2500
GT14-3	GRMZM2G060061	0.83	At1g71070	3314
GT14-1	GRMZM2G018869	0.93	At1g71070	4046
UNE7	GRMZM2G038898	1.11	At3g03690	3132
GT14-2	GRMZM2G055313	1.64	At4g27480, At3g15350, At1g53100	1107
GT14-5	GRMZM2G178571	1.76	At3g24040	11163
GLCAT14Ac	GRMZM2G150323	2.3	None	12760
GLCAT14Ad	GRMZM2G043310	2.46	None	9333
GLCAT14Aa	GRMZM2G063133		At5g39990, At5g15050	165
GT14-4	GRMZM2G111428		None	9
Glycosyl Transferase Family 16 (GT16)
GT16	GRMZM2G084515	1.19	At2g05320	1370
Glycosyl Transferase Family 17 (GT17)
GT17-1	GRMZM2G045435	0.23	At2g13290	1016
GT17-2	GRMZM2G062488	0.86	None	3220
GT17-4	GRMZM2G104118	1.47	None	9710
GT17-3	GRMZM2G079682	2.63	None	7271
Glycosyl Transferase Family 21 (GT21)
GCS	GRMZM2G061419	0.38	At2g19880	10031
Glycosyl Transferase Family 22 (GT22)
APTG1a	GRMZM2G000937	0.42	None	2792
APTG1d	GRMZM2G164175	0.42	None	3217
ALG12	GRMZM2G152194	0.58	At1g02145	5926
EBS3	GRMZM2G051262	0.64	At1g16900	7917
APTG1b	GRMZM2G108921		None	28
APTG1c	GRMZM2G103473		None	1
Glycosyl Transferase Family 24 (GT24)
EBS1b	GRMZM5G846198	0.81	None	8005
EBS1a	GRMZM2G370162	1.22	At1g71220	5284
Glycosyl Transferase Family 50 (GT50)
PEANUT1	GRMZM2G048762	0.4	At5g22130	3099
Glycosyl Transferase Family 57 (GT57)
ALG6	GRMZM2G023884	0.67	At5g38460	6664
ALG8	GRMZM2G411569		At2g44660	206
Glycosyl Transferase Family 58 (GT58)
ALG3	GRMZM2G066362	1.44	At2g47760	6698
Glycosyl Transferase Family 59 (GT59)
ALG10	GRMZM2G056036	0.78	At5g02410	5252
Glycosyl Transferase Family 64 (GT64)
GT64-1	GRMZM2G121237	0.5	At1g80290, At3g55830	3218
GT64-2	GRMZM5G889321	0.81	At1g80290, At3g55830	2815
GT64-3	GRMZM2G133633		At5g04500	49
Glycosyl Transferase Family 66 (GT66)
STT3Aa	GRMZM2G154165	0.32	At5g19690	2822
GT66-2	GRMZM2G044096	0.67	None	10700
STT3Ab	GRMZM2G060611	0.82	At5g19690	19307
GT66-1	GRMZM2G040876	0.86	None	5804
STT3B	GRMZM2G351599		At1g34130	50
Arabinogalactan-Protein/Fasciclin Family
FLA10a	GRMZM2G003752	0.23	At3g60900, At2g45470	2283
FLA4b	GRMZM2G035933	0.26	At3g46550	681
AGPa	AC209784.3_FG007	1.56	None	26745
FLA2a	GRMZM2G003165	4.59	At5g55730, At4g12730	3098
FLA11	GRMZM2G177242	5.66	At5g03170, At5g60490	159618
AGP24	AC213621.5_FG002		At5g40730	448
FLA2c	GRMZM2G148534		At5g55730, At4g12730	158
FLA10b	GRMZM2G065718		At3g60900, At2g45470	83
FLA2b	GRMZM2G144610		At5g55730, At4g12730	21
FLA4a	GRMZM2G421415		At3g46550	0
Prolyl-4-hydroxylases
P4Hh	GRMZM2G168506	0.55	At3g28480	3359
P4Hd	GRMZM2G348578	0.61	At4g33910	918
P4H-2	GRMZM2G459063	0.72	At5g18900, At3g06300	5751
P4Hg	GRMZM2G520535	0.83	At3g28480	2934
P4Ha	GRMZM2G025867	0.87	At1g20270	7244
P4Hb	GRMZM2G145061	0.98	At1g20270	3060
P4H-1	GRMZM2G028004	1.11	At2g43080	6282
P4Hc	GRMZM5G855891	1.44	At1g20270	2233
P4He	GRMZM5G843555		None	415
P4Hf	GRMZM2G054224		None	61
Receptor-like Kinase Family
CRK4c	GRMZM2G168588	0.03	None	3217
CRK4i	GRMZM2G058394	0.04	None	604
CRK4r	GRMZM2G151589	0.19	None	3034
CRK4j	GRMZM2G476523	0.23	None	6263
CRK4f	GRMZM2G154301	0.27	None	920
CRK4e	GRMZM2G048194	0.3	None	8173
CRK4s	GRMZM2G148536	0.34	None	4320
CRK4d	GRMZM2G421463	0.48	None	660
CRK4u	GRMZM2G138896	0.65	None	1310
CRK4v	GRMZM2G049057	0.84	None	1276
CRK4h	GRMZM2G064605	0.96	None	3584
CRK4z	GRMZM2G477139	1.48	None	7495
CRK4x	GRMZM2G159110	1.72	None	6322
CRK4y	GRMZM2G149809	1.9	None	550
CRK4a	AC205471.4_FG003	2.12	None	523
CRK4q	GRMZM2G149798	2.23	None	1275
CRK4b	GRMZM2G410991	3.39	None	4735
CRK4p	GRMZM2G346861	3.68	None	1305
CRK4ac	GRMZM2G036826	11.37	None	8729
CRK4n	GRMZM2G038846		None	430
CRK4t	GRMZM2G154449		None	368
CRK4k	GRMZM2G125918		None	262
CRK4l	GRMZM2G340534		None	61
CLVc	GRMZM2G166413		At1g65380	54
CLVb	AC204763.2_FG001		At1g65380	53
CLVa	GRMZM2G011401		At1g65380	47
CRK4w	GRMZM2G023655		None	21
CRK4o	GRMZM2G393507		None	18
CRK4aa	GRMZM2G038490		None	8
CRK4ab	GRMZM2G086410		None	5
CRK4g	GRMZM2G004617		None	0
CRK4m	GRMZM2G100747		None	0
GPI-anchored proteins
Cobra-like proteins
COBL9b	GRMZM2G377215	0.81	At5g49270, At4g16120, At3g16860	9939
COBRAb	GRMZM5G826714	1.36	None	98440
COBL4a	GRMZM2G167497	2.06	At5g15630	2814
COBL4b	GRMZM2G109326	6.61	At5g15630	21573
COBL1	GRMZM2G167520		At3g29810, At3g02210	251
COBRAa	GRMZM2G071970		None	30
COBL10	GRMZM2G056627		At4g27110, At3g20580	25
COBL6	GRMZM2G465188		At1g09790	25
COBL9a	GRMZM2G353276		At5g49270, At4g16120, At3g16860	0
SKU-like proteins
SKU2	GRMZM2G402584	0.08	None	1372
SKU3	GRMZM2G049693	0.12	None	6181
SKU10	GRMZM2G076225	0.21	None	916
SKU4	GRMZM2G172642	0.31	None	1879
SKU7	GRMZM2G043301	0.37	None	2854
SKU5	GRMZM2G077317	0.44	None	814
SKU1	GRMZM2G438386	0.5	None	2277
SKU9	GRMZM2G076985	0.95	None	7318
SKU6	AC177897.2_FG002	1.65	None	599
SKU12	GRMZM2G142584		None	162
SKU8	GRMZM2G360529		None	28
SKU13	GRMZM2G129064		None	16
SKU11	GRMZM2G157929		None	2
Alpha-Expansins (a-Exp)
-Exp15a	GRMZM2G105844	0.18	At2g03090, At1g69530, At1g26770	1854
-Exp6a	GRMZM2G445169	0.66	At3g55500, At2g39700, At2g28950	1217
-Exp6b	GRMZM2G368886	0.67	At3g55500, At2g39700, At2g28950	3689
-Exp13a	GRMZM2G120724	0.71	At3g03220	3287
-Exp13b	GRMZM2G072121	0.8	At3g03220	2758
-Exp8b	GRMZM2G339122	0.87	At5g05290, At2g40610	4350
-Exp19	GRMZM5G832248	0.87	At3g29365	6573
-Exp8a	GRMZM2G361064	1.63	At5g05290, At2g40610	4234
-Exp11a	GRMZM2G074585		At1g20190	82
-Exp20	AC219190.3_FG002		At4g38210	71
-Exp12a	GRMZM2G106899		At3g15370	22
-Exp12b	GRMZM2G139695		At3g15370	21
-Exp15b	GRMZM2G149605		At2g03090, At1g69530, At1g26770	19
-Exp11c	GRMZM2G146540		None	18
-Exp21	GRMZM2G126196		At5g39260	15
-Exp17b	AC234190.1_FG001		At4g01630	12
-Exp11b	GRMZM2G073373		At1g20190	11
-Exp17a	GRMZM2G094523		At4g01630	10
-Exp11h	GRMZM2G414779		None	9
-Exp12c	GRMZM2G030531		At3g15370	7
-Exp11i	GRMZM2G332412		None	6
-Exp11n	GRMZM2G019398		None	6
-Exp11o	GRMZM2G160314		None	5
-Exp18b	GRMZM2G066862		At1g62980, At1g12560	5
-Exp18a	GRMZM2G127029		At1g62980, At1g12560	4
-Exp11e	GRMZM2G469701		None	3
-Exp11f	GRMZM2G469689		None	3
-Exp11g	GRMZM2G173826		None	3
-Exp11l	GRMZM2G035189		None	3
-Exp11j	GRMZM2G115909		None	2
-Exp11k	GRMZM2G374248		None	1
-Exp11d	GRMZM2G088791		None	0
-Exp11m	GRMZM2G064174		None	0
-Exp11p	GRMZM2G450546		None	0
-Exp11q	GRMZM2G303937		None	0
Alpha-Expansin-like Family (-ExpL)
-ExpL2a	GRMZM2G114322	0.62	At4g38400, At3g45970, At3g45960	747
-ExpL2b	GRMZM2G026147	1.53	At4g38400, At3g45970, At3g45960	1621
-ExpL2d	GRMZM2G127072	2.47	At4g38400, At3g45970, At3g45960	615
-ExpL2c	GRMZM2G095968	6.63	At4g38400, At3g45970, At3g45960	2152
Beta-Expansin-like Family (-Exp)
-Exp2c	GRMZM2G103672	0.01	None	205
-Exp3b	GRMZM2G078279	0.11	At4g28250, At2g20750	476
-Exp3a	GRMZM2G169967	0.13	At4g28250, At2g20750	1105
-Exp2l	GRMZM2G104013	0.19	None	640
-Exp2k	GRMZM2G474194	0.28	None	770
-Exp2h	GRMZM2G154178	1.74	None	4897
-Exp2i	GRMZM2G056236	2.23	None	1860
-Exp2m	GRMZM2G021427	3.06	None	752
-Exp2n	GRMZM2G082520	4.73	None	904
-Exp2o	GRMZM2G342246	6.37	None	275
-Exp2j	GRMZM2G327266	21.99	None	915
-Exp2e	GRMZM2G148485		None	60
-Exp2d	GRMZM2G026956		None	34
-Exp2f	GRMZM2G121308		None	29
-Exp2a	GRMZM2G100931		None	24
-Exp2b	GRMZM2G401983		None	15
-Exp2g	GRMZM2G118873		None	3
Xyloglucan endo--D-transglucosylase/hydrolase Family (GH16)
Group A
XTH8	GRMZM2G174855	0.31	At1g11545	2433
XTH5	GRMZM2G004699	0.76	At5g13870, At2g06850	572
XTH9	GRMZM2G180870		At4g03210	65
XTH11b	GRMZM2G110299		At3g48580, At3g25050, At4g13090, At4g13080	12
XTH11a	GRMZM5G845080		At3g48580, At3g25050, At4g13090, At4g13080	6
Group B
XTH15c	GRMZM2G166944	0.64	At3g23730, At4g14130	37931
XTHB8	GRMZM2G128876	1.08	None	1797
XTHB4	GRMZM2G392125	2.86	None	11526
XTHB11	GRMZM2G063566	2.92	None	3364
XTHB3	GRMZM2G142857	3.04	None	767
XTHB10	GRMZM2G119783	3.19	None	45210
XTH15d	GRMZM2G026980	45.33	At3g23730, At4g14130	3014
XTHB9	GRMZM2G364748		None	113
XTHB2	GRMZM2G104651		None	41
XTH26a	GRMZM2G143473		At4g28850	32
XTHB1	GRMZM2G076157		None	31
XTHB5	GRMZM2G062811		None	24
XTHB6	GRMZM2G091303		None	14
XTH15b	GRMZM2G413006		At3g23730, At4g14130	8
XTHB7	GRMZM2G091118		None	7
XTH15a	AC210669.3_FG001		At3g23730, At4g14130	0
XTH26b	GRMZM2G112619		At4g28850	0
Group C
XTH28a	GRMZM2G039919	0.07	At2g01850, At1g14720	2010
XTH28b	GRMZM2G319798	0.21	At2g01850, At1g14720	2623
XTH31a	GRMZM2G118579	0.21	At2g36870, At3g44990	1253
XTH30c	GRMZM2G060837	0.31	At1g32170, At4g18990	1080
XTH31b	GRMZM2G413044	0.5	At2g36870, At3g44990	674
XTH31d	GRMZM2G113761	0.68	At2g36870, At3g44990	4966
XTH31c	GRMZM2G388684	2.47	At2g36870, At3g44990	1420
XTH30b	GRMZM2G070271	10.89	At1g32170, At4g18990	4105
XTH30a	GRMZM5G808290		At1g32170, At4g18990	16
Yieldin Family
Yieldin2	GRMZM2G090441	0.02	None	631
CHIAh	GRMZM2G453805	15.71	At5g24090	16560
Yieldin1	GRMZM2G141456		None	406
CHIAg	AC193632.2_FG002		At5g24090	330
CHIAe	GRMZM2G130686		None	42
CHIAa	GRMZM2G430936		At5g24090	37
CHIAd	GRMZM2G080547		None	12
CHIAb	GRMZM2G430942		At5g24090	9
CHIAc	GRMZM2G023650		At5g24090	7
CHIAf	GRMZM2G160265		None	3
Glycosyl Hydrolase Family 9 (GH9)
CEL1a	GRMZM2G076049	0.13	At1g70710, At1g23210	2661
CEL1b	GRMZM2G455642	0.22	At1g70710, At1g23210	771
KOR1a	GRMZM2G099101	0.49	At5g49720, At4g24260	2857
KOR1b	GRMZM2G003379	0.97	At5g49720, At4g24260	6257
KOR1c	GRMZM2G147849	1.57	At5g49720, At4g24260	74483
KOR2a	GRMZM2G178025	1.7	At1g65610	3633
KOR1d	GRMZM2G110735	1.87	At5g49720, At4g24260	630509
GH9B8c	GRMZM2G154678	1.88	At2g32990	1401
GH9B7a	GRMZM2G147422	2	At1g75680, At1g19940	35216
GH9B8a	GRMZM2G151257	5.75	At2g32990	3929
GH9B8b	GRMZM2G482256	6.22	At2g32990	8792
GH9C2b	GRMZM2G143747		At4g11050, At1g64390	219
CEL5	GRMZM2G125436		At1g71380, At1g22880	163
CEL2	GRMZM2G331566		At4g02290, At1g02800	146
KOR2b	GRMZM2G066162		At1g65610	115
GH9B15	GRMZM2G167669		At4g23560, At4g09740	66
GH9C1	GRMZM2G343144		At1g48930	47
GH9L2	GRMZM2G009025		None	40
GH9B7b	GRMZM2G153987		At1g75680, At1g19940	27
GH9C2a	GRMZM2G453565		At4g11050, At1g64390	13
GH9L1	GRMZM2G141911		None	10
GH9B12	AC203408.4_FG003		At2g44570, At2g44560, At2g44550, At2g44540	7
Glycosyl Hydrolase Family 17 (GH17)
Group A
GH17A9	GRMZM2G019185	0.52	None	1161
GH17A11	GRMZM2G137535	4.44	None	2099
GH17A6	GRMZM2G061403	7.79	None	1035
GH17A4	GRMZM2G065585	9.77	None	1855
GH17A1	GRMZM2G380561	10.46	None	2285
GH17A7	GRMZM2G125032	44.16	None	3773
GH17A3	GRMZM2G123107	100	None	545
GH17A5	GRMZM2G062600		None	388
GH17A12	GRMZM2G014723		None	263
GH17A8	GRMZM2G433365		None	200
GH17A2	GRMZM2G088951		None	184
GH17A10	GRMZM2G041961		None	55
Group B
GH17B4	GRMZM2G083222	0.17	At5g58480	893
GH17B6	GRMZM2G097207	0.33	At5g58090, At4g31140	2205
GH17B5	GRMZM2G152638	0.38	At4g17180	1095
GH17B1	AC233893.1_FG006	0.73	None	8814
GH17B14	AC159612.1_FG007	1.83	At5g18220, At3g04010, At2g19440, At1g64760	1453
GH17B13	GRMZM2G078566	9.4	At5g18220, At3g04010, At2g19440, At1g64760	1633
GH17B2	AC232238.2_FG004		None	324
GH17B8	GRMZM5G834199		At5g58090, At4g31140	175
GH17B7	GRMZM2G090469		At5g58090, At4g31140	170
GH17B11	GRMZM2G083599		At5g18220, At3g04010, At2g19440, At1g64760	100
GH17B12	GRMZM2G020898		At5g18220, At3g04010, At2g19440, At1g64760	98
GH17B9	GRMZM2G005798		At5g64790	94
GH17B10	GRMZM2G310739		At5g64790	56
GH17B3	AC217887.3_FG001		None	6
Group C
GH17C1	GRMZM2G064202	0.05	At3g46570, At3g55430, At2g39640	523
GH17C10	GRMZM2G172537	0.07	At2g27500, At5g42100, At1g32860	1254
GH17C11	GRMZM2G030850	0.19	At2g27500, At5g42100, At1g32860	2969
GH17C6	GRMZM2G046101	0.29	At5g42720, At4g34480, At2g16230	3607
GH17C15	GRMZM2G148400	0.55	At4g18340, At1g30080	2893
GH17C5	GRMZM5G858249	0.87	None	6688
GH17C4	GRMZM2G096591	0.96	At5g42720, At4g34480, At2g16230	741
GH17C2	GRMZM2G111143	1.68	At3g46570, At3g55430, At2g39640	7773
GH17C3	GRMZM2G012758	1.86	At5g42720, At4g34480, At2g16230	875
GH17C13	GRMZM2G076584	2.4	At2g27500	5766
GH17C12	GRMZM2G127117	2.67	At2g27500	3094
GH17C14	GRMZM2G177510	2.89	At2g27500	8429
GH17C8	GRMZM2G117872		At3g15800, At2g26600	256
GH17C9	GRMZM2G008627		At3g15800, At2g26600	255
GH17C7	GRMZM2G335111		None	0
Group D
GH17D6	GRMZM2G005082	0.13	At5g56590, At4g29360	10872
GH17D2	GRMZM2G114140	0.21	At5g55180, At4g26830	1493
GH17D1	GRMZM2G046459	0.34	At5g55180, At4g26830	27565
GH17D7	GRMZM2G072526	0.35	At3g13560	5816
GH17D8	GRMZM2G113420	0.48	At3g13560	5914
GH17D10	GRMZM2G325008	0.53	At2g01630, At1g66250	7184
GH17D5	GRMZM2G431039	0.54	At5g55180, At4g26830	1326
GH17D9	GRMZM2G111324	1.46	At2g01630, At1g66250	2699
GH17D3	GRMZM2G454550		At5g55180, At4g26830	131
GH17D4	GRMZM5G846916		At5g55180, At4g26830	38
Group E
GH17E3	GRMZM2G458164	0.11	At4g14080, At3g23770, At3g07320	1354
GH17E2	GRMZM2G179354		At4g14080, At3g23770, At3g07320	33
GH17E1	GRMZM2G000959		At4g14080, At3g23770, At3g07320	21
Polygalacturonanases (GH28)
Group A
PGaseA5	GRMZM5G882418	0.42	At3g62110	10535
PGaseA7	GRMZM2G113815	0.46	At3g16850, At5g49215, At3g06770	7715
PGaseA6	GRMZM2G13982	0.51	At3g16850, At5g49215, At3g06770	4920
PGaseA4	GRMZM2G057296	0.59	At3g62110	2996
PGaseA3	GRMZM2G052844	0.74	At5g41870, At4g23820	5651
PGaseA1	GRMZM2G004435	1.55	At4g33440	1031
PGaseA12	GRMZM2G135763	2.24	At3g42950,At1g19170	5819
PGaseA11	GRMZM2G047414	2.91	At3g42950,At1g19170	6838
PGaseA2	GRMZM2G174598		At5g41870, At4g23820	315
PGaseA9	GRMZM2G119494		At4g23500, At3g61490, At3g48950, At2g23900	86
PGaseA8	GRMZM2G107073		At4g23500, At3g61490, At3g48950, At2g23900	50
PGaseA10	GRMZM2G179444		At4g23500, At3g61490, At3g48950, At2g23900	4
Group C
PGaseC2	GRMZM2G037431	0.16	At1g60590, At1g10640	2126
PGaseC6	GRMZM2G467435	0.17	At1g48100	1510
PGaseC3	GRMZM2G002034	0.47	At1g60590, At1g10640	518
PGaseC4	GRMZM2G170388	1.19	At1g56710, At4g01890, At1g02460	672
PGaseC5	GRMZM2G026804		At1g56710, At4g01890, At1g02460	232
PGX1	GRMZM2G338158		At3g26610	202
PGaseC1	GRMZM2G435380		At5g14650	79
PGaseC7	GRMZM2G098912		At1g48100	47
Group D
PGaseD2	GRMZM5G831200	0.72	At1g70500, At1g23460	503
PGaseD3	GRMZM2G079263		At1g70500, At1g23460	419
PGaseD1	GRMZM2G034835		At1g80170	231
PGaseD4	GRMZM2G079617		At1g70500, At1g23460	219
QRT2b	GRMZM2G092746		At3g07970, At3g57510, At2g41850	155
QRT2c	GRMZM2G111609		At3g07970, At3g57510, At2g41850	120
QRT2a	GRMZM2G004500		At3g07970, At3g57510, At2g41850	12
Group E
PGaseE3	GRMZM2G153666		At4g18180	54
PGaseE1	GRMZM2G452150		At4g18180	32
PGaseE2	GRMZM2G399421		At4g18180	9
Group F
PGaseF15	GRMZM2G112579	0.4	None	575
PGaseF2	GRMZM2G374375		None	11
PGaseF16	GRMZM2G027782		None	7
PGaseF3	GRMZM2G151755		None	5
PGaseF11	GRMZM2G320175		None	5
PGaseF6	GRMZM2G160626		None	4
PGaseF8	GRMZM2G454497		None	4
PGaseF12	GRMZM2G394259		None	4
PGaseF7	GRMZM2G162384		None	3
PGaseF14	GRMZM2G058033		None	3
PGaseF10	GRMZM2G418644		None	2
PGaseF13	GRMZM2G094811		None	2
PGaseF4	GRMZM2G386171		None	1
PGaseF5	GRMZM2G160526		None	1
PGaseF9	GRMZM2G454608		None	0
PGaseF1	GRMZM2G030265		None	0
Group G
PGaseG1	GRMZM2G026855	1.77	At1g65570	10595
Glycosyl Hydrolase Family 35 (GH35)
BGAL8	GRMZM2G127123	0.31	At2g28470	5870
BGAL5b	GRMZM2G178106	0.37	At1g45130, At4g36360	3765
BGAL5a	GRMZM2G417455	0.43	At1g45130, At4g36360	10117
BGAL10	GRMZM2G038281	0.43	At5g63810	18626
BGAL1a	GRMZM2G130375	0.5	At3g13750	11630
BGAL14a	GRMZM2G386824	0.65	At4g38590, At4g35010, At2g16730	4505
BGAL1c	GRMZM2G081583	1.37	At3g13750	3273
BGAL1d	GRMZM2G027385	1.37	At3g13750	3270
BGAL17a	GRMZM2G164676	1.38	At1g72990	4428
BGAL9	GRMZM2G073584	1.72	At2g32810	16269
BGAL17d	GRMZM2G162238		At5g20710, At2g04060, At1g31740	198
BGAL1b	GRMZM2G121495		At3g13750	168
BGAL17c	GRMZM2G114756		At5g20710, At2g04060, At1g31740	163
BGAL14c	GRMZM2G071883		At4g38590, At4g35010, At2g16730	73
BGAL14b	GRMZM2G175779		At4g38590, At4g35010, At2g16730	40
BGAL17b	GRMZM5G828603		At1g72990	1
Pectin/Pectate Lyase Family (PL)
AT59a	GRMZM2G080056	0.35	At5g15110, At3g01270, At2g02720, At1g14420	958
PL1	GRMZM2G472060	0.36	At3g53190	794
PL5	GRMZM2G412207	1.04	At4g13210, At3g24670, At5g48900, At3g07010	3603
PL6	GRMZM2G131912	1.21	At4g13210, At3g24670, At5g48900, At3g07010	7294
PL4	GRMZM2G005562	1.94	At3g55140	16541
PDE329	GRMZM2G051403	2.68	At3g55250	1095
AT59e	GRMZM2G364349		At5g15110, At3g01270, At2g02720, At1g14420	67
AT59c	AC194852.3_FG007		At5g15110, At3g01270, At2g02720, At1g14420	45
AT59d	GRMZM2G323418		At5g15110, At3g01270, At2g02720, At1g14420	14
PL3	GRMZM2G126077		At3g09540	12
PL2	GRMZM2G139396		At5g09280	9
AT59b	GRMZM2G129635		At5g15110, At3g01270, At2g02720, At1g14420	0
Rhamnogalacturonan-I lyase Family (RGIL)
RGlyase1	GRMZM2G154124	1.48	At1g09890	5486
RGlyase2	GRMZM2G015792		At4g38030, At2g22620, At4g37950	257
RGlyase3	GRMZM2G175698		At4g38030, At2g22620, At4g37950	84
RGlyase4	GRMZM2G450771		At4g38030, At2g22620, At4g37950	14
Pectin Methylesterase (PME)
Group A
PME5	GRMZM2G162333	0.06	At5g47500	2526
PMEL8	GRMZM2G167637	0.25	At5g64640, At5g09760	1439
PMEL9	GRMZM2G004927	0.3	At3g17060	782
PME31a	GRMZM2G019411	1.24	At3g29090	797
PME31b	GRMZM2G178916	1.84	At3g29090	1832
PMEL17	GRMZM2G455564		At1g05310	434
PMEL13	GRMZM2G043943		At5g19730	297
PMEL15	GRMZM2G177940		At5g19730	296
QRT1	GRMZM2G037411		At5g55590	97
PMEL10	GRMZM2G121278		At2g47280, At2g19150	70
PMEL11	GRMZM2G431856		At5g07430, At5g07420	43
PMEL12	GRMZM2G382557		At5g07430, At5g07420	41
PMEL14	GRMZM2G120779		At5g19730	34
PMEL16	GRMZM2G318299		At2g36710, At2g36700	6
Group B
VGDH2d	GRMZM2G012328		At3g62170, At2g47040, At2g47030	34
PMEL7	GRMZM2G314663		At4g33230, At2g26450	30
VGDH2b	GRMZM2G352359		At3g62170, At2g47040, At2g47030	25
VGDH2c	GRMZM2G125356		At3g62170, At2g47040, At2g47030	19
VGDH2a	GRMZM2G128549		At3g62170, At2g47040, At2g47030	13
0290FC0ECE71A34381228019F2	GRMZM2G321870		At3g05610, At5g27870	11
PMEL6	GRMZM2G062996		At4g33230, At2g26450	10
PMEL4	GRMZM2G060400		At4g33230, At2g26450	9
PMEL5	GRMZM2G137676		At4g33230, At2g26450	7
PME58b	GRMZM2G112984		At3g05610, At5g27870	6
PMEL3	GRMZM2G043415		At4g33230, At2g26450	5
Group D
PMEL1	GRMZM2G008593	0.43	At5g53370, At3g49220	902
PME12	GRMZM2G046618	0.77	At2g26440	694
PME2b	GRMZM2G025182	0.83	At3g14310, At1g53830	2881
PME2a	GRMZM2G136106	1.78	At3g14310, At1g53830	4523
PME44	GRMZM2G175499	2.54	At4g33220, At3g43270	1363
PMEL2	GRMZM2G017555		At3g05620	394
PME35	GRMZM2G158240		At3g59010, At2g43050	357
PME41b	GRMZM2G119864		At2g47550, At4g02330, At1g02810	72
PME41a	GRMZM2G128682		At2g47550, At4g02330, At1g02810	11
Pectin Acetylesterase Family
PAE7	GRMZM2G156365	0.36	At5g45280, At4g19410	10568
PAE9	GRMZM2G117999	0.44	At5g23870	574
PAEL1	GRMZM2G141873	0.46	At3g09410	2504
PAEL2	GRMZM2G016561	1.02	At3g09410	865
PAEL8	GRMZM2G160569	1.04	None	13414
PAEL7	GRMZM2G164134	1.65	None	920
PAEL5	GRMZM2G336879	1.68	None	1509
PAEL3	GRMZM2G329002	7.02	None	2111
PAE8	AC204604.3_FG008		At4g19420	332
PAEL6	GRMZM2G066500		None	222
PAEL4	GRMZM2G418635		None	4
Proteases
Aspartyl Group
Aspartyl5	GRMZM2G335978	0.46	At5g10080	3038
Aspartyl4	GRMZM2G177575	0.91	At4g35880	4214
Aspartyl7	GRMZM2G133029	2.33	At1g08210	12082
Aspartyl3	GRMZM2G420910	3.39	At4g35880	1581
Aspartyl6	GRMZM2G411333	3.78	At1g05840	1618
Aspartyl2	GRMZM2G168115	9.71	At4g35880	5963
Aspartyl1	AC190609.3_FG001		None	40
Cysteine Group
MPL1a	GRMZM2G047533	0.41	At5g14180	1841
Cys1	GRMZM2G098298	0.94	At3g43960	41658
MPL1e	GRMZM2G027825	2.99	At3g52370	24598
MPL1d	GRMZM2G329181	3.36	At3g52370	25507
MPL1b	GRMZM2G057136		At5g14180	253
MPL1c	GRMZM2G322892		At5g14180	108
Metallo Group
MPb	GRMZM2G110220	0.84	At1g59970, At1g70170, At1g24140	2778
MPa	GRMZM2G317386		At4g16640, At2g45040	0
Other Proteins
OP33	GRMZM2G010435	0.22	None	2543
OP32	GRMZM2G340065	0.66	None	1258
OP27	GRMZM2G066326	0.93	None	15053
OP28	GRMZM2G006377	1.19	None	9292
OP30	GRMZM2G073465	1.21	None	7164
OP26	GRMZM2G367701	1.25	None	5525
OP29	GRMZM2G166281	1.31	None	744
OP36	AC155377.1_FG001	1.39	None	25140
OP34	GRMZM2G150256		None	364
OP22	GRMZM2G456217		None	308
OP16	GRMZM2G070011		None	214
OP31	GRMZM2G070571		None	214
OP25	GRMZM2G180926		None	200
OP5	GRMZM2G045706		None	179
OP1	GRMZM2G014526		None	146
OP6	GRMZM2G130053		None	60
OP21	GRMZM2G099765		None	58
OP3	GRMZM2G060090		None	33
OP2	GRMZM2G097286		None	29
OP15	GRMZM2G019742		None	23
OP35	GRMZM2G150276		None	20
OP19	GRMZM2G077479		None	16
OP8	GRMZM2G397965		None	15
OP14	GRMZM2G334321		None	14
OP10	GRMZM2G095628		None	12
OP4	GRMZM2G160447		None	12
OP24	GRMZM2G035045		None	11
OP7	GRMZM2G363926		None	11
OP13	GRMZM2G137690		None	9
OP17	GRMZM2G098102		None	6
OP20	GRMZM2G020657		None	6
OP11	GRMZM2G165086		None	5
OP18	GRMZM2G166870		None	5
OP12	AC225716.2_FG003		None	3
OP9	GRMZM2G028862		None	1
OP23	AC209810.3_FG002		None	0
Monolignol synthesis
Phenylalanine Ammonia Lyase (PAL)
PAL6	GRMZM2G118345	1.25	None	1086
PAL5	GRMZM2G029048	3.26	None	57616
PAL4	GRMZM2G081582	3.5	None	10124
PAL8	GRMZM2G334660	3.9	None	1660
PAL3	GRMZM2G441347	4.03	None	2725
PAL1	GRMZM2G160541	5.35	None	47532
PAL2	GRMZM2G074604	5.55	None	206986
PAL10	GRMZM2G063917	6.03	None	1469
PAL9	GRMZM2G170692	6.5	None	16005
PAL7	GRMZM2G153871		None	55
4-Coumarate CoA Ligase (4-CL)
4CLL8a	GRMZM5G805585	0.44	At5g63380	1917
4CLL4	GRMZM2G096020	1.03	At1g20480	4613
4CL3	GRMZM2G054013	1.17	At1g65060	1261
4CLL8b	GRMZM2G019746	1.55	None	499
4CLL7	GRMZM2G122787	1.57	At4g05160	1666
4CLL8c	GRMZM2G091643	2.41	At5g63380	1599
4CL4	GRMZM2G055320	4.45	At1g51680, At3g21240, At3g21230	13961
4CLL6	GRMZM2G433624	6.56	At4g19010	3148
4CLL5a	GRMZM2G014651		At1g62940	7
4CLL5b	GRMZM2G145179		At1g62940	7
Cinnamyl-CoA Reductase (CCR)
CRL1b	GRMZM2G034069	0.34	At1g76470, At2g33600, At2g33590	10803
CRL1c	GRMZM2G033555	0.37	At1g76470, At2g33600, At2g33590	17321
CCR1b	GRMZM2G131836	0.64	At1g15950, At1g80820	1181
CCRL5a	GRMZM2G110881	0.7	At5g58490	715
CCR1f	GRMZM2G179981	0.84	None	19242
CCR1a	GRMZM2G131205	2.34	At1g15950, At1g80820	53513
CCRL5b	GRMZM2G107076	2.74	At5g58490	3361
CRL1e	GRMZM2G050076	3.56	None	4247
CRL1a	GRMZM2G009681	3.86	At1g76470, At2g33600, At2g33590	4584
CCR1c	GRMZM2G099420		None	321
CCR1h	GRMZM2G004683		None	231
CCR1g	GRMZM2G168893		None	199
CCR1e	GRMZM2G146031		None	189
CCRL2	GRMZM2G141350		At2g02400	127
CRL1d	GRMZM2G016836		None	104
CRL1f	AC234526.1_FG005		None	77
CCR1d	GRMZM2G017285		None	28
CRL1g	GRMZM2G078480		None	21
Hydroxycinnamoyl-CoA Transferase (HCT)
HCTL9	GRMZM2G124066	0.13	At1g27620	1609
SHTb	GRMZM2G051005	0.23	None	805
HCTL4b	GRMZM2G115422	0.34	At5g01210	1069
SHTf	GRMZM2G156816	0.52	None	3901
DCR	GRMZM2G179703	0.71	At5g23940	1968
SHTi	GRMZM2G178769	0.95	None	895
SHTd	GRMZM2G156296	1.5	None	2646
CHATc	GRMZM2G129266	1.64	At5g17540, At3g03480	1795
ASFTa	GRMZM2G034360	1.68	At5g41040	5354
HCTL4a	GRMZM2G094017	3.33	At5g01210	1858
CHATh	GRMZM2G050450	3.5	None	1997
HCTa	GRMZM2G158083	5.01	At5g48930	19338
HCTb	GRMZM2G035584	7.47	At5g48930	85882
HCTL3b	GRMZM2G156004	9.39	At1g78990, At1g32910	4203
HCTL4d	GRMZM2G124815		At5g01210	360
CHATk	GRMZM2G107851		None	347
SHTh	GRMZM2G132678		None	261
HCTL7b	GRMZM2G035023		At5g38130	205
SHTj	GRMZM2G107211		None	187
SHTe	GRMZM2G177349		None	169
HCTL7c	GRMZM2G015793		At5g38130	127
SHTc	GRMZM2G131165		None	115
SHTg	GRMZM2G176446		None	88
CHATf	GRMZM2G043154		None	75
CHATd	GRMZM2G005046		At5g17540, At3g03480	74
HCTL3a	GRMZM2G070468		At1g78990, At1g32910	68
CHATa	GRMZM2G037591		At5g17540, At3g03480	34
HCTL4c	GRMZM2G165192		At5g01210	34
CHATe	GRMZM2G151553		None	27
CHATg	GRMZM2G147908		None	17
CHATl	GRMZM2G154216		None	16
HCTL7a	GRMZM2G064969		At5g38130	14
SHTa	GRMZM2G127251		None	11
CHATi	GRMZM2G063139		None	6
CHATb	GRMZM2G122503		At5g17540, At3g03480	4
ASFTc	GRMZM2G417382		At5g41040	3
CHATj	GRMZM2G446652		None	3
ASFTb	GRMZM2G168499		At5g41040	0
p-Coumarate 3-Hydroxylase (C3H)
C3H1a	GRMZM2G138074	1.09	At2g40890	4991
C3H1b	GRMZM2G140817	4.34	At2g40890	41646
Cinnamate 4-Hydroxylase (C4H)
C4Hb	GRMZM2G147245	2.69	At2g30490	8602
C4Hc	GRMZM2G139874	2.98	At2g30490	4562
C4Ha	GRMZM2G010468		At2g30490	285
C4Hd	GRMZM2G028677		At2g30490	86
Ferulate 5-Hydroxylase (F5H)
F5Ha	GRMZM2G100158	5.11	At4g36220, At5g04330	4030
F5Hb	GRMZM5G830329		At4g36220, At5g04330	87
Caffeoyl-CoA O-Methyltransferase
OMTF3	GRMZM2G077486	0.83	At3g61990, At3g62000	971
CCoAOMT1a	GRMZM2G127948	1.44	At4g34050	1272
CCoAOMT1c	GRMZM2G004138	1.44	None	1010
CCoAOMT1e	GRMZM2G332522	4.06	None	44380
CCoAOMT1d	GRMZM2G033952	4.16	None	3072
CCoAOMT1b	GRMZM2G099363	4.18	At4g34050	104011
Caffeic acid O-methyltransferase
ASMT	GRMZM2G082007		At4g35150, At4g35160	409
COMT1b	GRMZM2G423331		At5g54160	32
COMT1a	AC196475.3_FG004		At5g54160	0
Cinnamoyl alcohol dehydrogenases (CAD)
CADa	GRMZM2G700188	0.73	None	13085
CAD9b	GRMZM2G443445	0.93	At1g72680	828
CAD9a	GRMZM2G090980	1.63	At1g72680	5265
CAD6	GRMZM5G844562	3.59	At3g19450, At4g34230	52909
CAD9c	GRMZM2G167613	18.53	At1g72680	4476
CADc	GRMZM2G046070		None	422
CADb	GRMZM2G118610		None	343
Peroxidase Family
Group A
PRDA3	GRMZM2G419953	0.3	At4g11290, At3g21770, At1g05260	1023
PRDA2	GRMZM2G136158	0.41	At2g39040	1870
PRDA1	GRMZM2G144648	1.55	At2g39040	1346
PRDA4	GRMZM2G085967	3.43	At4g11290, At3g21770, At1g05260	51520
PRDA12	GRMZM2G089895	7.92	None	4025
PRDA11	GRMZM2G410175		None	242
RCI3	GRMZM2G320269		At5g15180, At3g01190, At1g05240	75
PRDA5	GRMZM2G448051		None	32
PRDA8	GRMZM2G104109		None	32
PRDA13	GRMZM2G138450		None	22
PRDA7	GRMZM2G370928		None	5
PRDA6	GRMZM2G070603		None	4
PRDA9	GRMZM2G150780		None	1
PRDA10	GRMZM2G055487		None	0
PRDA14	GRMZM2G404676		None	0
Group B
PRDB8	GRMZM2G127945		None	241
PRDB1	GRMZM2G101221		At4g25980, At1g77100	153
PRDB4	GRMZM2G122816		At5g17820, At3g03670, At4g26010, At1g34510	40
PRDB7	GRMZM2G103169		None	24
PRDB5	GRMZM2G063435		At5g17820, At3g03670, At4g26010, At1g34510	13
PRDB3	GRMZM2G061230		At4g25980, At1g77100	13
PRDB2	GRMZM2G081928		At4g25980, At1g77100	12
RHS18	GRMZM2G068699		None	4
PRDB6	GRMZM2G116452		None	1
Group C
PRX72	GRMZM2G023840	0.23	At5g66390	3684
PRDC3	GRMZM2G089982	1.2	At5g66390	25113
PRDC5	GRMZM5G843748	2.4	At2g22420	1093
PRDC4	GRMZM2G041308	2.62	At5g66390	11135
PRDC1	GRMZM2G069093		None	17
PRDC2	GRMZM2G407740		None	6
Group D
PRDD5	GRMZM2G080689	0.11	None	761
PRDD6	GRMZM2G405581	0.22	None	854
PRDD26	GRMZM2G150893	1.18	At5g19880, At5g06730, At5g06720	7731
PRX52b	GRMZM2G171078	1.27	At5g05340	2151
PRDD7	GRMZM2G405459	1.42	None	2045
PRDD28	GRMZM2G095404	1.89	At1g68850	4380
PRDD10	GRMZM2G020523	2.29	None	7328
PRDD24	GRMZM2G116846	3.74	At5g19880, At5g06730, At5g06720	11916
PRX52a	AC197758.3_FG004	4.16	At5g05340	1000
PRDD15	GRMZM2G126261	4.29	None	26840
PRDD17	GRMZM2G042347	4.89	None	579
PRDD12	GRMZM2G427815	11.81	None	1592
PRDD25	GRMZM2G088765		None	495
PRDD32	GRMZM2G108153		None	461
PRDD1	GRMZM2G471357		None	442
PRDD8	GRMZM2G382379		None	439
PRDD13	GRMZM2G133475		None	400
PER12	GRMZM2G103342		At1g71695	334
PRDD2	GRMZM2G117706		None	266
PRDD23	GRMZM2G117365		None	236
PRDD14	GRMZM2G450717		None	189
PRDD34	GRMZM2G313184		At4g33420	127
PRDD22	GRMZM2G116823		At5g19880, At5g06730, At5g06720	106
PRDD11	GRMZM2G025441		None	77
PER64	GRMZM2G160327		At5g42180	76
PRDD20	GRMZM2G116902		At5g19890	69
PRDD30	GRMZM2G108207		None	45
PRDD21	GRMZM2G130904		At5g19890	41
PRDD33	GRMZM2G136525		None	36
PRDD16	GRMZM2G015280		None	34
PRDD29	GRMZM2G108123		None	24
PRDD4	GRMZM2G380247		None	21
PRDD31	GRMZM2G108219		None	19
PRDD27	GRMZM2G033985		At4g16270	16
PRDD19	GRMZM2G129543		At5g19880, At5g06730, At5g06720	15
PRDD9	GRMZM2G443885		None	15
PRDD3	GRMZM2G035506		None	7
PRDD18	GRMZM2G097934		None	3
Group E
PRDE14	AC210003.2_FG004	0.22	None	506
PRDE5	GRMZM2G047456	0.3	At5g14130	1520
APX5f	GRMZM2G014397	0.35	At4g35970	4650
APX5b	GRMZM2G004211	0.44	At4g35970	3022
APX5c	GRMZM2G140667	0.68	At4g35970	20737
APX5e	GRMZM2G054300	0.78	At4g35970	34935
PRDE15	GRMZM2G080183	0.78	None	1417
APX5d	GRMZM2G137839	1.18	At4g35970	88899
APX5a	GRMZM2G460406	1.42	At4g35970	19334
APX5g	GRMZM2G006791	2.52	At4g35970	7131
PRDE8	GRMZM2G136534	3.39	At5g14130	21259
PRDE13	GRMZM2G133434	14.62	None	550
PRDE9	GRMZM2G047656		At5g14130	226
PRDE4	AC230013.2_FG002		At2g34060	88
PRDE1	GRMZM2G408963		At1g24110	77
PRDE2	GRMZM2G442008		At1g24110	77
PRDE10	GRMZM2G176085		At5g14130	26
PRDE12	GRMZM2G061776		None	21
PRDE6	GRMZM2G136042		None	12
PRDE7	GRMZM2G048775		None	6
PRDE11	GRMZM2G142011		None	5
PRDE3	GRMZM2G439422		At1g24110	3
Group F
PRDF2	GRMZM2G067096		At4g33870	16
PRDF3	GRMZM2G010640		At1g30870	11
PRDF1	GRMZM2G150134		At3g42570, At3g17070	6
Group G
PRDG4	GRMZM2G104394	0.1	None	1828
PRDG5	GRMZM2G107228	0.23	None	949
PRDG3	GRMZM2G061088	0.32	None	1028
PRDG1	GRMZM2G341934	1.06	None	5323
PRDG9	GRMZM2G394500	6.95	None	6371
PRDG7	GRMZM2G135108	11.89	None	1051
PRDG6	GRMZM2G450233	13.1	None	10513
PRDG16	AC205413.4_FG001		None	189
PRDG12	GRMZM2G365774		None	99
PRDG25	GRMZM2G044049		None	79
PRDG14	GRMZM2G076562		None	42
PRDG15	GRMZM2G177792		None	37
PRDG28	GRMZM2G004984		None	19
PRDG8	GRMZM2G012263		None	19
PRDG29	GRMZM2G150731		None	17
PRDG27	GRMZM2G168073		None	15
PRDG11	GRMZM2G060721		None	14
PRDG19	GRMZM2G451097		None	14
PRDG13	GRMZM2G029479		None	13
PRDG22	GRMZM2G427954		None	10
PRDG20	GRMZM2G129935		None	8
PRDG24	GRMZM2G427937		None	8
PRDG30	GRMZM2G029144		None	6
PRDG18	GRMZM2G022740		None	5
PRDG2	GRMZM2G149273		None	5
PRDG10	GRMZM2G160062		None	2
PRDG17	GRMZM2G050829		None	1
PRDG31	GRMZM2G156257		None	1
PRDG21	GRMZM2G027217		None	0
PRDG23	GRMZM2G437207		None	0
PRDG26	GRMZM2G040638		None	0
Laccases
Lac7h	GRMZM2G141376	0.15	None	4768
Lac7b	GRMZM2G309594	0.32	At3g09220, At5g01050, At5g01040	3048
Lac5a	GRMZM2G388587	0.54	At5g05390, At2g40370	559
Lac5c	GRMZM2G132169	2.3	At5g05390, At2g40370	3519
Lac2b	GRMZM2G146152	2.46	At2g29130	5627
Lac17b	GRMZM2G447271	2.79	At5g60020	2441
Lac17a	GRMZM2G072808	2.89	At5g60020	1520
Lac5b	GRMZM2G336337	4.29	At5g05390, At2g40370	581
Lac17c	GRMZM2G164467	4.72	At5g60020	12031
Lac17d	GRMZM2G072780	4.72	At5g60020	12036
Lac2c	GRMZM2G367668	5.96	At2g29130	26174
Lac7d	GRMZM5G842071	7.74	At3g09220, At5g01050, At5g01040	1421
Lac2a	GRMZM2G305526	11.53	At2g29130	41098
Lac7j	GRMZM2G163535		None	473
Lac3	GRMZM5G814718		At5g07130, At2g30210	239
Lac7g	GRMZM5G870184		None	131
Lac7k	GRMZM2G064106		None	121
Lac7c	GRMZM2G094375		At3g09220, At5g01050, At5g01040	73
Lac7f	GRMZM2G166857		None	41
Lac7a	GRMZM2G400390		At3g09220, At5g01050, At5g01040	33
Lac7e	GRMZM2G140527		None	23
Lac15b	GRMZM2G320786		At5g48100	19
Lac15a	GRMZM2G169033		At5g48100	17
Lac7i	GRMZM2G386170		None	3
