# Supplementary material for: Expression profiles of cell-wall related genes vary broadly between two common maize inbreds during stem development
Source: BMC Genomics. 2019 Oct 29;20:785. doi: 10.1186/s12864-019-6117-z (PMC6819468; doi:10.1186/s12864-019-6117-z)
Supplement: Supplementary file 3 — Additional file 3: Dataset 2. Genes of the maize B73 genome associated with five expression patterns as determined by slope-metric analysis. [file 12864_2019_6117_MOESM3_ESM.xlsx]

## Sheet: CombinedCounts_Carpita_6_21_12_
Additional File 3: Dataset 2. Relative expression of the transcriptome of maize B73 stem development. Values are normalized to numbers of reads per 20 M. Gene IDs are v.2/v.3 from Maize GDB (https://www.maizegdb.org/gbrowse/maize).
Internodes are numbered from base of the stem to top. Internodes were harvested at mid-growth stages 35 to 62 days post planting (DAP). Raw data are available at NCBI with the following link: https://www.ncbi.nlm.nih.gov/sra/PRJNA522448.
MaizeGDB V2.5b.60	ST467	ST470	ST469	ST739	ST458	ST735	ST459	ST466	ST734	ST461	ST736	ST471	ST474	ST737	ST472	ST475	ST476	ST473
Gene Name	47DAP_IN9	47DAP_IN8	49DAP_IN8	56DAP_IN8	42DAP_IN6	47DAP_IN6	49DAP_IN6	62DAP_IN6	42DAP_IN5	47DAP_IN5	49DAP_IN5	35DAP_IN4	49DAP_IN4	56DAP_IN4	42DAP_IN3	56DAP_IN3	62DAP_IN3	56DAP_IN2
AC147602.5_FG004	4.56375	39.1636	26.5616	0	18.4661	22.9261	106.468	316.809	311.172	98.4142	308.983	259.617	41.5976	156.66	49.0072	88.9262	52.4435	63.6524
AC148152.3_FG001	0	48.2013	59.7636	0	73.8643	0	16.8614	25.7168	0	19.6828	14.2607	7.01667	24.2653	0	30.6295	74.1052	61.1841	35.3624
AC148152.3_FG002	0	0	0	0	0	0	0	0	0	1.59591	0	3.50834	0	0	0	0	8.74058	0
AC148152.3_FG005	0	39.1636	4.42693	132.901	13.8496	19.651	13.4891	11.4905	0	7.97953	0	143.842	10.3994	13.055	0	7.41052	0	10.6087
AC148152.3_FG006	0	0	4.42693	0	0	3.27516	0.481754	0.547166	0	1.59591	4.75358	0	3.46647	0	3.06295	0	0	0
AC148152.3_FG007	0	0	0	0	0	0	0	0	0	0	0	0	0	0	0	0	0	0
AC148152.3_FG008	0	120.503	219.133	265.801	692.478	150.657	298.206	427.884	578.924	460.153	28.5215	277.159	655.162	293.738	263.414	22.2316	174.812	855.771
AC148167.6_FG001	1451.27	1108.63	1040.33	6512.13	1680.41	1008.75	1074.79	2588.1	839.44	1221.93	1725.55	691.142	2180.41	1308.77	2453.42	3105.01	1713.15	1654.96
AC149475.2_FG002	611.543	439.837	245.695	0	720.177	150.657	484.644	220.508	296.699	386.741	4.75358	624.484	93.5946	75.0664	416.561	118.568	323.401	17.6812
AC149475.2_FG003	1191.14	3437.36	3388.82	398.702	3402.37	2155.06	2191.98	1261.76	2554.5	1359.18	2314.99	3150.49	1792.16	1090.09	1341.57	2149.05	2447.36	1149.28
AC149475.2_FG004	0	0	0	0	4.61652	3.27516	1.44526	19.698	0	0	0	10.525	0	3.26376	3.06295	14.821	8.74058	0
AC149475.2_FG005	821.475	394.648	369.649	1262.55	152.345	543.677	397.929	749.618	629.58	219.171	23.7679	301.717	169.857	323.112	333.862	7.41052	568.138	84.8699
AC149475.2_FG006	0	0	0	0	0	0	0	0	0	0	0	0	0	0	0	0	0	0
AC149475.2_FG007	0	42.1762	13.2808	0	23.0826	22.9261	38.0586	0	72.3655	2.65984	0	42.1	0	3.26376	0	7.41052	17.4812	0
AC149475.2_FG008	0	0	0	0	0	0	0.963508	0.547166	0	0	0	0	0	0	0	0	0	0
AC149810.2_FG003	972.079	614.567	610.917	332.251	1384.96	438.872	496.207	1025.94	398.01	722.945	323.243	564.842	117.86	531.992	162.336	74.1052	358.364	516.292
AC149810.2_FG004	0	0	0	0	0	0	0	0	0	0	0	0	0	0	0	0	0	0
AC149810.2_FG008	4.56375	3.01258	11.0673	265.801	18.4661	13.1006	12.5256	226.527	0	31.9181	76.0572	0	201.055	26.1101	336.925	807.747	61.1841	198.03
AC149818.2_FG001	95.8388	195.818	166.01	531.602	115.413	1578.63	1073.35	1027.58	1403.89	2253.95	917.44	136.825	2194.27	1442.58	502.324	1222.74	865.317	908.815
AC149818.2_FG002	0	0	0	0	0	0	0	0	0	0	0	0	0	0	0	0	0	0
AC149818.2_FG003	0	0	2.21347	0	0	0	0	0.547166	0	2.12787	0	0	0	0	0	0	0	0
AC149818.2_FG004	45.6375	57.2391	6.6404	0	69.2478	0	19.7519	7.66032	21.7097	6.38362	0	17.5417	0	42.4288	21.4407	0	0	0
AC149818.2_FG005	0	63.2642	53.1232	0	18.4661	36.0268	36.6133	7.66032	21.7097	17.555	4.75358	56.1334	6.93293	19.5825	214.407	22.2316	0	56.5799
AC149818.2_FG006	333.154	1364.7	1266.1	863.853	2003.57	1369.02	1207.28	1230.58	926.279	1502.81	484.865	1441.93	696.76	760.455	1044.47	592.842	1031.39	1156.35
AC149818.2_FG007	0	27.1132	4.42693	0	13.8496	13.1006	4.81754	29.547	0	54.7928	0	3.50834	0	13.055	0	0	0	0
AC149818.2_FG008	0	0	0	0	0	0	0	0	0	0	0	0	0	0	0	0	0	0
AC149818.2_FG009	0	0	0	0	0	0	0	0	0	0	0	0	0	0	0	0	0	0
AC149828.2_FG002	643.489	2000.35	672.894	4252.82	2516	5384.36	2023.85	1520.57	2916.33	1762.41	974.483	2041.85	818.086	2118.18	833.123	377.937	498.213	664.814
AC149828.2_FG004	0	0	4.42693	0	4.61652	0	0.481754	0.547166	0	0	0	0	0	0	18.3777	0	0	0
AC149828.2_FG005	4.56375	0	0	0	4.61652	0	0	0	0	0	0	0	0	3.26376	0	0	0	0
AC149829.2_FG002	0	9.03775	6.6404	465.152	27.6991	137.557	24.5695	90.8296	0	194.7	19.0143	0	117.86	104.44	30.6295	111.158	131.109	123.769
AC149829.2_FG003	524.831	798.334	261.189	0	115.413	520.751	628.689	101.226	195.387	144.695	418.315	392.934	62.3964	39.1651	18.3777	59.2842	8.74058	357.161
AC149829.2_FG004	0	15.0629	2.21347	0	50.7817	3.27516	1.44526	1.09433	0	1.06394	0	28.0667	3.46647	0	12.2518	0	0	0
AC149829.2_FG006	616.107	780.259	332.02	996.754	152.345	998.924	1605.69	2172.8	4016.29	2305.55	594.197	782.359	1182.07	3942.62	453.317	444.631	926.501	1290.73
AC150739.3_FG001	0	135.566	225.774	0	50.7817	144.107	88.161	149.376	43.4193	69.1559	33.275	168.4	41.5976	42.4288	12.2518	170.442	17.4812	0
AC152495.1_FG002	31.9463	180.755	121.741	265.801	503.201	39.3019	50.1024	101.773	72.3655	78.1994	0	21.05	24.2653	39.1651	192.966	37.0526	26.2217	42.4349
AC152495.1_FG003	173.423	60.2517	112.887	398.702	92.3304	94.9797	134.891	549.355	36.1828	316.521	304.229	242.075	190.656	208.88	416.561	66.6947	235.996	236.928
AC152495.1_FG005	0	0	0	0	0	0	0	0	0	0	0	0	0	0	0	0	0	0
AC152495.1_FG006	0	0	0	0	0	0	0	0.547166	0	0	0	0	0	0	0	0	0	0
AC152495.1_FG007	0	0	2.21347	0	0	0	0	0	0	0.531969	0	0	0	0	0	0	0	0
AC152495.1_FG008	0	0	0	0	4.61652	0	0.481754	0	0	0	0	0	0	0	0	0	0	0
AC152495.1_FG009	0	0	2.21347	0	0	0	0	0	0	0.531969	0	0	0	0	0	0	0	0
AC152495.1_FG010	0	6.02517	11.0673	199.351	4.61652	16.3758	0.963508	59.0939	7.23655	5.85165	114.086	10.525	3.46647	22.8463	21.4407	74.1052	183.552	116.696
AC152495.1_FG011	0	0	0	0	0	0	0.481754	7.66032	28.9462	4.25575	0	0	0	0	0	0	0	0
AC152495.1_FG012	0	12.0503	44.2693	0	0	0	15.4161	32.2828	0	112.777	66.5501	28.0667	3.46647	16.3188	3.06295	7.41052	8.74058	3.53624
AC152495.1_FG013	0	0	28.7751	0	32.3156	0	0.963508	2.18866	0	2.65984	0	0	13.8659	0	3.06295	59.2842	17.4812	10.6087
AC152495.1_FG014	0	0	0	0	0	0	0	0	0	0	0	0	0	0	0	0	0	0
AC152495.1_FG015	0	0	0	0	0	0	0	0	0	0.531969	0	0	0	0	0	0	0	0
AC152495.1_FG016	0	3.01258	2.21347	0	0	0	0.963508	3.83016	0	1.06394	0	0	0	0	3.06295	7.41052	0	0
AC152495.1_FG017	45.6375	6.02517	26.5616	0	9.23304	19.651	32.2775	103.962	65.129	39.3657	0	35.0834	0	133.814	6.1259	0	26.2217	0
AC155352.2_FG001	0	3.01258	2.21347	0	36.9321	3.27516	13.4891	17.5093	0	4.25575	0	3.50834	3.46647	0	24.5036	0	8.74058	0
AC155352.2_FG006	0	75.3146	17.7077	0	27.6991	68.7784	33.241	91.9239	7.23655	60.6444	4.75358	0	6.93293	88.1214	0	0	0	229.856
AC155352.2_FG007	0	0	0	0	0	0	0	0	0	0	0	0	3.46647	0	0	0	0	0
AC155352.2_FG008	0	0	0	0	0	0	0	0	0	0	0	0	0	0	0	0	0	0
AC155352.2_FG009	0	0	0	0	0	0	0	0	0	0	0	0	0	0	0	0	0	0
AC155352.2_FG010	219.06	964.026	2419.32	0	969.469	897.394	402.746	38.8488	499.322	684.112	109.332	1234.93	828.485	502.619	977.081	22.2316	34.9623	116.696
AC155352.2_FG012	0	0	0	0	0	0	0	0	0	0	0	0	0	0	0	0	0	0
AC155352.2_FG013	0	0	0	0	0	0	0	0	0	0	0	0	0	0	0	0	0	0
AC155376.2_FG002	0	0	0	0	0	0	0	0	0	0	0	0	0	0	0	0	0	0
AC155376.2_FG003	31.9463	108.453	30.9885	0	0	13.1006	46.2484	21.8866	36.1828	3.72378	0	49.1167	6.93293	13.055	9.18885	0	0	0
AC155376.2_FG004	109.53	397.661	161.583	0	747.876	343.892	384.921	278.508	644.053	267.58	28.5215	529.759	124.793	456.926	122.518	29.6421	8.74058	10.6087
AC155376.2_FG005	100.403	485.026	371.862	1395.46	410.87	992.374	991.931	985.446	824.967	674.536	118.839	638.517	218.387	708.235	85.7626	429.81	655.543	431.422
AC155377.1_FG001	3682.95	1711.15	1697.73	5116.67	3222.33	8538.34	2387.57	3582.3	7424.7	6591.62	2329.25	2904.9	2520.12	4370.17	4799.64	1785.94	1826.78	2850.21
AC155377.1_FG002	365.1	584.441	216.92	863.853	193.894	648.482	472.119	398.337	752.601	451.641	19.0143	743.767	239.186	443.871	713.668	518.736	174.812	364.233
AC155390.2_FG002	0	42.1762	79.6848	0	13.8496	101.53	109.358	85.3579	0	15.4271	0	119.283	34.6647	48.9563	12.2518	0	0	0
AC155434.2_FG001	0	12.0503	64.1905	0	9.23304	26.2013	1.44526	20.2451	7.23655	19.1509	4.75358	56.1334	10.3994	0	0	0	0	95.4786
AC155434.2_FG002	0	0	4.42693	0	0	0	0	0.547166	7.23655	1.06394	0	0	0	0	0	14.821	0	0
AC155434.2_FG003	0	0	0	0	0	0	0	2.18866	0	0	0	3.50834	0	0	0	0	0	3.53624
AC155434.2_FG004	1515.17	1379.76	1002.7	3521.86	821.74	1532.78	614.236	1379.95	875.623	1085.22	708.283	1105.13	391.711	1011.76	551.331	555.789	1547.08	1248.29
AC155434.2_FG005	0	48.2013	37.6289	0	13.8496	52.4026	4.81754	11.4905	7.23655	1.06394	4.75358	3.50834	13.8659	75.0664	6.1259	59.2842	8.74058	7.07249
AC155434.2_FG006	54.765	286.195	84.1117	863.853	32.3156	363.543	207.636	640.731	115.785	258.537	161.622	280.667	103.994	594.004	107.203	14.821	0	42.4349
AC155434.2_FG008	0	0	0	0	0	0	0.481754	0.547166	0	0	0	0	0	0	0	0	0	0
AC155496.2_FG009	4262.54	2898.1	2060.74	465.152	3060.75	3183.46	2140.91	2048.04	1852.56	1564.52	798.601	2392.69	776.488	2121.44	937.263	1874.86	541.916	894.67
AC155610.2_FG006	0	0	2.21347	0	0	0	0	0	0	0	0	0	0	0	0	0	0	0
AC155610.2_FG007	4.56375	9.03775	35.4155	0	23.0826	78.6039	193.665	1.09433	861.15	202.68	0	52.625	45.0641	137.078	36.7554	118.568	26.2217	14.145
AC155610.2_FG009	13.6913	195.818	66.404	132.901	4.61652	16.3758	138.263	126.395	14.4731	107.99	4.75358	108.758	27.7317	65.2751	39.8184	81.5157	61.1841	0
AC155622.2_FG001	497.449	1048.38	343.087	531.602	563.215	1306.79	1516.56	935.107	1649.93	1660.27	670.254	1266.51	648.229	1008.5	784.116	711.41	1415.97	827.481
AC155622.2_FG004	31.9463	147.617	79.6848	0	263.142	301.315	279.899	170.169	390.774	280.879	4.75358	119.283	38.1311	254.573	21.4407	214.905	0	21.2175
AC155624.2_FG006	91.275	530.215	460.401	863.853	92.3304	311.14	277.49	709.127	86.8386	286.199	52.2893	196.467	530.369	489.563	352.239	111.158	445.77	1156.35
AC155624.2_FG008	0	0	0	0	0	0	0	0.547166	0	0	0	0	0	0	0	0	0	0
AC155624.2_FG011	1063.35	256.07	112.887	0	203.127	209.61	324.702	305.319	311.172	477.176	4.75358	305.225	214.921	319.848	413.498	118.568	506.954	254.61
AC155624.2_FG012	0	0	2.21347	0	0	0	0	1.6415	7.23655	0.531969	4.75358	0	0	0	0	0	0	3.53624
AC159612.1_FG007	0	111.466	148.302	265.801	101.563	491.274	504.396	110.528	694.709	255.345	142.607	66.6584	221.854	864.895	15.3148	7.41052	17.4812	38.8987
AC165171.2_FG002	18.255	150.629	343.087	0	304.69	19.651	44.3214	31.1885	0	36.1739	4.75358	31.575	83.1952	16.3188	30.6295	326.063	139.849	152.059
AC165178.2_FG001	13.6913	141.591	66.404	0	23.0826	13.1006	41.9126	8.20749	0	26.5984	0	38.5917	0	0	0	0	0	0
AC165178.2_FG002	0	0	0	0	0	0	0	0	0	0	0	0	0	0	0	0	0	0
AC165178.2_FG003	0	0	0	0	0	0	0.481754	0	0	0.531969	0	0	0	3.26376	0	0	0	0
AC165178.2_FG004	0	15.0629	166.01	0	73.8643	3.27516	2.89052	6.56599	0	4.25575	4.75358	3.50834	38.1311	3.26376	27.5666	177.852	61.1841	49.5074
AC166636.1_FG007	9.1275	0	4.42693	0	0	13.1006	8.67157	6.01883	0	5.85165	9.50715	3.50834	6.93293	0	3.06295	7.41052	17.4812	3.53624
AC166636.1_FG008	86.7113	165.692	188.145	132.901	50.7817	78.6039	197.037	169.621	130.258	164.91	152.114	164.892	412.51	176.243	226.658	59.2842	104.887	625.915
AC166636.1_FG009	0	3.01258	0	0	64.6313	0	3.37228	37.7545	0	10.6394	9.50715	3.50834	24.2653	13.055	0	0	17.4812	3.53624
AC177814.3_FG004	0	0	0	0	0	0	0	0	0	0	0	0	0	0	0	0	0	0
AC177815.2_FG001	0	0	0	0	0	0	0	0	0	0	0	0	0	0	0	0	0	0
AC177815.2_FG003	0	0	0	0	0	0	0	0	0	0.531969	0	0	0	0	0	0	0	0
AC177816.2_FG001	0	0	0	0	0	0	0	0	0	0	0	0	0	0	0	0	0	0
AC177816.2_FG002	0	0	0	0	0	0	0	0.547166	0	0	0	0	0	0	0	0	0	0
AC177819.2_FG005	0	0	0	0	0	0	0.481754	0	0	0	0	0	0	0	0	0	0	0
AC177820.3_FG003	0	0	0	0	0	0	0	0	0	0	0	0	0	0	0	0	0	0
AC177820.3_FG005	0	0	0	0	0	0	0.481754	0	0	0	0	0	0	0	0	0	0	0
AC177820.3_FG007	0	0	0	0	0	0	0	0	0	0	0	0	0	0	0	0	0	0
AC177820.3_FG009	0	0	0	0	0	0	0	0	0	0	0	0	0	0	0	0	0	0
AC177821.2_FG002	0	3.01258	4.42693	0	0	0	1.44526	2.18866	7.23655	2.65984	0	0	6.93293	3.26376	6.1259	29.6421	8.74058	3.53624
AC177821.2_FG003	0	0	2.21347	0	0	0	12.5256	36.113	0	2.65984	0	24.5584	6.93293	0	0	0	0	0
AC177821.2_FG005	0	0	0	0	0	0	0	0	0	0	0	0	0	0	0	0	0	0
AC177824.2_FG003	0	0	2.21347	0	0	0	0.481754	0	0	0	0	0	0	0	0	0	0	0
AC177830.3_FG001	0	0	0	0	0	0	0	0	0	0	0	0	0	0	0	0	0	0
AC177831.3_FG003	0	0	0	0	0	0	0	0	7.23655	0	0	0	0	0	0	0	0	0
AC177831.3_FG004	0	18.0755	55.3366	0	13.8496	16.3758	94.4238	1.09433	43.4193	1.59591	0	49.1167	45.0641	0	171.525	0	0	7.07249
AC177833.2_FG001	0	0	0	0	0	0	0.963508	0.547166	0	0	0	0	0	0	0	0	0	7.07249
AC177837.3_FG002	0	0	0	0	0	0	0	0.547166	0	0	0	0	0	0	0	0	0	0
AC177837.3_FG007	0	0	2.21347	0	0	0	0	0.547166	0	0.531969	0	7.01667	0	0	0	0	0	0
AC177837.3_FG012	0	0	0	0	0	0	0	0	0	0	0	0	0	0	0	0	0	0
AC177838.2_FG002	36.51	0	0	0	0	0	2.40877	0	0	0.531969	0	0	0	0	0	0	0	0
AC177838.2_FG009	0	0	0	0	0	0	0	0	0	0	0	0	0	0	0	0	0	0
AC177838.2_FG012	0	0	0	0	0	0	0	0	0	0	0	0	0	0	0	0	0	3.53624
AC177838.2_FG013	0	0	0	0	0	0	0.481754	0	0	0	0	0	0	0	0	0	0	0
AC177838.2_FG015	0	3.01258	50.9097	0	27.6991	26.2013	5.78105	19.1508	14.4731	3.72378	0	7.01667	3.46647	22.8463	3.06295	7.41052	52.4435	134.377
AC177838.2_FG017	0	3.01258	0	0	0	0	0	0	0	0	0	0	0	0	0	0	0	0
AC177838.2_FG018	0	0	0	0	0	0	0	0	0	0	0	0	0	0	0	0	0	0
AC177840.3_FG003	0	0	0	0	0	0	0	0	0	0	0	0	0	0	0	0	0	0
AC177840.3_FG005	0	0	0	0	0	0	0	0	0	0	0	0	0	0	0	0	0	0
AC177844.2_FG003	0	0	2.21347	0	4.61652	9.82548	0	0	0	0	0	0	0	0	0	0	0	0
AC177845.2_FG001	0	0	0	0	0	0	0	0	0	0	0	0	0	0	0	0	0	0
AC177846.2_FG001	0	0	2.21347	0	0	0	0.481754	1.09433	0	0.531969	0	0	0	0	0	0	0	0
AC177846.2_FG002	0	0	0	0	0	0	0	0	0	0	0	0	0	0	0	0	0	0
AC177847.2_FG001	0	0	0	0	0	0	0	0	0	0	0	0	0	0	0	0	0	0
AC177848.3_FG001	0	0	0	0	0	0	0	0	0	0	0	0	0	0	0	0	0	0
AC177849.3_FG001	0	0	0	0	0	0	0	0	0	0	0	0	0	0	0	0	0	0
AC177849.3_FG004	0	0	0	0	0	0	0.481754	0	0	0.531969	0	0	0	0	0	0	0	0
AC177850.2_FG003	0	3.01258	2.21347	0	0	0	0.963508	0.547166	0	0.531969	0	0	0	0	0	0	0	0
AC177850.2_FG005	0	21.0881	48.6962	0	0	22.9261	103.095	132.414	50.6559	86.7109	0	66.6584	31.1982	45.6926	0	0	43.7029	0
AC177850.2_FG006	0	3.01258	2.21347	0	0	0	0.963508	28.4526	0	2.12787	0	0	0	3.26376	27.5666	0	34.9623	0
AC177852.2_FG003	0	0	0	0	0	0	0	0	0	0	0	0	0	0	0	0	0	3.53624
AC177854.5_FG003	0	0	0	0	0	0	0	0	0	0	4.75358	0	0	0	0	0	0	0
AC177859.4_FG006	0	0	0	0	0	0	0	0	0	0	0	0	0	0	0	0	0	0
AC177859.4_FG010	0	0	0	0	0	0	0	0	0	0	0	0	0	0	0	7.41052	0	0
AC177860.4_FG002	0	0	2.21347	0	9.23304	0	0	0	0	1.06394	0	0	0	0	0	0	0	0
AC177860.4_FG007	0	0	0	0	0	0	0	0	0	0	0	0	0	0	0	0	0	0
AC177860.4_FG009	0	0	0	0	0	3.27516	0.963508	0.547166	0	0	0	0	3.46647	0	0	0	0	0
AC177861.2_FG005	0	0	0	0	0	0	0	0	0	0	0	0	0	0	0	0	0	0
AC177862.3_FG002	0	0	0	0	0	0	0	0.547166	0	0	0	0	0	0	0	0	0	0
AC177863.3_FG001	0	0	0	0	0	0	0	0	0	0	0	0	0	0	0	0	0	0
AC177863.3_FG013	0	0	0	0	0	0	0	0	28.9462	0	0	0	0	0	0	0	0	0
AC177863.3_FG014	0	0	0	0	4.61652	0	0	0	0	0	0	0	0	3.26376	0	0	0	0
AC177864.5_FG011	0	0	0	0	0	0	0.481754	0	0	0.531969	0	0	0	0	0	0	0	0
AC177867.2_FG001	0	0	0	0	0	0	0	0	0	0	0	0	0	0	0	0	0	0
AC177868.3_FG005	0	0	0	0	0	0	0	0	0	0	0	0	0	0	0	0	0	0
AC177869.3_FG007	4.56375	6.02517	46.4828	0	46.1652	0	3.85403	1.09433	0	1.59591	4.75358	0	27.7317	3.26376	6.1259	37.0526	0	49.5074
AC177871.2_FG004	0	0	0	0	0	0	0	0	0	0	0	0	0	0	0	0	0	0
AC177873.3_FG003	0	0	0	0	0	0	0	0	0	0	0	0	0	0	0	0	0	0
AC177875.2_FG005	0	0	0	0	0	0	0	0	0	0	0	0	0	0	0	0	0	0
AC177878.4_FG001	0	0	0	0	0	0	0	0.547166	0	0	0	0	0	0	0	0	0	0
AC177878.4_FG002	0	0	0	0	0	0	0	0	0	0	0	0	0	0	0	0	0	0
AC177882.3_FG005	0	0	0	0	0	0	0	0	0	0	0	0	0	0	0	0	0	0
AC177882.3_FG006	0	0	0	0	0	0	0	0	0	0	0	0	0	0	0	0	0	0
AC177883.2_FG003	0	0	0	0	0	0	0	0	0	0	0	0	0	0	0	0	0	0
AC177883.2_FG005	0	0	0	0	0	0	0	0.547166	0	0	0	3.50834	0	0	0	0	0	0
AC177883.2_FG009	0	0	0	0	0	0	0	0	0	0	0	0	0	0	0	0	0	0
AC177884.3_FG008	0	0	0	0	4.61652	0	0	0	0	0	0	0	0	0	0	0	0	0
AC177886.2_FG001	0	0	0	0	0	0	0	0.547166	0	0	0	0	0	0	0	0	0	0
AC177886.2_FG004	0	0	0	0	0	0	0	0	0	0	0	0	0	0	0	0	0	3.53624
AC177887.2_FG005	0	0	4.42693	0	0	0	0.963508	0	0	0.531969	0	0	3.46647	0	0	0	0	3.53624
AC177888.2_FG002	0	0	0	0	0	0	0	0.547166	0	0	0	0	3.46647	0	0	0	0	0
AC177889.2_FG004	0	0	0	0	0	0	0	0	0	0	0	0	0	0	0	0	0	0
AC177889.2_FG006	4.56375	0	2.21347	332.251	23.0826	134.282	13.4891	14.7735	7.23655	15.9591	0	3.50834	0	91.3852	0	7.41052	0	0
AC177890.3_FG005	0	0	0	0	0	0	0	0	0	0	0	0	0	0	0	0	0	0
AC177892.2_FG003	0	0	0	66.4503	0	0	0	0	0	0.531969	0	0	3.46647	0	0	0	0	0
AC177892.2_FG004	0	3.01258	0	0	0	0	0.963508	0	0	0	0	0	0	0	0	0	0	0
AC177893.3_FG003	0	3.01258	2.21347	0	0	65.5032	33.7228	1.09433	7.23655	3.72378	0	94.7251	31.1982	19.5825	9.18885	0	0	0
AC177893.3_FG004	0	0	0	0	0	0	0	0	0	0	0	0	6.93293	0	0	0	0	17.6812
AC177893.3_FG005	0	0	2.21347	0	0	0	0	0.547166	0	0.531969	0	0	0	0	0	0	0	0
AC177893.3_FG006	0	0	0	0	0	3.27516	0	0	0	0	0	0	0	0	0	0	0	0
AC177897.2_FG002	0	51.2139	75.2578	0	9.23304	360.268	108.876	87.5466	0	516.009	4.75358	14.0333	62.3964	323.112	12.2518	7.41052	34.9623	0
AC177897.2_FG020	9.1275	0	0	0	0	0	0.481754	0.547166	0	0.531969	4.75358	7.01667	0	0	0	0	0	3.53624
AC177897.2_FG021	0	27.1132	11.0673	0	0	45.8523	1.44526	0	0	0	0	14.0333	0	0	3.06295	14.821	0	0
AC177897.2_FG022	1966.98	307.283	137.235	66.4503	406.254	39.3019	101.65	38.3016	151.968	143.631	104.579	199.975	48.5305	186.034	18.3777	111.158	0	113.16
AC177897.2_FG025	0	9.03775	13.2808	0	4.61652	36.0268	1.44526	39.396	7.23655	1.06394	0	0	0	62.0114	0	0	0	3.53624
AC177897.2_FG029	13.6913	0	0	0	0	0	0	0	0	0	0	0	0	0	0	0	0	0
AC177897.2_FG036	0	0	0	0	0	0	0	0	0	0	0	0	0	0	0	0	0	0
AC177897.2_FG039	0	0	0	0	0	0	0	0	0	0	0	0	0	0	0	0	0	0
AC177899.2_FG008	0	0	0	0	0	0	0	0	0	0.531969	0	0	0	0	0	0	0	0
AC177899.2_FG009	0	0	0	0	0	0	0	0	0	0	0	0	0	0	0	0	0	0
AC177899.2_FG012	0	6.02517	24.3481	0	18.4661	0	4.81754	1.6415	14.4731	1.06394	4.75358	0	0	0	6.1259	14.821	17.4812	10.6087
AC177900.4_FG001	0	0	0	0	0	0	0	0.547166	0	0	0	21.05	0	0	0	0	0	24.7537
AC177901.3_FG002	0	0	0	0	0	0	0	0	0	0.531969	0	0	0	0	0	0	0	0
AC177901.3_FG004	4.56375	0	11.0673	0	27.6991	19.651	8.18982	7.66032	14.4731	4.25575	4.75358	7.01667	3.46647	0	9.18885	22.2316	0	14.145
AC177902.2_FG003	0	3.01258	0	0	0	0	0.481754	0.547166	0	0.531969	0	0	0	3.26376	0	0	0	0
AC177903.4_FG002	0	0	0	0	0	0	0	0	0	0	0	0	0	0	0	0	0	0
AC177904.2_FG007	0	3.01258	0	0	0	6.55032	1.44526	20.2451	0	20.7468	0	0	3.46647	16.3188	3.06295	0	26.2217	0
AC177905.2_FG001	0	0	0	0	0	0	0	0	0	0	0	0	0	0	0	0	0	0
AC177905.2_FG003	0	0	0	0	0	0	0	0	0	0	0	0	0	0	0	0	0	0
AC177905.2_FG004	0	0	0	0	0	0	0	0	0	0	0	0	0	0	0	0	0	0
AC177905.2_FG007	0	0	0	0	0	0	0	0	0	0	19.0143	0	0	0	0	0	0	0
AC177907.4_FG006	0	0	0	0	0	0	0	0	0	0	0	0	0	0	0	0	0	0
AC177908.3_FG001	0	0	0	0	0	0	0	0.547166	0	0	0	0	0	0	0	0	0	0
AC177908.3_FG002	9.1275	488.038	418.345	1993.51	706.327	841.716	781.887	1367.37	1179.56	1065.53	2295.98	505.2	845.818	750.664	820.871	1133.81	1975.37	2128.82
AC177908.3_FG003	0	0	0	0	4.61652	0	0	0	0	1.06394	0	0	0	3.26376	0	0	8.74058	0
AC177908.3_FG006	0	0	0	66.4503	0	0	0.481754	0.547166	0	4.78772	4.75358	0	0	0	0	0	0	0
AC177909.3_FG007	0	0	0	0	0	3.27516	0.963508	0.547166	0	0	0	0	0	0	3.06295	0	8.74058	0
AC177910.2_FG004	0	0	2.21347	0	0	0	0	0	0	0.531969	0	0	0	0	0	0	0	0
AC177911.4_FG005	0	0	0	0	0	0	0	0.547166	0	0.531969	0	0	0	0	0	0	0	0
AC177913.4_FG002	0	0	0	0	0	0	0	0	0	0	0	0	0	0	0	0	0	0
AC177913.4_FG005	0	0	0	0	0	0	0.481754	0	0	0	0	0	0	0	0	0	0	0
AC177914.2_FG004	0	3.01258	0	0	0	0	0	0	0	0.531969	0	0	0	0	0	0	8.74058	0
AC177915.2_FG022	0	0	0	0	0	0	0	1.09433	0	0	0	0	10.3994	0	0	0	8.74058	0
AC177916.3_FG003	0	0	0	0	0	0	0	0	0	0	0	0	0	0	0	0	0	0
AC177917.1_FG005	0	0	2.21347	0	9.23304	0	0.481754	1.09433	0	0	0	0	6.93293	3.26376	0	7.41052	0	0
AC177919.3_FG004	0	0	0	0	0	0	0	0	0	1.06394	0	0	0	0	0	0	0	0
AC177920.3_FG008	0	0	0	0	0	0	0	0.547166	0	0.531969	0	0	0	0	0	0	0	0
AC177921.2_FG003	0	0	0	0	0	0	0	0	0	0	0	0	0	0	0	0	8.74058	0
AC177922.2_FG001	0	0	0	0	0	0	0	0	0	0.531969	0	0	0	0	0	0	0	0
AC177922.2_FG002	0	0	0	0	0	0	0	0	0	0	0	0	0	0	0	0	0	0
AC177922.2_FG003	0	0	0	0	0	0	0.481754	0	0	0	0	0	0	0	0	0	0	0
AC177924.2_FG001	0	0	4.42693	0	0	13.1006	1.92702	1.6415	0	32.4501	23.7679	3.50834	6.93293	32.6376	0	7.41052	0	0
AC177924.2_FG003	0	6.02517	17.7077	0	9.23304	0	4.33579	2.73583	0	1.06394	0	14.0333	10.3994	0	0	7.41052	0	3.53624
AC177925.2_FG003	0	0	0	0	0	0	0	0	0	0	0	0	0	0	0	0	0	0
AC177926.2_FG002	0	0	0	0	0	0	0	0	0	0.531969	0	0	0	0	0	0	0	0
AC177926.2_FG003	0	0	0	0	0	0	0.963508	0.547166	0	1.59591	0	0	0	0	0	0	0	0
AC177926.2_FG005	0	0	0	0	0	0	0	0	0	0.531969	0	0	0	0	0	0	0	0
AC177926.2_FG017	0	3.01258	2.21347	0	0	0	1.44526	1.6415	0	0.531969	4.75358	0	10.3994	0	0	7.41052	0	3.53624
AC177929.2_FG010	0	3.01258	2.21347	0	0	0	0	0	0	0.531969	0	0	0	0	0	0	0	0
AC177930.2_FG001	0	0	0	0	0	0	0	0	0	0	0	0	0	0	0	0	0	0
AC177930.2_FG002	0	0	0	0	0	0	0	0	0	0	0	0	0	0	0	0	0	0
AC177932.3_FG007	0	0	0	0	0	0	0	0	0	0	0	0	0	0	0	0	0	0
AC177933.2_FG002	4.56375	132.554	48.6962	66.4503	27.6991	366.818	42.8761	194.791	383.537	158.527	19.0143	66.6584	13.8659	460.19	12.2518	0	332.142	286.436
AC177933.2_FG003	0	0	0	0	0	0	0.481754	0	0	0	0	0	0	0	0	0	0	0
AC177933.2_FG005	0	0	0	0	0	0	0	0	0	0	0	0	0	0	0	0	0	0
AC177934.2_FG001	0	0	0	0	0	0	0	0	0	0	0	0	0	0	0	0	0	0
AC177935.3_FG006	0	0	2.21347	0	0	0	0	0.547166	0	0	4.75358	3.50834	0	0	0	0	0	3.53624
AC177936.6_FG008	333.154	720.007	205.852	66.4503	466.268	1054.6	345.899	583.826	752.601	560.695	655.994	589.4	62.3964	750.664	217.47	29.6421	253.477	258.146
AC177939.3_FG004	0	0	0	0	0	0	0	0	0	0	0	0	0	0	0	0	0	0
AC177940.4_FG006	0	3.01258	8.85386	0	9.23304	0	1.44526	0	0	0.531969	4.75358	3.50834	0	3.26376	0	7.41052	0	3.53624
AC177941.3_FG001	0	0	0	0	0	9.82548	0	0	0	2.12787	0	0	0	0	0	0	0	0
AC177941.3_FG006	0	0	0	0	0	0	0	0	0	0	0	0	0	0	0	0	0	0
AC177941.3_FG008	0	0	0	0	0	0	0	0	0	0	0	0	0	0	0	0	0	0
AC177942.3_FG003	0	0	0	0	0	0	0	0	0	0	0	0	0	0	0	0	0	0
AC177944.2_FG001	0	0	2.21347	0	0	0	0	0	0	0	0	0	0	0	0	0	0	0
AC177945.3_FG009	0	0	4.42693	0	9.23304	6.55032	0.481754	4.92449	0	24.4706	4.75358	0	3.46647	75.0664	0	0	0	7.07249
AC177946.2_FG004	0	0	0	0	0	0	0	0	0	0	0	0	0	0	0	0	0	0
AC177946.2_FG005	0	0	2.21347	0	0	0	0	1.09433	0	0.531969	0	0	10.3994	9.79127	3.06295	7.41052	0	3.53624
AC177946.2_FG006	0	9.03775	4.42693	0	0	0	0	0	0	0	0	0	0	0	0	0	0	0
AC177946.2_FG009	0	0	2.21347	0	0	0	0.481754	1.09433	0	0	0	3.50834	0	3.26376	0	0	0	0
AC177947.2_FG003	0	0	0	0	0	0	0	0	0	0	0	0	0	0	0	0	0	0
AC182101.3_FG001	0	0	0	0	4.61652	0	0	0.547166	0	0	0	3.50834	0	0	0	0	0	0
AC182101.3_FG005	0	0	0	0	0	0	0	0	0	0	0	0	0	0	0	0	0	0
AC182101.3_FG006	0	0	0	0	0	0	0	0.547166	0	0.531969	0	0	0	0	0	0	0	0
AC182102.5_FG001	4.56375	0	2.21347	0	0	0	0	0	0	0	0	0	0	0	0	0	0	0
AC182105.3_FG001	0	0	0	0	0	0	0	0	0	0	0	0	0	0	0	0	0	0
AC182105.3_FG005	4.56375	3.01258	0	0	0	0	0	0	0	0	0	0	3.46647	0	0	0	0	0
AC182105.3_FG006	0	0	0	0	0	0	1.44526	0	0	0	4.75358	0	3.46647	0	0	0	0	0
AC182107.3_FG004	0	0	0	0	0	0	0	0	0	0	4.75358	0	0	0	0	0	0	0
AC182107.3_FG008	0	0	0	0	0	0	0	0	0	0	0	0	0	0	0	0	0	0
AC182110.4_FG002	0	0	0	0	0	0	0	0	0	0	0	0	0	0	0	0	0	0
AC182413.4_FG002	0	0	0	0	0	0	0.481754	0	0	0	0	0	0	0	0	14.821	0	0
AC182413.4_FG012	0	0	0	0	0	0	0	0	0	0	0	0	0	0	0	0	0	0
AC182414.3_FG001	0	0	0	0	0	0	0	0	0	0	0	0	0	0	0	0	0	0
AC182414.3_FG003	0	0	0	0	0	0	0	0	0	0	0	0	0	0	0	0	0	0
AC182415.4_FG001	0	0	2.21347	0	0	3.27516	0.481754	0.547166	0	1.06394	0	0	0	0	0	0	8.74058	0
AC182417.4_FG002	0	0	0	0	0	0	0	0	0	0	0	0	0	0	0	0	0	0
AC182417.4_FG004	0	0	0	0	0	0	0	0	0	0	0	0	0	0	0	0	0	0
AC182420.4_FG001	0	0	2.21347	0	0	0	0	0	0	0	0	0	0	0	0	0	0	0
AC182423.2_FG005	0	0	0	0	0	0	0.481754	1.09433	0	0.531969	0	0	0	0	0	0	0	0
AC182438.4_FG002	0	0	0	0	0	0	0	0	0	0	0	0	0	0	0	0	0	0
AC182439.4_FG004	0	0	0	0	0	0	0	0	0	0	0	0	0	0	0	0	0	0
AC182440.4_FG002	0	0	0	0	0	0	0	0	0	0.531969	0	0	0	0	0	0	0	0
AC182440.4_FG003	0	0	0	0	0	0	0	0	0	0.531969	0	0	0	0	0	0	0	0
AC182481.3_FG003	4.56375	114.478	363.008	0	415.487	9.82548	11.0803	3.283	0	6.91559	99.8251	10.525	194.122	6.52751	12.2518	429.81	305.92	208.638
AC182482.3_FG003	0	3.01258	22.1347	0	4.61652	0	2.89052	45.4148	7.23655	4.78772	0	10.525	6.93293	6.52751	0	22.2316	8.74058	21.2175
AC182600.5_FG003	0	0	0	0	0	0	0	0	0	0	4.75358	0	0	0	0	0	0	0
AC182603.4_FG003	0	0	0	0	0	0	0	0	0	0	0	0	0	0	0	0	0	0
AC182606.4_FG001	0	0	0	0	0	0	0	1.6415	0	0	0	0	0	0	3.06295	0	0	0
AC182606.4_FG002	0	0	0	0	0	0	0	0	0	0	0	0	0	0	0	0	0	0
AC182607.3_FG003	0	0	2.21347	0	0	0	0.481754	0	0	0	0	0	3.46647	0	0	0	0	0
AC182608.4_FG001	0	0	0	0	0	0	0	0	0	0	0	0	0	0	0	0	0	0
AC182611.4_FG004	0	3.01258	0	0	0	0	0	0	0	0	0	0	0	0	0	0	0	0
AC182612.4_FG002	0	12.0503	0	0	0	0	0	1.09433	0	1.06394	0	0	0	0	0	0	0	0
AC182615.4_FG001	0	0	0	0	0	0	0.481754	0	0	0	0	0	0	3.26376	0	0	8.74058	0
AC182615.4_FG002	0	0	0	0	0	0	0	0.547166	0	0	0	0	0	0	0	0	0	0
AC182615.4_FG003	0	0	0	0	4.61652	0	3.37228	3.283	0	3.19181	0	0	3.46647	0	0	7.41052	0	3.53624
AC182617.3_FG001	794.093	973.064	398.424	132.901	613.997	65.5032	532.82	410.922	361.828	283.539	551.415	719.209	350.113	140.342	361.428	318.652	279.699	208.638
AC182618.3_FG001	0	0	0	0	0	0	0	0	0	0	0	0	0	0	0	0	0	0
AC182620.2_FG001	0	0	0	0	0	0	0	0	0	0	0	0	0	0	0	0	0	0
AC182621.3_FG003	0	0	0	0	0	0	0	0	0	0	0	0	0	0	0	0	0	0
AC182622.3_FG001	0	0	0	0	0	0	0	0	0	0	0	0	0	0	0	0	0	0
AC182622.3_FG004	4.56375	0	0	0	4.61652	0	0	0	0	0	0	0	0	0	0	0	0	0
AC182622.3_FG005	0	0	0	0	0	0	0	0	0	0	0	0	0	0	0	0	0	0
AC182623.3_FG004	0	0	2.21347	0	0	0	0	0	0	0	0	0	0	0	0	0	0	0
AC182625.4_FG003	0	0	2.21347	0	0	0	0.481754	1.09433	0	1.59591	0	0	0	0	0	0	0	3.53624
AC182627.2_FG002	0	0	0	0	0	0	0	0	0	0	0	0	0	0	0	0	0	0
AC182627.2_FG003	0	0	8.85386	0	0	0	0	0	0	0	0	0	0	0	0	0	0	0
AC182819.4_FG002	0	0	0	0	0	0	3.85403	0.547166	0	0	0	0	0	0	0	0	0	0
AC182819.4_FG003	0	3.01258	0	0	0	0	0	0	0	0	0	0	0	0	0	0	0	0
AC182823.3_FG007	0	0	2.21347	0	0	0	0.481754	0.547166	0	0	0	0	0	0	0	0	0	0
AC182824.4_FG001	0	3.01258	0	0	4.61652	0	0.963508	0	0	1.59591	0	3.50834	0	0	0	0	0	0
AC182826.4_FG003	0	0	0	0	0	0	0	0	0	0.531969	0	0	0	0	0	0	0	0
AC182827.3_FG004	0	0	0	0	0	0	0	0	0	0	0	0	0	0	0	0	0	0
AC182828.4_FG004	0	0	0	0	0	0	0	0	0	0	0	0	0	0	0	0	0	0
AC182830.3_FG003	0	0	0	0	0	0	1.44526	2.73583	7.23655	0	0	0	0	0	3.06295	0	0	0
AC182830.3_FG004	0	0	0	0	0	0	0	0	0	0	0	0	0	0	0	0	0	3.53624
AC182831.3_FG004	0	0	4.42693	0	0	0	0.481754	0.547166	0	0	0	0	0	0	0	0	0	0
AC182833.3_FG005	0	0	2.21347	0	4.61652	3.27516	3.37228	1.09433	0	0	0	0	34.6647	0	0	7.41052	0	0
AC182833.3_FG013	0	0	0	0	0	0	0	0	0	0	0	0	0	0	0	0	0	0
AC182833.3_FG014	0	0	0	0	0	0	0	0	0	0	0	0	0	0	0	0	0	0
AC182835.3_FG004	0	0	0	0	0	0	4.33579	0	0	0.531969	0	0	0	0	159.273	0	0	0
AC182838.3_FG006	0	0	0	0	0	0	0	0	0	0	0	0	0	0	0	0	0	0
AC183306.2_FG007	0	0	0	0	0	0	0.481754	1.6415	0	0	0	0	0	0	0	0	0	0
AC183307.5_FG001	0	0	0	0	0	0	0	0	0	0	0	0	0	0	0	0	0	0
AC183314.3_FG001	0	0	0	0	0	0	0.481754	0	0	0.531969	0	0	0	0	0	0	0	0
AC183314.3_FG004	0	0	0	0	0	0	0	0	0	0	0	0	0	0	0	0	0	0
AC183314.3_FG007	0	0	0	0	0	0	0	0	0	0	0	0	0	0	0	0	0	0
AC183315.4_FG006	0	51.2139	22.1347	0	0	0	9.15333	93.0182	0	75.0076	0	38.5917	10.3994	29.3738	0	0	157.33	53.0437
AC183318.3_FG001	0	0	0	199.351	0	3.27516	9.15333	0	0	0	0	3.50834	0	0	6.1259	0	0	0
AC183319.3_FG001	0	3.01258	0	0	0	0	0.963508	0	0	9.57543	0	0	0	3.26376	0	0	0	0
AC183372.4_FG006	0	0	2.21347	0	4.61652	0	0	0	0	1.06394	0	0	0	0	0	0	0	0
AC183372.4_FG008	0	0	0	0	0	0	0	0	0	0	0	0	0	0	0	0	0	0
AC183412.5_FG003	0	0	0	0	0	0	0	0	0	0	0	0	0	0	0	0	0	0
AC183412.5_FG005	0	0	0	0	0	0	0	0	0	0	0	0	0	0	0	0	0	0
AC183413.3_FG006	22.8188	0	8.85386	0	4.61652	0	30.3505	24.0753	123.021	0	0	28.0667	0	166.452	0	7.41052	17.4812	0
AC183503.2_FG001	0	0	0	0	0	0	0.481754	0	0	0	0	0	0	0	0	0	0	0
AC183503.2_FG002	0	0	0	0	0	0	0.963508	0	0	0	0	0	0	0	0	0	0	0
AC183503.2_FG003	0	6.02517	13.2808	0	0	49.1274	62.628	67.3014	0	54.2608	0	101.742	0	94.6489	15.3148	0	0	7.07249
AC183504.4_FG003	0	0	8.85386	0	13.8496	13.1006	0.481754	0.547166	0	0	4.75358	0	3.46647	0	0	7.41052	0	7.07249
AC183508.3_FG004	0	105.44	24.3481	0	9.23304	19.651	36.1315	38.3016	43.4193	42.5575	0	98.2334	69.3293	3.26376	223.595	0	69.9246	63.6524
AC183509.1_FG001	0	3.01258	33.202	0	96.9469	0	2.89052	3.283	0	2.65984	4.75358	10.525	6.93293	3.26376	6.1259	7.41052	17.4812	17.6812
AC183509.1_FG002	4.56375	0	0	0	0	0	0	0	0	0	0	0	0	0	3.06295	0	0	0
AC183510.4_FG001	0	0	0	0	0	0	0.481754	0	0	0	0	3.50834	0	0	0	0	0	0
AC183511.4_FG003	0	0	0	0	0	0	0	0.547166	0	0	0	0	0	0	0	0	0	0
AC183513.3_FG003	0	0	2.21347	0	0	0	1.44526	0	0	0	0	3.50834	3.46647	0	0	0	0	0
AC183514.3_FG005	0	0	2.21347	0	0	0	1.44526	1.09433	0	1.06394	0	0	0	0	3.06295	7.41052	0	0
AC183514.3_FG006	552.214	192.805	128.381	0	18.4661	62.2281	185.957	132.414	65.129	84.051	9.50715	196.467	20.7988	110.968	122.518	44.4631	43.7029	558.727
AC183515.3_FG001	0	0	0	0	0	0	0	0.547166	0	0	0	0	0	0	0	0	0	0
AC183515.3_FG002	0	0	0	0	0	0	0	0	0	0	0	0	3.46647	0	0	0	0	0
AC183515.3_FG003	0	0	0	0	0	0	0	0	0	0	0	0	0	0	0	0	0	0
AC183518.2_FG001	0	36.151	0	0	0	0	2.40877	35.5658	0	0.531969	0	3.50834	0	0	0	0	0	0
AC183521.2_FG002	0	0	0	0	0	0	0.481754	0	0	0	0	0	0	0	0	0	0	0
AC183521.2_FG006	0	0	0	0	0	6.55032	0	0	0	1.06394	0	49.1167	10.3994	0	0	0	0	0
AC183590.4_FG001	0	0	0	0	0	0	1.44526	0	0	0	0	0	0	0	0	0	0	0
AC183590.4_FG003	0	0	0	0	0	0	0	0	0	0	0	0	0	0	0	0	0	0
AC183591.3_FG003	0	0	0	0	0	0	0	0	0	0	0	3.50834	0	0	0	0	0	0
AC183654.3_FG001	0	6.02517	22.1347	0	4.61652	0	0.963508	2.18866	0	1.06394	4.75358	0	10.3994	0	6.1259	0	43.7029	0
AC183655.3_FG008	0	0	0	0	0	0	0	0	0	0	0	0	0	0	0	0	0	0
AC183656.2_FG005	0	0	0	0	0	0	0	0	0	0	0	0	0	0	0	0	0	0
AC183657.2_FG001	0	0	0	0	0	0	0	0	0	0	0	0	0	0	0	0	0	0
AC183659.4_FG003	0	3.01258	0	0	0	0	0	0	0	0	0	0	0	0	0	0	0	0
AC183659.4_FG005	0	0	0	0	0	0	0	0	0	0	0	0	0	0	0	0	0	0
AC183659.4_FG006	0	0	0	0	0	0	0	0	0	0	0	0	0	0	0	0	0	0
AC183659.4_FG008	0	0	0	0	0	0	0	0	0	0	0	0	0	0	0	0	0	0
AC183661.3_FG002	0	0	0	0	0	0	0	0.547166	0	0.531969	0	0	0	0	0	0	0	0
AC183661.3_FG004	0	0	0	0	4.61652	0	0	0	0	0	0	0	0	0	0	0	0	0
AC183756.3_FG009	0	0	0	0	0	0	0	0	0	0	0	3.50834	0	0	0	0	0	0
AC183757.3_FG001	9.1275	0	0	0	0	0	0	0	0	0	0	0	0	0	0	0	0	0
AC183758.4_FG005	0	0	0	0	0	0	0	0	0	0	0	0	0	0	0	0	0	0
AC183758.4_FG006	0	0	2.21347	0	0	0	0	0	0	0	0	0	0	0	0	0	0	0
AC183758.4_FG007	0	0	0	0	0	0	0	0	0	0	0	0	3.46647	0	0	0	0	0
AC183780.3_FG004	0	6.02517	2.21347	0	0	0	0.481754	2.73583	0	0.531969	4.75358	0	0	3.26376	0	0	0	91.9423
AC183780.3_FG005	0	0	2.21347	199.351	9.23304	3.27516	0	1.09433	0	0	0	3.50834	3.46647	3.26376	18.3777	0	0	42.4349
AC183782.3_FG002	0	15.0629	24.3481	66.4503	9.23304	3.27516	13.9709	8.20749	36.1828	9.04346	9.50715	21.05	17.3323	3.26376	21.4407	29.6421	34.9623	81.3336
AC183783.4_FG003	0	3.01258	0	0	0	0	0	0	0	0	0	0	3.46647	0	0	7.41052	0	0
AC183783.4_FG004	0	0	0	0	0	0	0	0	0	0	0	0	0	0	0	0	0	0
AC183788.3_FG001	0	0	0	0	0	0	0	0	0	0	0	0	0	0	0	0	0	0
AC183788.3_FG002	0	0	0	0	0	0	10.1168	0	0	0	0	0	0	0	0	0	0	0
AC183811.3_FG003	4.56375	0	4.42693	0	0	0	1.92702	1.09433	0	0.531969	0	0	0	3.26376	0	0	0	0
AC183815.4_FG004	0	0	0	0	0	0	0	0	0	0	0	0	0	0	0	0	0	0
AC183817.2_FG001	0	3.01258	0	0	0	0	0	0.547166	0	0	0	0	0	0	0	0	0	0
AC183817.2_FG002	0	6.02517	2.21347	0	4.61652	0	0.963508	0.547166	0	0.531969	0	0	0	0	0	0	0	0
AC183818.2_FG001	0	6.02517	0	0	0	0	0.481754	0	0	0	0	0	0	0	0	0	0	0
AC183820.4_FG002	0	0	0	0	0	0	0	0	0	0	0	0	0	0	0	0	0	3.53624
AC183821.3_FG001	0	0	0	0	0	0	0	0	0	0	0	0	0	0	0	0	0	0
AC183822.3_FG001	0	0	0	0	0	0	0	0	0	0	0	0	0	0	0	0	0	0
AC183822.3_FG003	0	0	0	0	0	0	0	0	0	0	0	0	0	0	0	0	0	0
AC183823.3_FG006	0	0	6.6404	0	0	0	0	0	0	1.06394	0	0	0	0	0	7.41052	0	3.53624
AC183825.3_FG003	0	0	0	0	0	0	0	0	0	0	0	0	0	0	0	0	0	0
AC183888.4_FG006	0	48.2013	26.5616	0	41.5487	49.1274	86.7157	206.282	57.8924	47.8772	9.50715	168.4	159.457	166.452	64.322	192.674	498.213	208.638
AC183888.4_FG008	41.0738	201.843	68.6174	265.801	290.841	176.859	142.117	155.942	361.828	161.718	57.0429	24.5584	24.2653	352.486	64.322	29.6421	26.2217	35.3624
AC183895.3_FG001	0	0	0	0	0	0	0	0.547166	0	0	0	0	0	0	0	0	0	0
AC183895.3_FG003	0	0	0	0	0	0	3.37228	0.547166	0	0	0	3.50834	0	0	0	0	0	0
AC183896.3_FG004	0	0	0	0	0	0	0	0	0	0	0	0	0	0	0	0	0	0
AC183899.3_FG001	0	0	0	0	0	0	0	0	0	0	4.75358	0	0	0	0	0	0	0
AC183900.3_FG002	0	0	0	0	0	0	0	0	0	0	0	0	0	0	0	0	0	0
AC183901.2_FG010	0	0	0	0	0	0	0.481754	0	0	0	0	0	0	0	0	0	17.4812	0
AC183901.2_FG014	0	0	0	0	0	0	0	0	0	0	0	0	0	0	0	0	0	0
AC183906.3_FG001	0	18.0755	132.808	0	64.6313	3.27516	50.1024	49.7921	7.23655	10.6394	228.172	80.6917	83.1952	55.4839	18.3777	14.821	8.74058	205.102
AC183907.3_FG001	0	0	0	0	4.61652	0	0	0	0	0	4.75358	7.01667	0	0	6.1259	0	0	3.53624
AC183907.3_FG003	0	0	6.6404	0	23.0826	0	2.40877	0.547166	7.23655	2.12787	9.50715	3.50834	0	6.52751	3.06295	0	0	3.53624
AC183907.3_FG004	0	0	0	0	0	0	0	0	0	0	0	0	0	0	0	0	0	0
AC183912.3_FG002	0	0	0	0	0	0	0	0	0	0	0	0	0	0	0	0	0	0
AC183914.3_FG002	0	0	2.21347	0	0	0	0	2.18866	0	0	0	0	3.46647	0	0	0	0	0
AC183914.3_FG004	0	0	0	0	0	0	0.481754	0	0	0	0	0	0	0	0	0	0	0
AC183914.3_FG011	0	0	2.21347	0	0	0	0	0	0	0.531969	0	0	0	0	0	0	0	0
AC183915.4_FG001	0	0	17.7077	0	0	0	0.963508	7.11316	7.23655	3.72378	4.75358	14.0333	3.46647	0	0	14.821	0	0
AC183915.4_FG002	0	0	0	0	0	0	0	0	0	0	0	0	0	0	0	0	0	0
AC183917.3_FG004	0	0	0	0	0	0	13.9709	0	0	0.531969	0	0	0	3.26376	0	0	0	0
AC183917.3_FG005	0	0	0	0	0	0	0	0	0	0	0	0	0	0	0	0	0	0
AC183924.4_FG005	0	0	0	0	0	0	0	0	0	0	0	0	0	0	0	0	0	0
AC183926.3_FG003	0	0	0	0	0	0	0	0	0	0	0	0	0	0	0	0	0	0
AC183926.3_FG005	0	0	0	0	0	0	0.481754	0	0	0	0	0	0	0	0	0	0	0
AC183927.3_FG002	0	0	0	0	0	0	0	0	0	0	0	0	0	0	0	0	0	0
AC183927.3_FG003	0	0	0	0	0	0	0	0	0	0	0	0	0	0	0	0	0	0
AC183927.3_FG004	0	18.0755	0	66.4503	0	6.55032	0.963508	0	21.7097	22.8746	0	7.01667	0	3.26376	6.1259	0	0	0
AC183928.4_FG001	0	0	0	0	0	0	0	0	0	0	0	0	0	0	3.06295	0	0	0
AC183928.4_FG006	0	0	0	0	0	0	0	4.37733	7.23655	0	0	0	0	3.26376	0	0	0	0
AC183929.4_FG001	0	0	0	0	0	0	0.481754	0	0	0	0	0	0	0	0	0	0	0
AC183929.4_FG003	0	0	2.21347	0	4.61652	0	0	0	0	0.531969	0	3.50834	0	3.26376	0	0	0	0
AC183932.3_FG004	0	0	0	0	0	0	0	0	0	0	0	0	0	0	0	0	0	0
AC183932.3_FG007	1620.13	756.158	365.222	265.801	397.021	1306.79	2447.79	1943.53	2243.33	6232.01	1649.49	368.375	634.363	2118.18	91.8885	296.421	428.288	233.392
AC183933.2_FG002	0	0	0	0	0	0	0	0	0	0	0	0	0	0	0	0	0	0
AC183933.2_FG003	0	0	0	0	0	0	0	0	0	0	0	0	0	0	0	0	0	0
AC183934.4_FG007	0	0	0	0	0	0	0	0	0	0.531969	0	0	0	0	0	0	0	0
AC183938.4_FG004	0	0	2.21347	0	0	0	0.963508	0	0	0.531969	0	0	0	0	0	0	0	0
AC183938.4_FG011	0	3.01258	6.6404	0	9.23304	0	11.0803	2.18866	0	2.65984	0	10.525	0	0	3.06295	0	0	7.07249
AC183938.4_FG014	0	3.01258	4.42693	0	0	0	0.481754	1.09433	0	1.06394	0	0	3.46647	0	0	14.821	0	0
AC183939.3_FG003	0	0	0	0	0	0	0	0	0	0	0	0	0	0	0	0	0	0
AC183939.3_FG005	0	0	0	0	0	0	0	0	0	0	0	0	0	0	0	0	0	0
AC183943.3_FG001	0	0	0	0	4.61652	0	0	1.09433	0	1.06394	0	0	0	0	0	0	0	0
AC183944.4_FG002	0	0	0	0	0	0	0	0	0	0.531969	0	0	0	0	0	0	0	0
AC183944.4_FG003	0	3.01258	4.42693	0	4.61652	0	0.481754	0.547166	14.4731	0.531969	0	0	0	0	0	7.41052	0	3.53624
AC183950.2_FG002	0	3.01258	0	0	0	0	0.481754	0.547166	0	0.531969	0	0	0	0	0	0	0	0
AC183950.2_FG003	889.932	168.705	112.887	0	64.6313	81.879	123.329	25.7168	21.7097	114.905	47.5358	87.7084	6.93293	0	9.18885	7.41052	244.736	28.29
AC183950.2_FG004	0	21.0881	99.606	0	0	16.3758	1.44526	16.9621	0	2.12787	4.75358	24.5584	13.8659	9.79127	12.2518	14.821	61.1841	3.53624
AC183950.2_FG005	0	0	11.0673	0	0	0	0.963508	0	0	0.531969	0	0	0	0	3.06295	0	0	0
AC183950.2_FG006	4.56375	84.3523	35.4155	0	64.6313	157.208	74.1901	99.0371	303.935	67.028	808.108	87.7084	55.4635	88.1214	88.8256	44.4631	8.74058	10.6087
AC183956.3_FG002	0	0	0	0	0	0	0	0	0	0	0	0	0	0	0	0	0	0
AC183968.2_FG001	0	0	0	0	4.61652	0	0	1.6415	0	0	0	0	0	0	0	0	0	0
AC183969.3_FG001	0	0	0	0	0	0	0	0	0	0	0	0	0	0	0	0	0	0
AC183969.3_FG003	0	0	0	0	0	0	0	0	0	0	0	0	0	0	0	0	0	0
AC183969.3_FG008	0	0	4.42693	66.4503	4.61652	0	0	0.547166	0	0	0	0	0	0	0	0	0	0
AC183973.2_FG004	0	36.151	2.21347	0	4.61652	3.27516	0.481754	0.547166	0	10.6394	0	17.5417	17.3323	0	0	0	0	3.53624
AC183974.4_FG001	0	0	0	0	0	0	0	0	0	0	0	0	0	0	0	0	0	0
AC184048.4_FG002	0	0	0	0	0	0	0	0.547166	0	0.531969	0	0	0	0	0	0	0	0
AC184048.4_FG011	0	0	2.21347	0	0	0	0	0	0	1.06394	0	0	0	0	12.2518	0	0	0
AC184048.4_FG013	0	3.01258	0	0	0	0	0.481754	0	0	0	0	0	0	0	0	0	0	0
AC184049.3_FG003	0	0	0	0	0	0	0	0	0	0	0	0	0	0	0	0	0	0
AC184049.3_FG005	0	0	0	0	0	0	0	0	0	0	0	0	0	0	0	0	0	0
AC184050.2_FG002	0	0	0	0	0	0	0	0	0	0	0	0	0	0	0	0	0	0
AC184050.2_FG004	0	0	0	0	0	0	0	0	0	0	0	0	0	0	0	7.41052	0	0
AC184050.2_FG005	0	0	0	0	0	0	0	0	7.23655	0	0	0	0	0	0	0	0	3.53624
AC184050.2_FG007	0	0	0	0	0	0	0	1.09433	0	0.531969	0	0	0	3.26376	0	0	0	0
AC184112.4_FG010	4.56375	0	0	0	0	0	0.963508	0	0	0	0	0	0	0	0	0	0	0
AC184113.4_FG001	0	0	0	0	0	0	0	0	0	0	0	0	0	0	0	0	0	0
AC184113.4_FG004	0	0	0	0	0	0	0	0	0	0	0	0	0	0	0	0	0	0
AC184116.3_FG001	0	0	0	0	0	0	0.963508	0	0	0.531969	0	0	0	0	0	0	0	0
AC184119.3_FG004	0	3.01258	0	0	0	0	0	0	0	0	9.50715	0	0	0	0	0	0	0
AC184121.3_FG004	0	0	0	0	0	0	0	0	0	0	0	0	0	0	0	0	0	0
AC184127.3_FG003	0	3.01258	0	0	0	3.27516	0.481754	0	0	1.06394	0	0	0	6.52751	21.4407	0	0	0
AC184129.2_FG002	0	0	0	0	0	0	0	0	0	0	0	0	0	0	0	0	0	0
AC184130.4_FG001	0	0	0	0	0	0	0	0	0	0	0	0	0	3.26376	0	0	0	0
AC184130.4_FG005	0	0	0	0	0	0	0	0	0	0	0	0	0	0	0	0	0	0
AC184130.4_FG012	0	24.1007	50.9097	0	96.9469	121.181	16.3796	45.4148	0	11.1713	0	24.5584	17.3323	9.79127	110.266	0	349.623	81.3336
AC184131.5_FG003	0	0	2.21347	0	32.3156	0	0	0	0	0	0	0	0	0	0	0	0	0
AC184131.5_FG006	0	0	2.21347	0	0	0	0	0	0	0.531969	0	0	0	0	0	0	0	0
AC184131.5_FG007	0	0	2.21347	0	9.23304	0	0.481754	1.09433	0	0	0	0	0	0	0	0	0	3.53624
AC184131.5_FG010	0	3.01258	6.6404	0	4.61652	0	2.89052	18.6036	14.4731	2.65984	0	0	13.8659	0	3.06295	7.41052	0	0
AC184132.3_FG007	0	0	0	0	0	0	0	0	0	0	0	0	0	0	0	0	0	0
AC184133.3_FG001	0	21.0881	39.8424	797.403	9.23304	144.107	8.18982	77.1504	144.731	53.1969	0	49.1167	86.6617	133.814	21.4407	0	0	0
AC184133.3_FG004	0	0	0	0	0	0	0.481754	0	0	0	0	0	0	0	0	0	0	0
AC184136.3_FG006	4.56375	0	0	0	0	0	0	0	0	0	0	0	0	0	0	0	0	0
AC184137.3_FG006	0	0	0	0	0	0	0	0	0	0	0	0	0	0	0	0	0	0
AC184137.3_FG007	0	0	0	0	0	0	0	0	0	0	0	0	0	0	0	0	0	0
AC184138.4_FG003	0	0	0	0	0	0	0	0	0	0	0	0	0	0	0	0	0	0
AC184164.2_FG004	0	0	0	0	0	0	0.481754	0	0	0	0	0	0	0	0	0	0	7.07249
AC184164.2_FG005	0	0	0	0	0	0	0	0	0	0	0	0	0	0	3.06295	0	0	0
AC184164.2_FG006	0	0	0	0	0	0	0	0	0	0	0	0	0	0	0	0	0	0
AC184165.4_FG001	0	0	0	0	0	0	0.481754	0.547166	0	3.19181	0	0	3.46647	0	0	0	0	0
AC184168.3_FG004	0	0	0	0	0	0	0	9.30182	0	1.06394	0	0	0	0	0	0	0	0
AC184169.3_FG001	0	99.4152	68.6174	0	4.61652	26.2013	76.1171	11.4905	14.4731	12.7672	0	24.5584	0	45.6926	67.3849	14.821	8.74058	0
AC184170.4_FG002	0	0	0	0	0	0	1.44526	2.18866	0	0	0	3.50834	0	0	3.06295	22.2316	0	0
AC184171.4_FG002	0	0	0	0	0	0	0	0	21.7097	0.531969	0	0	0	0	0	0	0	0
AC184171.4_FG003	0	0	2.21347	0	0	0	0	0	0	0.531969	0	0	0	0	0	0	0	0
AC184172.3_FG001	0	0	0	0	0	0	0	0.547166	0	0	0	0	0	0	6.1259	0	0	0
AC184172.3_FG004	0	0	0	0	0	0	0	0	0	0	0	0	0	0	0	0	0	0
AC184691.2_FG001	0	0	0	0	0	0	0.481754	0	0	0	0	0	0	0	0	7.41052	0	0
AC184694.3_FG003	0	0	0	0	0	0	0	0	0	0	0	0	0	0	0	0	0	0
AC184694.3_FG007	0	0	0	0	0	0	0	1.09433	7.23655	0	0	0	0	0	0	0	17.4812	0
AC184694.3_FG010	0	0	0	0	0	0	0	0	0	0	0	0	0	0	0	0	0	0
AC184698.4_FG004	0	0	0	0	0	0	0	0	0	0	0	0	0	0	0	0	0	0
AC184699.3_FG005	0	6.02517	0	0	0	29.4764	0	0	28.9462	5.85165	0	0	0	3.26376	0	0	0	0
AC184700.4_FG003	0	0	0	0	0	0	0	1.09433	0	1.06394	0	0	0	0	0	0	8.74058	0
AC184702.3_FG001	0	0	4.42693	0	0	3.27516	3.37228	1.09433	7.23655	0	0	0	3.46647	0	3.06295	14.821	0	0
AC184703.5_FG001	0	0	0	0	0	0	0	0	0	0	0	0	0	0	0	0	0	0
AC184705.4_FG001	0	0	0	0	0	0	0	0	0	0.531969	0	0	0	0	0	0	0	0
AC184706.2_FG001	0	0	0	0	4.61652	0	0	1.09433	0	0	4.75358	3.50834	0	0	0	0	0	0
AC184707.3_FG003	0	6.02517	0	0	0	0	0.963508	7.11316	0	4.25575	0	3.50834	0	9.79127	0	0	0	0
AC184707.3_FG004	0	0	0	0	0	3.27516	0	0	0	0	0	0	0	0	0	0	0	0
AC184764.3_FG003	0	0	0	0	4.61652	0	0.481754	0	0	0	4.75358	0	3.46647	0	0	0	0	7.07249
AC184764.3_FG006	0	0	0	0	0	0	0	0	0	0	0	0	0	0	0	0	0	0
AC184765.4_FG004	0	0	0	0	0	0	0	0	0	0	4.75358	0	0	0	0	0	0	0
AC184765.4_FG005	0	12.0503	0	0	0	0	0	0	7.23655	0	0	0	0	0	0	0	0	0
AC184766.3_FG002	0	0	0	0	0	0	0	0	0	4.25575	0	0	0	0	0	0	0	0
AC184767.4_FG001	0	0	0	0	0	0	0	0	0	0	0	0	0	0	0	0	0	0
AC184768.3_FG001	0	0	0	0	0	0	0	0	0	2.12787	0	0	0	0	0	0	0	0
AC184770.3_FG001	0	0	0	0	0	0	0	0	0	0	0	0	0	0	0	0	0	0
AC184771.4_FG003	0	3.01258	22.1347	0	0	0	0.481754	0	0	0	0	0	0	0	0	0	0	0
AC184772.3_FG001	0	0	0	0	0	0	0	0	0	0	0	0	0	0	0	0	0	0
AC184774.4_FG002	0	0	0	0	0	0	0	0	0	0	0	0	0	0	0	0	0	0
AC184775.2_FG002	0	0	0	0	0	0	0	0	0	0	0	0	3.46647	0	0	0	0	0
AC184776.3_FG003	0	0	0	0	0	0	0	0	0	0	0	0	0	0	0	0	0	0
AC184778.3_FG002	0	0	0	0	0	0	0	0	0	0	0	0	0	0	0	0	0	0
AC184780.3_FG003	0	0	0	0	0	0	0	0	0	0	0	0	0	0	0	0	0	0
AC184780.3_FG004	0	0	0	0	0	0	0	0	0	0	0	0	0	0	0	0	0	0
AC184781.4_FG010	0	0	0	0	0	0	0	0	0	0	0	0	0	0	0	0	0	0
AC184782.3_FG004	0	0	0	0	0	0	0.481754	0	0	0.531969	0	0	0	0	0	0	43.7029	3.53624
AC184783.3_FG005	0	0	2.21347	0	0	0	0	0	0	0	0	0	3.46647	6.52751	0	7.41052	0	3.53624
AC184787.2_FG002	0	0	0	0	0	3.27516	0	0	0	0	0	0	17.3323	0	0	0	0	0
AC184787.2_FG003	0	0	0	0	0	0	0	0	0	0	0	0	0	3.26376	0	0	0	0
AC184788.2_FG001	0	0	0	0	0	0	0	0	0	0	0	0	0	0	0	0	0	0
AC184789.4_FG002	0	0	15.4943	0	23.0826	0	2.40877	3.83016	0	1.06394	0	0	10.3994	0	6.1259	14.821	8.74058	0
AC184790.3_FG003	0	0	0	0	4.61652	0	0	0	0	0.531969	0	0	0	0	0	0	0	0
AC184792.3_FG003	0	0	2.21347	0	0	0	0	0	0	0	0	0	0	0	0	0	0	0
AC184794.2_FG003	0	0	8.85386	0	0	0	0.481754	6.01883	0	1.06394	0	3.50834	0	0	0	0	0	0
AC184831.3_FG003	0	0	0	0	0	0	0	0	0	0	0	0	0	0	0	0	0	0
AC184831.3_FG005	0	0	0	0	0	0	0	0	0	0.531969	0	0	0	0	0	0	0	0
AC184831.3_FG008	0	0	0	0	0	0	0	0	0	0.531969	0	0	0	0	0	0	0	0
AC184832.2_FG001	0	0	0	0	0	0	0.481754	0	0	0	0	0	0	0	0	0	0	0
AC184832.2_FG002	0	0	0	0	0	0	0	0	0	0	0	0	0	0	0	0	0	0
AC184833.2_FG005	0	0	2.21347	0	0	0	0	0.547166	0	0.531969	0	0	0	0	0	0	0	0
AC184834.3_FG005	0	0	0	0	0	0	0	0	0	0	0	0	0	0	0	0	0	0
AC184834.3_FG007	0	0	0	0	0	0	0	0	0	0	0	0	0	0	0	0	0	0
AC184835.3_FG003	0	3.01258	0	0	0	3.27516	2.89052	9.84899	14.4731	0.531969	0	3.50834	3.46647	6.52751	0	0	0	0
AC184835.3_FG009	0	0	0	0	0	0	0	1.09433	0	0	4.75358	0	0	0	0	0	0	0
AC184836.3_FG002	0	0	0	0	0	0	0.481754	0	0	0	0	3.50834	0	0	0	0	0	0
AC184836.3_FG003	0	0	0	0	0	0	0	0	0	0	0	0	0	0	0	0	0	0
AC184840.4_FG002	0	0	0	0	4.61652	0	0	3.83016	0	3.72378	0	0	0	0	0	0	0	0
AC184840.4_FG004	0	0	4.42693	0	0	0	0	0	0	1.06394	0	0	0	0	0	0	0	0
AC184840.4_FG010	0	0	0	0	0	0	0	0	0	3.72378	0	0	3.46647	0	0	7.41052	0	0
AC184840.4_FG011	0	0	0	0	0	0	0	0	0	0	0	0	0	0	0	0	0	0
AC184842.3_FG002	0	0	0	0	0	0	0.481754	0	0	0	0	0	0	0	0	0	0	0
AC184843.4_FG004	0	0	0	0	0	0	0.963508	0	0	0	0	0	0	0	0	0	0	0
AC184844.2_FG002	0	0	0	0	0	0	0	0	0	0	0	0	0	0	0	0	0	0
AC184845.4_FG001	0	0	2.21347	0	0	0	0.481754	0	0	0	0	3.50834	0	0	0	0	0	0
AC184845.4_FG002	4.56375	0	0	0	23.0826	0	0	0.547166	0	0.531969	0	0	0	0	0	0	0	0
AC184845.4_FG004	0	0	0	0	0	0	0	0.547166	0	0	0	0	0	0	0	0	0	0
AC184846.4_FG001	0	3.01258	0	0	0	0	0	0	0	0	0	0	0	0	0	0	0	0
AC184850.4_FG006	0	0	0	0	0	0	0	0	0	0	0	0	0	0	0	0	0	0
AC184851.4_FG005	4.56375	3.01258	11.0673	0	9.23304	0	1.44526	1.6415	0	2.65984	0	3.50834	13.8659	0	3.06295	7.41052	0	3.53624
AC184854.4_FG001	0	0	0	0	0	0	0	0	0	0	0	0	0	0	0	0	0	0
AC184854.4_FG003	4.56375	51.2139	68.6174	0	50.7817	212.885	12.0438	81.5277	50.6559	40.9616	156.868	45.6084	24.2653	238.254	36.7554	125.979	52.4435	17.6812
AC184854.4_FG006	0	0	0	0	0	0	0	0	0	0	0	0	0	0	0	0	0	0
AC184854.4_FG007	0	0	0	0	0	0	0.481754	0.547166	0	0	0	0	0	0	0	0	0	0
AC184856.3_FG002	0	0	2.21347	0	0	0	0.963508	1.6415	0	1.06394	0	0	0	0	0	0	0	0
AC184856.3_FG006	0	0	0	0	0	0	0	0	0	0	0	0	0	0	0	0	0	0
AC184856.3_FG007	0	0	0	0	0	0	0	0	7.23655	0.531969	0	0	3.46647	0	3.06295	22.2316	0	0
AC184857.2_FG006	0	3.01258	8.85386	0	9.23304	0	0.481754	1.6415	0	0.531969	0	0	6.93293	0	3.06295	22.2316	0	3.53624
AC184858.3_FG003	0	3.01258	2.21347	0	0	0	0	1.09433	0	0	0	3.50834	0	0	0	0	0	0
AC184859.3_FG001	0	0	0	0	0	0	0	1.09433	0	0	0	0	3.46647	0	0	7.41052	0	0
AC184859.3_FG002	0	0	0	0	0	0	0	0.547166	0	0	0	0	3.46647	0	0	7.41052	0	0
AC184865.4_FG003	0	0	2.21347	0	0	0	0	0	0	0	0	0	0	0	0	0	0	0
AC184866.3_FG004	0	0	0	0	0	0	0.481754	3.83016	0	0	0	0	0	0	0	0	17.4812	0
AC184866.3_FG005	0	0	0	0	0	0	0	0	0	0	0	0	0	0	0	0	0	0
AC184866.3_FG007	0	24.1007	4.42693	0	0	6.55032	0.963508	9.30182	7.23655	19.1509	0	3.50834	6.93293	52.2201	0	0	0	45.9712
AC184868.2_FG005	0	0	4.42693	0	0	0	0.963508	9.30182	0	7.44756	0	0	3.46647	13.055	9.18885	7.41052	0	7.07249
AC184868.2_FG006	0	0	0	0	0	0	0	0	0	0	0	0	0	0	0	0	0	0
AC184870.2_FG001	0	0	4.42693	0	0	0	0	0	0	0	0	0	0	0	0	0	0	0
AC184871.2_FG002	0	0	2.21347	0	0	0	0.481754	0	0	0	0	0	0	0	0	0	0	0
AC184871.2_FG009	0	0	0	0	0	0	0.481754	0.547166	0	1.06394	0	3.50834	0	0	0	0	0	0
AC184872.3_FG002	0	0	2.21347	0	0	0	0	0	0	0	0	0	0	0	0	0	0	0
AC184873.4_FG001	0	0	0	0	0	0	0	0	0	0	0	0	0	0	0	0	0	0
AC185108.3_FG006	0	0	0	0	0	0	0.481754	1.09433	0	0	0	0	0	0	0	0	0	0
AC185108.3_FG007	0	0	0	0	0	0	0.481754	0	0	0	0	0	0	0	0	0	0	0
AC185108.3_FG008	0	12.0503	6.6404	0	0	0	3.37228	6.56599	0	16.491	0	3.50834	0	3.26376	0	0	0	3.53624
AC185108.3_FG010	0	0	0	0	0	0	0	0	0	0	0	0	0	0	0	0	0	0
AC185108.3_FG011	0	0	0	0	0	0	0	0	0	0	0	0	0	0	0	0	0	0
AC185111.3_FG003	0	0	0	0	0	0	1.44526	1.6415	0	1.06394	0	0	0	0	6.1259	0	0	0
AC185111.3_FG004	0	0	0	0	0	3.27516	0	0	0	0	0	0	0	0	0	0	0	3.53624
AC185112.2_FG002	0	0	0	0	0	0	0.963508	0	0	0	0	0	0	3.26376	0	0	0	0
AC185115.2_FG005	0	0	0	0	0	0	0	0	0	0	0	3.50834	0	3.26376	0	0	0	0
AC185118.2_FG001	0	0	0	0	4.61652	0	0.481754	0	0	0	0	0	3.46647	0	0	0	0	0
AC185119.3_FG001	0	0	2.21347	0	0	0	0.481754	0	0	0	0	7.01667	0	0	0	0	0	0
AC185121.3_FG001	0	0	0	0	0	0	0.481754	0	0	0	0	7.01667	0	0	0	0	0	0
AC185122.3_FG001	0	0	0	0	0	0	0	0	0	0	0	0	0	0	0	0	0	0
AC185122.3_FG003	0	0	0	0	0	0	0	0	0	0.531969	0	0	0	0	0	0	0	0
AC185122.3_FG008	0	0	0	0	0	0	0	0.547166	0	0.531969	0	0	0	0	0	0	0	0
AC185122.3_FG009	0	0	4.42693	0	0	0	0.481754	0	0	0	0	0	0	0	0	0	0	0
AC185125.2_FG004	0	0	0	0	0	0	0	0	0	0.531969	0	0	0	0	0	0	0	0
AC185126.3_FG002	0	0	0	0	0	0	0	0	0	0	0	0	0	0	0	0	0	0
AC185126.3_FG006	0	0	0	0	27.6991	0	0.481754	0.547166	0	0.531969	0	0	0	0	0	0	0	0
AC185127.3_FG010	0	3.01258	28.7751	0	4.61652	0	2.40877	3.283	0	2.65984	0	3.50834	6.93293	0	0	29.6421	26.2217	3.53624
AC185128.2_FG002	0	0	0	0	0	0	0	0	0	0	0	0	0	0	0	0	0	0
AC185130.2_FG004	0	0	0	0	0	0	0.481754	0.547166	0	0	0	0	0	0	0	0	69.9246	0
AC185130.2_FG005	0	0	0	0	0	0	0	1.09433	7.23655	0	0	0	0	0	0	0	0	0
AC185131.2_FG001	0	12.0503	0	0	0	0	0	0	0	5.31969	0	0	0	0	0	0	0	0
AC185211.3_FG002	0	0	2.21347	0	4.61652	0	0	0.547166	0	14.3631	0	0	0	0	0	0	0	0
AC185211.3_FG003	0	0	2.21347	0	0	0	0	0	0	0	0	0	0	0	0	0	0	0
AC185213.3_FG003	0	0	0	0	0	0	0	0	0	0	0	0	0	0	0	0	0	0
AC185216.4_FG002	0	0	0	0	0	29.4764	0	0	0	0	0	0	0	3.26376	0	0	0	0
AC185217.3_FG001	0	0	0	0	0	0	0	0	0	0.531969	4.75358	0	0	0	0	0	0	0
AC185217.3_FG002	0	0	0	0	0	0	0	0	0	0	0	0	0	0	0	0	0	0
AC185217.3_FG003	0	0	2.21347	0	9.23304	0	2.40877	1.6415	0	2.65984	0	0	6.93293	0	3.06295	0	0	0
AC185217.3_FG004	0	0	0	0	0	0	0	1.09433	0	0	0	0	0	0	0	0	0	0
AC185217.3_FG007	0	0	0	0	0	0	0	0	0	0	0	0	0	0	0	0	0	0
AC185218.4_FG004	0	0	0	0	0	0	0	0	0	0	0	0	0	0	0	0	0	0
AC185218.4_FG007	0	0	0	0	0	0	0	0	0	0	0	0	0	0	0	0	0	0
AC185222.5_FG001	0	0	0	0	0	0	0.481754	1.09433	0	0	0	0	0	0	0	7.41052	0	0
AC185222.5_FG002	0	0	0	0	0	0	0	0	0	0	4.75358	0	0	0	0	0	0	0
AC185223.3_FG005	0	0	0	0	0	0	0	0.547166	0	0	0	0	0	0	0	0	0	0
AC185223.3_FG007	0	0	0	0	0	0	0	0	0	0.531969	0	0	0	0	0	0	0	0
AC185224.4_FG005	0	0	0	0	0	0	0.481754	0.547166	0	0	0	0	0	0	0	0	0	0
AC185226.4_FG001	3117.04	867.624	772.5	398.702	604.764	1257.66	458.63	737.033	253.279	708.05	850.89	1020.93	305.049	613.586	542.142	88.9262	244.736	530.437
AC185226.4_FG006	0	0	0	0	0	0	0	0	0	0.531969	0	0	0	0	0	0	0	0
AC185226.4_FG007	0	0	0	0	0	0	0	0	0	0	0	0	0	0	0	0	0	0
AC185228.4_FG002	0	0	0	0	0	0	0	0	0	0	0	0	0	0	0	0	0	0
AC185232.4_FG003	0	3.01258	4.42693	0	120.029	0	0.481754	14.7735	0	30.3222	0	7.01667	6.93293	19.5825	42.8813	0	17.4812	91.9423
AC185233.3_FG012	0	0	0	0	0	0	0	0	0	0	0	0	0	0	0	0	0	0
AC185234.4_FG001	0	0	2.21347	0	0	0	2.89052	0.547166	0	3.72378	0	3.50834	0	0	0	0	0	0
AC185234.4_FG004	0	0	0	0	0	0	0	0	0	0	0	0	0	0	0	0	0	0
AC185234.4_FG005	0	0	0	0	0	0	0	0	0	0	0	0	0	0	0	0	0	0
AC185235.4_FG001	0	0	0	0	0	0	0	0	0	0	0	0	0	0	0	0	0	0
AC185236.3_FG001	0	27.1132	0	0	0	0	0.481754	0	0	0	152.114	0	0	6.52751	3.06295	66.6947	0	0
AC185250.3_FG004	0	0	0	0	0	0	0.481754	3.283	0	0	0	3.50834	0	0	3.06295	0	0	0
AC185250.3_FG005	0	0	0	0	0	0	0	0	0	0	0	0	0	0	0	0	0	0
AC185251.3_FG002	0	3.01258	0	0	0	0	0	0	0	0	0	0	0	0	0	0	0	0
AC185251.3_FG005	0	0	0	0	0	0	0	0	0	0	0	0	0	0	0	0	0	0
AC185252.4_FG002	0	0	0	0	0	6.55032	0	0	0	0	14.2607	0	0	0	0	0	0	0
AC185252.4_FG003	0	3.01258	0	0	4.61652	3.27516	0.481754	0	0	0	0	0	0	0	0	0	0	3.53624
AC185254.4_FG002	0	6.02517	0	0	0	0	0	3.283	0	2.65984	0	0	3.46647	0	0	0	0	3.53624
AC185254.4_FG004	0	0	0	0	0	0	0	0.547166	0	0	0	0	0	0	3.06295	0	0	0
AC185254.4_FG005	0	0	0	0	0	0	0	0	0	0	0	0	0	0	0	0	0	0
AC185256.3_FG002	0	0	0	0	0	0	0	0	0	0	4.75358	0	0	0	0	0	0	0
AC185256.3_FG003	4.56375	60.2517	542.299	0	290.841	0	47.6936	42.1318	7.23655	33.514	42.7822	80.6917	211.454	6.52751	36.7554	1126.4	375.845	251.073
AC185257.3_FG002	0	0	0	0	0	0	0	0	0	0	0	0	0	0	0	0	0	0
AC185260.3_FG002	0	0	0	0	0	0	0	0	0	0	0	0	3.46647	0	0	0	0	0
AC185260.3_FG003	0	0	0	0	9.23304	0	0.963508	1.09433	7.23655	0	0	0	0	0	0	0	0	0
AC185261.4_FG002	0	0	2.21347	0	0	0	0	1.6415	0	0	0	0	0	29.3738	0	0	0	7.07249
AC185262.2_FG003	0	0	2.21347	0	0	55.6777	0	0	0	0	0	0	0	0	0	0	0	0
AC185265.3_FG003	0	3.01258	0	0	0	0	1.44526	0	130.258	0.531969	0	0	0	6.52751	0	0	0	0
AC185265.3_FG005	0	0	0	0	0	0	0	0	0	0	0	0	0	0	0	0	8.74058	0
AC185266.3_FG002	0	0	0	0	0	0	5.29929	1.09433	0	0.531969	0	3.50834	3.46647	0	0	22.2316	0	3.53624
AC185268.4_FG004	0	0	0	0	0	0	0	0	0	0	0	0	0	0	0	0	0	0
AC185269.4_FG003	0	0	2.21347	0	0	0	0.481754	0	0	0.531969	4.75358	0	3.46647	0	0	0	0	0
AC185272.3_FG003	0	0	0	0	0	0	0	0	0	0	0	0	0	0	0	0	0	0
AC185272.3_FG005	0	0	0	0	0	0	0	0	0	0	0	0	0	0	0	0	0	0
AC185276.2_FG003	0	0	0	0	0	0	0	0	0	0	0	0	0	0	0	0	0	0
AC185276.2_FG004	0	0	0	0	0	0	0	1.09433	0	5.85165	0	0	0	0	0	0	0	0
AC185276.2_FG006	0	60.2517	79.6848	0	9.23304	32.7516	22.6424	9.84899	0	2.65984	0	24.5584	13.8659	9.79127	3.06295	0	8.74058	0
AC185277.2_FG001	0	0	0	0	0	0	0	0	0	0	0	0	0	0	0	0	0	0
AC185279.3_FG002	0	0	0	0	0	0	0	0	0	0	0	0	0	0	0	0	0	0
AC185279.3_FG003	0	0	0	0	0	0	0	0	0	0	0	0	0	0	0	0	0	0
AC185281.5_FG006	0	3.01258	2.21347	0	0	0	0.481754	1.6415	0	0.531969	4.75358	0	3.46647	0	0	0	0	0
AC185286.3_FG007	0	0	0	0	0	0	0	0	0	0	0	0	0	0	0	0	0	0
AC185286.3_FG012	0	0	0	0	0	0	0	1.09433	0	0	0	0	0	0	0	0	0	0
AC185287.3_FG001	0	0	2.21347	0	0	3.27516	0	0	0	0	0	0	0	0	0	0	0	0
AC185296.2_FG006	0	0	2.21347	0	4.61652	0	0	0	0	0.531969	0	3.50834	0	3.26376	0	0	0	0
AC185297.3_FG001	0	0	2.21347	0	4.61652	0	0.481754	0.547166	0	0	0	3.50834	0	3.26376	0	0	0	0
AC185299.3_FG002	0	0	0	0	0	0	0.481754	0	0	0	0	0	0	0	0	0	0	0
AC185300.4_FG002	0	0	0	0	0	0	0	0	0	0	0	0	0	0	0	0	0	0
AC185301.3_FG001	4.56375	0	2.21347	0	0	0	0.963508	0.547166	0	0.531969	0	0	0	0	0	0	0	0
AC185301.3_FG005	0	0	0	0	0	0	0	0	0	0	0	0	0	0	0	0	0	0
AC185302.4_FG003	0	0	0	0	0	0	0	0	0	0	0	0	0	0	0	0	0	0
AC185304.4_FG008	0	0	0	0	0	0	0	0	0	0	0	0	0	0	0	0	0	0
AC185304.4_FG010	0	0	0	0	0	0	0	0	0	0	0	0	0	0	0	0	0	0
AC185305.3_FG003	0	0	0	0	0	0	0	0	0	0	0	0	0	0	0	0	0	0
AC185306.4_FG004	0	0	0	0	0	0	0	0	0	0	0	0	0	0	0	7.41052	0	0
AC185309.5_FG001	0	0	0	0	0	0	0	0	0	0.531969	0	0	0	0	0	0	0	0
AC185310.4_FG002	0	0	0	0	0	0	0	0.547166	0	0	0	0	0	0	0	0	0	0
AC185313.5_FG001	0	0	0	0	0	0	0	0	0	0	0	0	0	0	0	0	0	0
AC185313.5_FG006	0	0	0	0	0	0	0	0	0	0.531969	4.75358	0	0	0	0	0	0	0
AC185314.4_FG008	0	0	0	0	0	0	0	0	0	0	0	0	0	0	0	0	0	0
AC185318.3_FG004	0	0	8.85386	0	0	0	0.481754	2.18866	0	0.531969	0	0	0	0	0	0	0	0
AC185321.3_FG003	0	0	0	0	0	0	0.481754	0	0	0	0	0	0	0	0	0	0	0
AC185322.3_FG008	0	0	0	0	0	0	0	0	0	0	0	0	0	0	0	0	0	0
AC185322.3_FG010	0	0	2.21347	0	4.61652	0	0	0	0	1.06394	0	0	0	0	0	7.41052	0	7.07249
AC185322.3_FG011	0	0	0	0	4.61652	0	0	0	0	0	0	0	0	0	0	7.41052	0	0
AC185323.3_FG001	0	0	0	0	0	0	0	0	0	0	0	0	0	0	0	0	0	0
AC185323.3_FG002	0	3.01258	0	0	0	0	0	0	0	0.531969	0	0	0	0	0	0	0	0
AC185323.3_FG003	0	0	0	0	0	0	0	0	0	0	0	0	0	0	0	0	0	0
AC185410.3_FG001	0	0	8.85386	0	9.23304	3.27516	0	0	0	1.59591	0	0	3.46647	0	0	29.6421	8.74058	0
AC185411.3_FG003	0	0	0	0	0	0	0	0	0	0	0	0	0	0	0	0	0	0
AC185413.3_FG001	0	0	0	0	0	0	0	0	0	0	0	0	0	0	0	0	0	0
AC185413.3_FG002	0	6.02517	2.21347	0	4.61652	0	0	0.547166	0	0	0	0	0	0	0	7.41052	0	0
AC185413.3_FG005	0	0	2.21347	0	0	0	0	0	0	0.531969	0	0	0	0	0	0	0	0
AC185414.3_FG002	0	0	0	0	0	0	0	0	0	0	0	0	0	0	0	0	0	0
AC185414.3_FG003	0	0	0	0	4.61652	0	0.963508	0	0	0.531969	0	0	3.46647	0	0	0	0	0
AC185415.3_FG002	0	0	0	0	0	0	0	0.547166	0	0	0	0	0	0	0	0	0	0
AC185415.3_FG005	0	105.44	148.302	0	115.413	19.651	206.672	363.318	14.4731	186.721	61.7965	175.417	97.0611	150.133	49.0072	59.2842	0	311.189
AC185417.3_FG001	0	0	4.42693	0	0	0	0.481754	1.6415	0	2.12787	4.75358	0	0	0	0	0	0	0
AC185417.3_FG003	0	0	0	0	0	0	0	0	0	0	0	0	0	0	0	0	0	0
AC185418.3_FG001	0	0	0	0	0	0	0.481754	0	0	0	0	0	3.46647	0	0	0	0	0
AC185418.3_FG006	0	0	0	0	0	0	0	1.6415	0	1.59591	0	0	0	9.79127	3.06295	0	0	0
AC185418.3_FG007	0	3.01258	0	0	0	0	0.481754	0	0	0	0	0	0	0	0	0	0	0
AC185420.4_FG009	0	0	0	0	0	0	0	0	0	0	0	0	0	0	0	0	0	0
AC185420.4_FG013	0	0	0	0	0	0	0	0	0	0	0	0	0	0	0	0	0	0
AC185421.3_FG002	0	0	0	0	0	0	0	0	0	0	0	3.50834	0	0	0	0	0	0
AC185421.3_FG003	0	0	24.3481	0	0	0	0.481754	0	0	0	0	0	0	0	3.06295	0	0	0
AC185421.3_FG005	0	3.01258	0	0	0	3.27516	0.963508	0	0	0	0	0	0	0	0	0	0	0
AC185422.3_FG005	0	0	64.1905	0	4.61652	3.27516	0.481754	0	0	0	0	10.525	0	13.055	0	0	0	3.53624
AC185426.3_FG005	0	0	0	0	0	0	0	0.547166	0	0	0	0	0	0	0	0	8.74058	0
AC185427.5_FG001	0	0	0	0	0	0	0	0	0	0	0	0	0	0	0	0	0	0
AC185427.5_FG004	0	3.01258	0	0	0	0	0	14.7735	0	1.59591	0	0	0	0	0	0	0	10.6087
AC185429.3_FG005	0	0	0	0	0	0	0.963508	0.547166	0	0	0	0	0	0	6.1259	0	0	0
AC185430.3_FG003	0	0	2.21347	0	27.6991	3.27516	0	0	0	0	0	3.50834	0	3.26376	0	0	0	0
AC185433.3_FG005	0	0	0	0	0	0	0	0	0	0	0	0	0	0	0	0	8.74058	0
AC185434.4_FG004	0	0	0	0	0	0	0	2.18866	0	0	0	0	0	0	0	0	0	0
AC185435.3_FG002	0	0	0	0	0	0	0.481754	0	0	0	0	3.50834	0	0	0	0	0	0
AC185436.3_FG004	0	0	0	0	0	0	0	0	0	0	0	0	0	0	0	0	0	0
AC185436.3_FG005	0	0	0	0	0	0	0.481754	0	0	0.531969	0	0	0	0	0	0	0	0
AC185436.3_FG009	0	0	0	0	0	0	0	0	0	0	0	0	0	0	0	0	0	0
AC185438.2_FG001	0	0	0	0	0	0	0	0	0	0	0	0	0	0	0	0	0	0
AC185442.3_FG002	0	0	0	0	0	0	0	0	0	0	0	0	0	0	0	0	0	0
AC185443.3_FG001	0	0	0	0	0	0	0	0	0	0	0	0	0	0	0	0	8.74058	0
AC185443.3_FG004	0	3.01258	0	0	0	0	1.92702	0.547166	130.258	1.59591	9.50715	0	0	6.52751	0	0	0	0
AC185445.3_FG001	4.56375	0	0	0	0	0	0	0	0	0	0	0	0	0	0	0	0	3.53624
AC185447.2_FG002	0	0	4.42693	0	0	0	0	0.547166	0	0	0	0	0	0	0	0	0	0
AC185448.2_FG005	0	0	0	0	0	0	0	0	0	0	0	0	10.3994	0	0	0	0	0
AC185449.3_FG003	0	3.01258	0	0	0	0	0	0	0	0	0	0	0	0	0	7.41052	0	0
AC185449.3_FG004	0	0	0	0	0	0	0	0	0	0.531969	0	0	0	0	0	0	0	0
AC185449.3_FG006	0	0	2.21347	0	0	0	0	0	0	0	0	0	0	0	0	0	0	0
AC185453.3_FG002	0	0	0	0	0	0	0	0	0	0	0	0	0	0	0	0	0	0
AC185455.3_FG001	0	0	0	0	0	0	0	0	0	0	0	0	0	0	0	0	0	0
AC185457.3_FG002	0	0	0	0	4.61652	0	0	1.09433	0	0	0	0	0	0	0	0	0	0
AC185458.4_FG003	0	0	0	66.4503	0	0	0	0	0	0	0	0	0	0	0	0	0	0
AC185460.3_FG004	0	0	0	0	0	0	0	0	0	0	0	0	0	0	0	0	0	0
AC185464.3_FG001	0	0	0	0	0	0	0	0	0	0	0	0	0	0	0	0	0	0
AC185464.3_FG003	0	0	0	0	0	0	0	0	0	0	0	0	0	0	0	0	0	0
AC185466.3_FG001	0	12.0503	30.9885	797.403	4.61652	265.288	65.5185	6.01883	267.752	4.25575	61.7965	63.1501	0	45.6926	0	0	87.4058	0
AC185466.3_FG002	0	0	0	0	0	0	0	0	0	0	0	0	0	0	0	0	0	0
AC185467.3_FG001	0	0	0	0	0	0	0	0	0	0	0	0	0	0	0	0	0	0
AC185468.3_FG001	0	0	2.21347	0	4.61652	0	0	0.547166	0	0	0	0	0	0	0	0	0	0
AC185468.3_FG002	0	0	0	0	4.61652	0	0	0.547166	0	0	0	0	0	0	0	0	0	0
AC185468.3_FG003	0	18.0755	6.6404	0	4.61652	0	3.37228	14.7735	0	0	0	0	0	0	0	0	0	0
AC185468.3_FG004	0	0	0	0	0	0	0	0	0	0	0	0	0	0	0	0	0	0
AC185468.3_FG005	0	0	0	0	0	0	0	0	0	0	0	0	0	0	0	0	0	0
AC185469.2_FG003	0	0	0	0	0	0	0.481754	1.09433	0	0	0	0	0	0	0	0	0	0
AC185469.2_FG006	0	0	4.42693	0	4.61652	0	0	1.09433	0	1.06394	4.75358	0	6.93293	0	3.06295	0	0	3.53624
AC185471.3_FG005	159.731	54.2265	15.4943	0	0	9.82548	14.9344	13.132	65.129	29.2583	0	42.1	24.2653	55.4839	24.5036	7.41052	0	0
AC185473.3_FG005	0	0	0	0	0	0	0	0	0	0	0	0	0	0	0	0	0	0
AC185474.3_FG005	0	0	2.21347	0	4.61652	0	0.481754	1.09433	0	1.06394	0	0	0	0	3.06295	0	0	0
AC185474.3_FG009	0	0	0	0	0	0	0	0	0	0	0	0	0	0	0	0	0	0
AC185475.3_FG001	0	0	0	0	0	0	0	22.981	0	0.531969	4.75358	0	0	9.79127	0	0	0	0
AC185476.3_FG001	0	0	0	0	0	0	0	0	0	0	0	3.50834	0	0	0	0	8.74058	0
AC185476.3_FG007	0	15.0629	2.21347	0	0	0	0	0	0	0	0	0	0	0	0	0	0	0
AC185478.4_FG004	0	0	0	0	0	0	0	0	0	0	0	0	0	0	0	0	0	0
AC185478.4_FG005	0	0	0	0	0	0	0	0	0	0	0	0	0	0	0	0	0	0
AC185478.4_FG007	0	0	0	0	0	0	0.481754	0	0	0	0	0	0	0	0	0	0	0
AC185479.3_FG006	0	0	0	0	0	0	0	0	0	0.531969	0	0	0	0	0	0	0	0
AC185479.3_FG009	0	0	0	0	0	0	0.481754	0.547166	0	0	0	0	0	3.26376	0	0	0	0
AC185481.5_FG001	0	0	0	0	0	0	0	0	0	0.531969	0	0	0	0	0	0	0	0
AC185482.3_FG001	0	0	2.21347	0	4.61652	0	0	0	0	0	0	0	3.46647	0	0	0	0	0
AC185487.4_FG001	0	0	0	0	4.61652	0	0	0	0	0	0	0	0	0	0	74.1052	0	0
AC185487.4_FG003	0	0	0	0	0	0	0	0	0	0	0	0	0	0	0	0	0	0
AC185489.3_FG001	0	0	0	0	0	0	0	0.547166	0	0.531969	0	0	0	0	0	0	0	0
AC185489.3_FG002	0	0	0	0	0	0	0	0	0	0	0	0	0	0	0	0	0	0
AC185490.4_FG001	0	0	0	0	0	0	2.40877	0	0	0.531969	0	0	0	0	0	0	0	0
AC185492.2_FG005	0	0	0	0	0	0	0.481754	0	0	0	0	0	0	0	0	0	0	0
AC185494.2_FG002	0	0	0	0	9.23304	0	0.481754	1.09433	0	0.531969	0	0	0	0	0	7.41052	0	0
AC185498.3_FG007	0	3.01258	0	0	0	0	0	0	0	0	0	0	0	0	0	0	0	0
AC185500.3_FG001	0	0	0	0	0	0	0	0	0	0	0	0	0	0	0	0	0	0
AC185500.3_FG002	0	0	0	0	0	0	0.481754	0	0	0	0	0	0	0	0	0	0	0
AC185500.3_FG004	0	0	8.85386	0	4.61652	3.27516	16.3796	12.5848	0	13.8312	0	3.50834	3.46647	42.4288	3.06295	0	0	3.53624
AC185500.3_FG005	0	3.01258	19.9212	0	92.3304	29.4764	18.3067	33.9243	50.6559	46.8132	0	3.50834	17.3323	13.055	3.06295	51.8736	34.9623	53.0437
AC185501.3_FG001	0	0	0	0	0	0	0	0	0	0	0	0	0	0	0	0	0	0
AC185501.3_FG006	0	18.0755	11.0673	132.901	0	9.82548	9.15333	33.9243	28.9462	0	0	3.50834	0	22.8463	0	0	0	0
AC185501.3_FG009	0	0	0	0	0	0	0	0	0	0	0	0	0	0	0	0	0	0
AC185502.3_FG002	0	0	2.21347	0	0	0	0.963508	0.547166	0	1.06394	0	0	0	0	0	14.821	8.74058	0
AC185504.4_FG001	0	0	0	0	0	0	0	0.547166	0	0	0	0	0	0	0	0	0	0
AC185504.4_FG002	0	0	0	0	0	0	0.481754	0	0	0	0	0	0	0	0	0	0	0
AC185504.4_FG006	0	0	0	0	0	0	0	0	0	0	0	0	0	0	0	0	0	0
AC185504.4_FG008	0	0	4.42693	0	4.61652	16.3758	2.40877	13.132	14.4731	1.59591	0	0	0	0	3.06295	0	0	0
AC185504.4_FG009	0	0	0	0	0	0	0	0	0	0	0	0	0	0	0	0	0	0
AC185505.3_FG001	0	0	0	0	0	0	0	0	0	0	0	0	0	0	0	0	0	0
AC185510.3_FG001	0	0	0	0	0	0	0	0	0	0	0	0	0	0	0	0	0	0
AC185511.3_FG008	0	0	0	0	0	0	0	0	0	0	0	0	0	0	0	0	0	0
AC185512.3_FG001	0	6.02517	22.1347	0	4.61652	0	1.92702	9.30182	0	3.19181	14.2607	0	20.7988	6.52751	15.3148	7.41052	8.74058	3.53624
AC185514.3_FG007	0	0	0	0	0	0	0	2.18866	0	0	0	0	0	0	0	0	0	0
AC185519.3_FG002	0	0	0	0	0	0	0	0	0	0	0	3.50834	0	0	0	0	0	0
AC185522.2_FG001	0	0	0	0	0	0	0	0	0	0	4.75358	0	0	0	0	0	0	0
AC185522.2_FG002	0	21.0881	22.1347	0	0	29.4764	14.4526	70.0373	0	19.6828	0	28.0667	93.5946	58.7476	0	170.442	96.1464	3.53624
AC185530.2_FG003	0	3.01258	0	0	0	0	0	0	0	0	0	0	0	0	3.06295	0	0	3.53624
AC185530.2_FG004	0	3.01258	0	0	9.23304	0	0	0	0	0.531969	0	0	0	0	0	14.821	0	3.53624
AC185530.2_FG005	0	0	17.7077	0	0	0	0	1.09433	0	0	4.75358	3.50834	10.3994	0	0	0	0	0
AC185531.2_FG001	0	0	0	0	0	0	0	0	0	0	0	0	0	0	0	0	0	0
AC185586.4_FG003	0	0	0	0	0	0	0	1.09433	0	0	0	0	0	0	3.06295	0	0	0
AC185587.3_FG003	0	3.01258	0	0	4.61652	0	0	0	0	1.59591	0	0	0	3.26376	0	0	8.74058	0
AC185588.2_FG001	0	3.01258	0	0	0	0	0	0	0	0	0	0	0	0	0	0	0	0
AC185588.2_FG002	0	3.01258	2.21347	0	0	13.1006	52.0294	15.3206	7.23655	2.65984	9.50715	3.50834	3.46647	48.9563	0	7.41052	0	226.32
AC185588.2_FG007	0	0	0	0	0	0	0.481754	2.18866	0	0.531969	0	0	0	0	0	0	0	0
AC185588.2_FG008	0	0	0	0	0	0	0	0.547166	0	0	0	31.575	6.93293	6.52751	0	0	0	0
AC185591.4_FG010	0	0	0	0	0	0	0	0	0	0	0	0	0	0	0	0	0	0
AC185591.4_FG012	0	0	0	0	0	0	0	0	0	0	0	0	0	0	0	0	0	0
AC185591.4_FG015	0	0	0	0	0	0	0	0	0	0	0	0	0	0	0	0	0	0
AC185591.4_FG016	0	3.01258	2.21347	0	4.61652	3.27516	0	0	0	1.06394	0	0	3.46647	0	0	0	0	0
AC185591.4_FG017	0	0	0	0	0	0	0	0	0	0	0	0	0	13.055	0	0	0	0
AC185593.3_FG002	0	0	0	0	0	0	0	0	0	0.531969	0	0	0	0	0	0	0	0
AC185593.3_FG003	18.255	6.02517	6.6404	0	36.9321	9.82548	4.81754	12.5848	0	6.38362	0	3.50834	6.93293	0	6.1259	7.41052	8.74058	0
AC185593.3_FG004	0	0	2.21347	0	4.61652	0	0	1.6415	0	2.12787	0	0	3.46647	0	6.1259	7.41052	0	0
AC185596.3_FG014	0	0	0	0	0	0	0	0	0	0	0	0	0	0	0	0	0	0
AC185596.3_FG015	0	0	0	0	0	0	0	0	0	0	0	0	0	0	0	0	0	0
AC185599.3_FG004	0	3.01258	0	0	0	0	0	0.547166	0	0	0	0	0	0	0	0	0	0
AC185601.3_FG007	0	0	0	0	0	0	0.481754	1.6415	0	0	0	0	0	0	0	0	0	0
AC185601.3_FG008	0	0	4.42693	0	4.61652	0	0	0	0	0.531969	0	0	0	0	0	0	0	0
AC185602.3_FG004	0	3.01258	11.0673	0	0	0	0.963508	1.6415	0	2.12787	0	0	6.93293	0	3.06295	14.821	0	0
AC185603.4_FG007	0	3.01258	4.42693	0	4.61652	0	0	0.547166	0	0	0	0	0	0	0	0	0	3.53624
AC185604.3_FG002	0	3.01258	0	0	0	0	0	0	0	0	0	0	0	0	0	0	0	0
AC185604.3_FG007	0	0	0	0	0	3.27516	0	0	0	0	0	0	0	3.26376	0	0	0	0
AC185605.3_FG003	0	0	0	0	0	0	0	0.547166	0	0	0	0	0	0	0	0	0	0
AC185605.3_FG004	0	0	0	0	0	0	0	0	0	0	0	0	0	0	0	7.41052	0	0
AC185606.2_FG003	0	0	2.21347	0	0	0	0.481754	0.547166	0	0	0	0	0	0	3.06295	0	0	0
AC185608.3_FG001	0	0	6.6404	0	0	0	0	0	0	0.531969	0	0	0	0	0	0	0	0
AC185610.3_FG001	0	0	0	0	0	0	0	0	0	0	0	0	0	0	0	0	0	0
AC185610.3_FG003	0	0	0	0	0	0	0	0	0	0	0	0	0	0	0	0	0	0
AC185611.3_FG001	0	0	0	0	0	0	0	0	0	0	0	0	0	0	0	0	0	0
AC185611.3_FG004	0	0	0	0	0	0	0	1.09433	0	7.44756	4.75358	0	0	0	0	0	0	0
AC185612.3_FG002	0	0	0	0	0	0	0	0	0	0	0	0	0	0	0	0	0	0
AC185612.3_FG006	0	0	0	0	0	0	0	0	0	0	0	0	0	0	0	0	0	0
AC185613.4_FG001	0	0	0	0	0	0	0.481754	0	0	0.531969	0	0	0	0	0	0	0	0
AC185619.4_FG005	0	0	0	0	0	0	0	0	0	0	0	0	0	0	0	0	0	0
AC185623.4_FG010	0	3.01258	0	0	4.61652	0	0.481754	0	0	0.531969	0	0	6.93293	0	0	0	0	0
AC185623.4_FG012	0	0	0	0	0	3.27516	0.481754	1.09433	0	1.06394	4.75358	0	0	0	0	0	0	0
AC185625.4_FG004	0	0	4.42693	0	0	0	0.481754	1.09433	0	1.06394	0	0	6.93293	0	0	7.41052	0	7.07249
AC185628.3_FG010	0	0	0	0	0	6.55032	0.481754	0	0	2.12787	0	3.50834	0	9.79127	0	0	0	0
AC185630.3_FG002	0	0	0	66.4503	0	0	0	0	0	0	0	0	0	0	0	0	0	0
AC185631.4_FG001	0	0	0	0	0	0	0	0	0	0	0	0	0	0	0	0	0	0
AC185631.4_FG005	0	0	6.6404	0	4.61652	0	2.89052	1.09433	0	0.531969	0	0	3.46647	0	3.06295	0	0	10.6087
AC185632.3_FG001	0	0	0	0	0	0	0	0.547166	0	0	0	0	0	0	0	0	0	0
AC185632.3_FG005	0	0	0	0	0	0	0	0	0	0	0	0	0	0	0	0	0	0
AC185635.4_FG013	0	0	0	0	0	0	0	1.6415	0	0	0	0	3.46647	0	3.06295	0	0	0
AC185637.3_FG004	0	0	0	0	0	3.27516	0	0	0	0	0	0	0	0	0	0	0	0
AC185641.3_FG005	0	0	2.21347	0	0	0	0	0	0	0	0	0	0	0	0	0	0	0
AC185642.4_FG001	0	0	0	0	0	0	0	0	0	0	0	0	0	0	0	0	0	0
AC185642.4_FG006	0	0	2.21347	0	0	0	0	0	0	0	0	0	0	0	0	0	0	0
AC185645.4_FG006	0	0	0	0	0	0	0	0	0	0	0	0	0	0	0	0	0	0
AC185648.3_FG001	0	24.1007	2.21347	0	0	0	0.481754	0	0	14.8951	0	0	17.3323	0	0	0	0	0
AC185648.3_FG004	0	0	2.21347	0	9.23304	0	0.481754	0	0	4.25575	0	0	10.3994	9.79127	3.06295	7.41052	0	3.53624
AC185648.3_FG007	0	0	0	0	0	0	1.44526	0.547166	0	0	47.5358	0	0	0	0	7.41052	0	0
AC185649.2_FG003	0	0	0	0	0	0	0	0	0	0	0	0	0	0	0	0	0	0
AC185651.3_FG003	0	0	0	0	0	0	0.481754	0	0	0	0	3.50834	6.93293	0	0	0	0	0
AC185651.3_FG005	0	0	0	0	0	0	0	0	0	0	0	0	0	0	0	0	0	0
AC185654.3_FG006	0	48.2013	0	0	4.61652	6.55032	8.18982	15.8678	0	0	0	0	0	9.79127	0	0	0	254.61
AC185655.3_FG003	0	0	0	0	0	0	0	0	0	0	0	0	0	0	0	0	0	0
AC185655.3_FG004	0	0	0	0	4.61652	0	0	0	7.23655	1.06394	0	0	0	0	0	0	0	0
AC185655.3_FG005	0	0	0	0	4.61652	0	0	0.547166	0	0	0	0	3.46647	0	0	0	0	0
AC185655.3_FG008	0	3.01258	0	0	0	0	0	0	0	0	0	0	0	0	0	0	0	0
AC185655.3_FG010	0	0	2.21347	0	0	0	0	0	0	0	0	0	0	0	0	0	0	0
AC185656.3_FG002	0	0	0	0	0	0	0	6.56599	0	0	0	0	0	0	0	7.41052	0	0
AC185659.5_FG001	0	0	0	0	4.61652	0	0	7.66032	0	0	0	0	0	0	0	0	0	0
AC185660.3_FG003	0	0	0	0	0	0	0	0	0	0	0	0	0	0	0	0	0	0
AC185661.2_FG001	0	0	0	0	0	0	0	0	0	0	0	0	0	0	0	0	0	0
AC185662.2_FG003	0	0	0	0	0	0	0	0	0	0	0	3.50834	0	0	0	0	0	0
AC185662.2_FG007	0	0	0	0	0	0	0	0	0	0	0	0	0	3.26376	0	0	0	0
AC185665.3_FG004	0	0	4.42693	0	0	0	0.481754	12.0377	0	0	0	0	0	3.26376	0	0	0	0
AC185665.3_FG008	0	6.02517	0	0	0	0	0	1.09433	0	0	0	0	0	0	0	0	0	0
AC185667.3_FG007	0	0	8.85386	66.4503	4.61652	140.832	1.44526	0.547166	28.9462	0	0	3.50834	3.46647	22.8463	0	0	87.4058	0
AC185667.3_FG008	0	0	0	0	0	0	0	0	0	0	0	0	0	0	0	0	0	0
AC185668.3_FG001	0	3.01258	6.6404	0	0	0	0	1.09433	0	0.531969	0	10.525	0	0	0	7.41052	0	0
AC185668.3_FG004	0	0	0	0	0	0	0	0	0	0	0	0	3.46647	0	0	0	0	0
AC186007.3_FG002	0	0	0	0	0	0	0	0	0	0	0	0	0	0	0	0	0	0
AC186009.3_FG001	0	0	0	0	0	0	0	0	0	0	0	0	0	0	0	0	0	0
AC186009.3_FG005	0	0	0	0	0	0	0	0	0	0	0	0	0	0	0	0	0	0
AC186013.3_FG001	0	0	2.21347	0	0	0	0	1.09433	0	0	0	0	3.46647	0	0	7.41052	0	0
AC186013.3_FG002	0	0	0	0	0	0	0	1.6415	0	5.31969	0	0	0	0	0	7.41052	0	0
AC186015.3_FG005	0	0	0	0	0	0	0	0	0	0	0	0	0	0	0	0	0	0
AC186020.3_FG001	0	0	0	0	0	0	0.481754	4.37733	0	0	0	3.50834	0	0	0	7.41052	0	0
AC186020.3_FG003	0	0	0	0	0	0	0	0	0	0	0	0	0	0	0	0	0	0
AC186020.3_FG007	0	0	0	0	0	0	0	0	0	0	0	0	0	0	0	0	0	3.53624
AC186021.3_FG001	4.56375	0	0	0	0	0	0	1.09433	0	1.06394	4.75358	0	0	0	0	0	8.74058	0
AC186023.2_FG004	4.56375	0	0	0	0	0	0	0.547166	0	0.531969	0	0	0	0	0	0	0	0
AC186025.4_FG008	0	0	0	0	0	0	0	0	0	0	0	0	0	0	0	0	0	3.53624
AC186026.3_FG003	0	0	0	0	0	0	0	0.547166	0	0	0	0	0	0	0	0	0	0
AC186026.3_FG004	0	0	0	0	0	0	0	0.547166	0	0	0	0	0	0	0	0	0	0
AC186028.3_FG002	0	9.03775	6.6404	0	27.6991	0	0.963508	1.6415	0	0	4.75358	3.50834	6.93293	0	0	7.41052	0	14.145
AC186028.3_FG003	0	0	2.21347	0	4.61652	13.1006	11.0803	15.3206	14.4731	2.12787	0	45.6084	0	9.79127	6.1259	14.821	0	0
AC186030.3_FG001	0	0	0	0	0	0	0	0	0	0	0	0	0	0	0	0	0	3.53624
AC186030.3_FG003	0	0	0	0	0	0	0	0	0	0	0	0	0	0	0	0	0	0
AC186142.3_FG001	0	0	0	0	0	0	0	0	0	0	0	0	0	0	0	0	0	0
AC186143.3_FG001	0	0	0	0	0	0	0	0	0	0.531969	0	0	0	0	0	0	0	0
AC186143.3_FG002	0	0	0	0	0	0	0.481754	0	14.4731	0.531969	0	0	0	6.52751	0	0	0	3.53624
AC186143.3_FG008	4.56375	0	0	0	0	0	0	0.547166	0	0	4.75358	0	0	0	0	0	0	0
AC186144.2_FG001	0	0	0	0	0	0	0	0	0	0	0	0	0	0	0	0	0	0
AC186145.3_FG002	0	24.1007	11.0673	0	4.61652	0	2.89052	10.9433	14.4731	10.6394	4.75358	28.0667	6.93293	0	0	29.6421	8.74058	7.07249
AC186146.3_FG002	0	3.01258	28.7751	0	23.0826	0	1.44526	0.547166	0	0.531969	0	0	6.93293	0	0	0	0	0
AC186147.3_FG006	4.56375	12.0503	11.0673	0	9.23304	0	3.37228	2.18866	7.23655	11.1713	0	3.50834	6.93293	22.8463	3.06295	0	0	0
AC186147.3_FG008	0	0	0	0	0	0	0	0	0	0	0	0	0	0	0	0	0	0
AC186156.3_FG004	0	0	0	0	0	0	0	0	0	0	0	0	0	0	0	0	0	0
AC186156.3_FG005	0	0	0	0	0	0	0	0	0	0	0	0	0	0	0	0	0	0
AC186159.3_FG005	0	0	0	0	0	0	0	0	0	0	0	0	0	0	0	0	0	0
AC186159.3_FG006	0	0	0	0	0	0	0.481754	0	0	0	0	3.50834	0	0	0	7.41052	0	3.53624
AC186163.3_FG001	0	0	0	0	0	0	0	0	0	0	0	0	0	0	0	0	0	0
AC186164.3_FG001	0	0	0	0	0	0	4.81754	0	0	0.531969	0	10.525	0	0	3.06295	7.41052	0	0
AC186165.2_FG002	41.0738	42.1762	130.594	199.351	0	13.1006	65.0368	157.037	0	53.1969	0	45.6084	76.2623	71.8026	30.6295	14.821	26.2217	21.2175
AC186165.2_FG009	0	0	0	0	0	0	0	0.547166	0	0	0	0	0	0	0	0	0	0
AC186166.3_FG008	0	0	0	0	0	0	0	0	0	0	0	0	0	0	0	0	0	0
AC186166.3_FG015	0	0	2.21347	0	198.51	0	0.481754	1.09433	0	0	0	0	0	0	0	0	0	0
AC186166.3_FG018	0	0	4.42693	0	0	3.27516	3.85403	1.09433	0	2.12787	0	0	3.46647	0	0	0	0	3.53624
AC186166.3_FG023	0	0	0	0	0	0	0	0	0	0.531969	0	3.50834	0	0	0	0	0	3.53624
AC186187.3_FG007	0	0	0	0	0	0	0	0	0	0	0	0	0	0	0	0	0	0
AC186189.3_FG001	0	0	0	0	0	0	0	0	0	0	0	0	0	0	0	0	0	0
AC186189.3_FG004	4.56375	0	0	0	0	3.27516	1.44526	0.547166	0	0	0	0	3.46647	3.26376	0	7.41052	0	0
AC186189.3_FG005	0	0	0	0	0	0	0.481754	0	0	0	0	0	0	0	0	0	0	0
AC186195.4_FG001	0	0	0	0	0	0	0	0	0	0	0	0	0	0	0	0	0	0
AC186220.4_FG002	0	0	0	0	0	0	0	0	0	0	0	0	0	0	0	0	0	0
AC186220.4_FG004	0	0	0	0	0	0	0	0	0	0	0	0	0	0	0	0	0	0
AC186222.3_FG001	0	0	0	0	0	0	0	0	0	0	0	0	0	0	0	0	0	0
AC186222.3_FG003	4.56375	0	0	0	4.61652	3.27516	1.92702	1.6415	0	2.12787	0	0	0	0	0	0	0	0
AC186222.3_FG004	0	3.01258	0	0	0	0	0.963508	0	0	0	0	0	0	3.26376	0	0	0	3.53624
AC186222.3_FG006	0	3.01258	4.42693	0	4.61652	9.82548	2.89052	2.73583	28.9462	3.72378	4.75358	0	0	0	0	0	0	0
AC186223.3_FG001	0	0	2.21347	0	0	3.27516	0.481754	0.547166	0	1.59591	0	0	6.93293	0	0	0	0	0
AC186223.3_FG003	0	0	0	0	0	0	0	0	0	0	0	0	0	0	0	0	0	0
AC186223.3_FG004	0	0	0	0	0	0	0	0	0	0	0	0	3.46647	0	0	0	0	0
AC186223.3_FG006	0	0	0	0	0	0	0	0	0	0	0	0	0	0	0	0	0	0
AC186223.3_FG008	0	0	0	0	0	3.27516	0	2.18866	0	0.531969	0	0	0	3.26376	0	0	0	0
AC186226.5_FG001	0	0	0	0	0	0	0.481754	0	0	0	0	0	0	0	0	0	0	0
AC186226.5_FG003	0	0	0	0	0	0	0.481754	1.09433	0	0.531969	0	0	0	0	0	0	0	0
AC186226.5_FG004	0	0	0	0	0	0	0	0	0	0	0	0	0	0	0	0	0	0
AC186227.3_FG003	0	0	0	0	0	0	0	0	0	0	0	0	0	0	0	0	0	0
AC186227.3_FG005	0	0	0	0	0	0	0	0.547166	0	0	0	0	0	0	0	0	0	0
AC186227.3_FG008	0	0	0	0	0	3.27516	0.481754	0	0	0	0	0	0	0	0	0	0	0
AC186227.3_FG009	0	0	0	0	0	0	0	0	0	0	0	0	0	0	3.06295	0	0	0
AC186227.3_FG010	0	0	2.21347	0	0	0	0	0	7.23655	0.531969	0	0	0	3.26376	9.18885	0	0	0
AC186228.4_FG003	0	0	0	0	0	0	0	0	0	0.531969	0	0	0	0	0	0	0	0
AC186228.4_FG004	0	0	0	0	0	0	0	0.547166	0	0	0	0	0	0	0	0	0	0
AC186231.4_FG002	1830.06	1696.08	1571.56	19536.4	627.847	248.912	1913.53	8363.98	325.645	424.511	5233.69	406.967	960.211	5251.38	505.387	1778.52	2071.52	3348.82
AC186233.3_FG007	0	0	0	332.251	9.23304	0	0	0	0	0	0	0	3.46647	0	0	0	0	0
AC186233.3_FG008	0	0	0	0	0	0	0	0	0	0	0	0	0	0	0	0	0	0
AC186233.3_FG009	0	0	0	0	0	0	0	0	0	0.531969	0	0	0	0	0	0	0	0
AC186234.3_FG002	0	0	0	0	0	0	0	0	0	0	0	0	0	0	0	0	0	0
AC186234.3_FG003	0	0	0	0	0	0	0	0	0	0	0	0	0	0	0	0	0	0
AC186234.3_FG005	0	0	0	0	0	0	0	0	0	0	0	0	0	0	0	0	0	0
AC186237.3_FG004	0	0	0	0	0	0	0	0	0	0	0	0	0	0	0	0	0	0
AC186238.3_FG005	0	0	0	0	0	0	0	0	0	0	0	0	0	0	0	0	0	0
AC186282.3_FG003	0	0	2.21347	0	4.61652	0	0	0	0	0	0	0	0	0	0	0	0	0
AC186283.4_FG002	0	3.01258	8.85386	0	0	0	0	0.547166	0	0	0	0	0	0	0	7.41052	8.74058	3.53624
AC186284.3_FG007	0	0	0	0	0	0	0	0	0	0	0	0	0	0	0	0	0	0
AC186284.3_FG008	0	0	0	0	0	0	0	0	0	0	0	0	0	0	0	0	0	0
AC186287.7_FG003	0	3.01258	0	0	0	0	0	0	0	0	0	0	0	0	0	0	0	0
AC186287.7_FG005	0	0	0	0	0	0	0	0	0	0	0	0	0	0	0	0	0	0
AC186287.7_FG013	0	0	0	0	0	0	0	0	0	0	0	0	0	0	0	0	0	0
AC186288.3_FG003	0	0	0	0	0	0	0	0	0	0	0	0	0	0	0	0	0	0
AC186288.3_FG004	0	0	0	0	0	0	2.40877	0	0	0	0	0	0	0	0	0	0	0
AC186301.3_FG002	0	0	0	0	0	0	0	0	0	0	0	0	0	0	0	0	8.74058	0
AC186302.3_FG002	0	0	0	0	0	0	0	0	0	0	0	0	0	0	0	0	0	0
AC186302.3_FG004	0	0	0	0	0	0	0	0	0	0	0	0	0	0	0	0	0	0
AC186302.3_FG005	0	0	0	0	0	0	0	0.547166	0	0	0	0	0	0	0	0	0	0
AC186302.3_FG006	0	0	0	0	0	0	0.481754	0	0	0	0	0	0	0	0	0	0	0
AC186302.3_FG013	0	0	0	0	0	0	0	0	0	0	0	0	0	0	0	0	0	0
AC186306.3_FG001	0	3.01258	0	0	4.61652	0	0.481754	0	0	0	0	0	0	0	0	0	0	0
AC186307.4_FG001	0	0	0	0	0	0	0	0	0	0.531969	0	0	0	0	0	0	0	0
AC186308.4_FG006	0	0	0	0	0	0	0	0	0	0	0	0	0	0	0	0	0	0
AC186309.3_FG002	0	0	0	0	0	0	0	0	0	0	0	0	3.46647	0	0	0	0	0
AC186309.3_FG005	0	0	0	0	0	0	0.481754	0	0	0.531969	0	0	0	0	0	0	0	0
AC186309.3_FG006	0	0	0	0	0	0	0	0	0	0	0	0	0	0	0	0	0	0
AC186310.4_FG004	0	0	0	0	0	0	0.481754	0.547166	0	0	0	0	0	0	0	0	0	0
AC186314.4_FG003	0	0	0	0	0	0	0	0.547166	0	0.531969	0	0	0	0	0	0	0	0
AC186317.3_FG001	0	0	0	0	0	0	0	1.09433	0	0	0	0	0	0	15.3148	0	0	0
AC186317.3_FG002	0	3.01258	2.21347	0	0	0	0	0	0	0	0	3.50834	0	0	0	0	0	0
AC186319.4_FG003	0	6.02517	0	66.4503	0	0	0	0	7.23655	0	0	0	6.93293	0	0	81.5157	0	106.087
AC186320.3_FG002	0	0	0	0	0	0	0	0	0	0	0	0	0	0	0	0	0	0
AC186321.5_FG002	0	0	0	0	0	0	0	0	0	0	0	0	0	0	0	0	0	0
AC186322.4_FG001	0	6.02517	2.21347	0	0	0	9.15333	3.283	0	3.19181	9.50715	0	13.8659	9.79127	9.18885	103.747	34.9623	38.8987
AC186322.4_FG003	0	0	0	0	36.9321	0	0.481754	0	0	0	0	0	58.9299	0	6.1259	0	8.74058	3.53624
AC186322.4_FG005	0	0	0	0	0	0	0.963508	0.547166	0	0	0	0	0	0	0	0	0	0
AC186323.3_FG008	0	0	6.6404	0	0	0	0.481754	0	0	0	0	3.50834	0	0	0	0	0	0
AC186325.3_FG003	0	0	0	0	0	0	0	0	0	0	0	0	0	0	0	0	0	0
AC186329.3_FG006	0	0	0	0	0	0	0	0	0	0	0	0	0	0	0	0	0	0
AC186329.3_FG007	0	0	0	0	0	0	0	0	0	0.531969	0	0	0	0	0	0	8.74058	7.07249
AC186329.3_FG009	0	0	4.42693	0	0	0	0	0	0	0	0	0	0	0	0	0	0	0
AC186333.2_FG005	0	0	0	0	0	0	0	0.547166	0	0	0	0	0	6.52751	0	0	0	0
AC186333.2_FG006	0	0	0	0	0	0	0	0	0	0	0	0	0	0	0	0	0	0
AC186334.4_FG004	0	0	0	0	0	0	0.481754	0	0	0	0	0	0	0	0	0	0	0
AC186335.3_FG003	0	0	0	0	0	0	0.481754	0	0	0	0	0	0	0	0	0	0	0
AC186336.4_FG006	0	0	0	0	0	0	0	0	0	0	0	0	3.46647	0	0	0	0	0
AC186336.4_FG011	0	0	0	0	0	0	0	0	0	0	0	0	0	0	0	0	0	0
AC186337.3_FG003	0	0	0	0	0	0	0	0	0	0	0	0	0	0	0	0	0	0
AC186337.3_FG006	0	0	0	0	0	0	0	0	0	0	0	0	0	0	0	0	0	0
AC186338.3_FG001	0	0	0	0	0	0	0	0	0	0	0	0	0	0	0	0	0	0
AC186339.3_FG001	0	0	0	0	0	0	0	0	0	0	0	0	0	0	0	0	0	0
AC186339.3_FG004	0	0	19.9212	0	4.61652	0	1.44526	3.283	0	1.59591	0	3.50834	10.3994	6.52751	3.06295	7.41052	0	14.145
AC186339.3_FG008	0	3.01258	24.3481	0	9.23304	0	1.92702	2.18866	0	1.59591	4.75358	3.50834	3.46647	0	6.1259	7.41052	0	17.6812
AC186340.4_FG004	0	0	0	0	0	0	0	8.75466	0	0	0	0	0	0	0	0	0	0
AC186341.4_FG002	0	0	0	0	0	0	0	0	0	0	0	0	0	0	0	0	0	0
AC186342.3_FG004	0	0	0	0	0	0	0	0	0	0	0	0	0	0	0	0	0	0
AC186342.3_FG005	0	0	0	0	0	0	0	0	0	0	0	0	0	0	0	0	0	0
AC186370.2_FG007	0	0	0	0	0	0	0	0	0	0	0	0	0	0	0	0	0	0
AC186371.3_FG005	0	0	0	0	0	0	0.481754	0	0	0.531969	0	0	0	0	0	0	0	0
AC186372.4_FG001	0	0	0	0	0	0	0	0	0	0	0	0	0	0	0	0	0	0
AC186373.3_FG001	0	0	0	0	0	0	0	0	0	0	0	0	0	0	0	0	0	0
AC186374.4_FG003	0	0	0	0	0	0	0	0	0	0.531969	0	0	0	0	0	0	0	0
AC186374.4_FG004	0	0	22.1347	0	0	0	0.481754	0	0	0	0	0	0	0	0	0	0	0
AC186375.3_FG001	0	0	0	0	0	0	1.44526	0	0	0.531969	0	0	3.46647	0	0	0	0	3.53624
AC186376.3_FG008	0	0	0	0	0	0	0	0	0	0	0	0	0	0	0	0	0	0
AC186377.3_FG005	0	0	0	0	0	0	0	0	0	0	0	0	0	0	0	0	0	0
AC186377.3_FG006	0	0	0	0	0	0	0	0	0	1.59591	4.75358	0	0	0	3.06295	0	0	0
AC186379.3_FG001	0	0	0	0	0	0	0.481754	0.547166	0	0.531969	0	0	0	0	0	0	0	0
AC186399.3_FG002	0	0	2.21347	0	4.61652	0	0.481754	0.547166	0	1.06394	4.75358	0	3.46647	0	0	7.41052	0	0
AC186404.3_FG002	4.56375	12.0503	19.9212	0	0	0	5.78105	0.547166	0	0.531969	0	24.5584	24.2653	0	3.06295	0	0	0
AC186406.4_FG005	0	0	0	0	0	0	0	0	0	0	0	0	0	0	0	0	0	0
AC186406.4_FG006	0	0	2.21347	0	4.61652	0	0.963508	0.547166	0	1.06394	0	3.50834	0	0	3.06295	0	0	0
AC186406.4_FG007	0	0	0	0	0	0	0.963508	0	0	0	4.75358	0	0	0	0	0	0	0
AC186406.4_FG008	0	0	0	0	0	0	0	0	0	0	0	0	0	0	0	0	0	0
AC186407.3_FG001	0	0	0	0	4.61652	0	0.481754	0	0	0.531969	0	0	0	0	0	0	0	0
AC186408.5_FG005	0	0	0	0	0	0	0	0.547166	0	0	0	0	0	0	0	0	0	0
AC186409.4_FG002	0	0	0	0	0	0	0	0	0	0	0	0	0	0	0	0	0	0
AC186412.4_FG011	0	0	0	0	0	0	0	0	0	0	0	0	0	0	0	0	0	0
AC186412.4_FG012	0	0	0	0	0	0	0	0	0	0	0	0	0	0	0	0	0	0
AC186414.3_FG009	0	0	0	0	0	0	0	0	0	0	0	0	0	0	0	0	0	0
AC186415.2_FG003	0	0	0	0	0	0	0	0	0	0	0	0	0	0	0	0	8.74058	0
AC186416.3_FG001	0	0	0	0	0	0	0	0	0	2.65984	0	0	0	0	0	7.41052	0	3.53624
AC186417.3_FG002	0	0	0	0	0	0	0	0	0	0.531969	0	0	3.46647	0	3.06295	0	0	0
AC186417.3_FG004	0	0	0	0	0	0	0	1.6415	0	1.06394	0	0	0	0	0	7.41052	0	0
AC186417.3_FG005	0	0	2.21347	0	4.61652	0	0	0	0	0.531969	0	0	0	0	0	0	0	0
AC186417.3_FG006	0	0	0	0	0	0	0	0	0	0	0	0	0	0	0	0	0	0
AC186417.3_FG007	0	0	0	0	0	0	0	0	0	0	0	0	0	0	0	0	0	0
AC186417.3_FG011	0	0	0	0	0	0	0	0	0	0	0	0	0	0	0	0	0	0
AC186419.4_FG002	0	0	0	0	0	0	0	0	0	0	0	0	0	0	0	0	0	0
AC186420.3_FG002	0	0	0	0	0	0	0	0	0	0	0	0	3.46647	0	0	0	0	0
AC186422.3_FG006	0	0	0	0	0	0	0	0	0	0	0	0	0	0	0	0	0	0
AC186422.3_FG009	0	0	0	0	0	0	0	0	0	0	0	0	0	0	0	0	0	0
AC186423.3_FG001	0	3.01258	33.202	0	36.9321	0	3.37228	8.20749	0	2.12787	33.275	0	20.7988	6.52751	6.1259	51.8736	17.4812	17.6812
AC186424.4_FG006	0	0	0	0	0	0	0	0.547166	7.23655	0.531969	0	3.50834	0	0	0	0	0	0
AC186424.4_FG008	9.1275	126.528	590.995	0	780.192	3.27516	25.533	23.5281	21.7097	30.3222	152.114	38.5917	166.39	19.5825	52.0702	355.705	174.812	456.176
AC186424.4_FG009	0	0	0	0	0	0	0	0	7.23655	0	0	0	0	0	0	0	0	0
AC186424.4_FG010	0	0	0	0	0	0	0	0	0	0	0	0	0	0	0	0	0	0
AC186431.5_FG001	4.56375	12.0503	15.4943	0	13.8496	0	12.5256	7.11316	7.23655	6.91559	9.50715	7.01667	27.7317	3.26376	6.1259	29.6421	17.4812	10.6087
AC186433.4_FG001	0	0	0	0	0	0	0	0	0	0	0	0	0	0	0	0	0	0
AC186433.4_FG004	0	0	0	0	0	0	0	0	0	0	0	0	0	0	0	0	0	0
AC186434.4_FG009	0	0	0	0	0	0	0	0	0	0	0	0	0	0	0	0	0	0
AC186438.3_FG004	0	0	0	0	0	0	0	0	0	0	0	0	0	0	0	0	0	0
AC186493.4_FG002	0	0	0	0	0	0	0	0	0	0	0	0	0	0	0	0	0	0
AC186497.3_FG004	0	0	0	0	0	0	0.963508	2.18866	0	0	0	0	0	0	0	0	0	3.53624
AC186499.3_FG003	0	0	0	0	0	0	0	0	0	0	0	0	0	0	0	0	0	0
AC186500.3_FG001	0	0	0	0	0	0	0	1.09433	0	0.531969	0	0	0	0	0	0	0	0
AC186503.3_FG003	0	0	0	0	0	0	0	0	0	0	0	0	0	0	0	7.41052	0	0
AC186505.4_FG001	0	0	0	0	0	0	0	0	0	0	0	0	0	0	0	0	0	0
AC186505.4_FG002	0	0	0	0	0	0	0	0	0	0	0	0	0	0	0	0	0	0
AC186506.3_FG001	0	0	0	0	0	0	0	0	0	0	0	0	0	0	0	0	0	0
AC186506.3_FG002	0	3.01258	2.21347	0	0	0	0	0.547166	0	0	0	0	0	0	0	0	0	0
AC186506.3_FG003	0	0	0	0	0	0	0	0	0	0	0	0	0	0	0	0	0	0
AC186510.3_FG004	0	168.705	115.1	265.801	4.61652	104.805	34.2045	266.47	173.677	117.033	99.8251	42.1	100.528	55.4839	9.18885	266.779	0	300.581
AC186511.4_FG001	0	0	0	0	0	0	0.963508	0	0	1.59591	0	0	0	0	0	0	0	0
AC186512.3_FG001	0	0	0	0	0	0	0	0	0	0	0	0	0	0	0	0	0	0
AC186512.3_FG007	9.1275	30.1258	112.887	265.801	46.1652	29.4764	312.658	415.299	1020.35	298.966	171.129	21.05	617.031	234.99	1261.94	214.905	1048.87	774.437
AC186516.3_FG003	0	0	0	0	0	0	0	0	0	0	0	0	0	0	0	0	0	0
AC186518.3_FG003	0	0	0	0	0	0	0	0	0	0	0	0	0	0	0	0	0	0
AC186519.4_FG002	0	0	4.42693	0	0	0	0	0.547166	0	0	0	0	0	0	0	0	0	0
AC186519.4_FG009	0	0	0	0	0	0	0	0	0	0	0	0	0	0	0	0	0	0
AC186522.3_FG001	0	0	0	0	0	0	0	0	0	0	0	0	0	0	0	0	0	0
AC186522.3_FG003	22.8188	18.0755	0	0	4.61652	0	7.70806	0	0	1.06394	0	10.525	0	0	0	0	0	0
AC186524.3_FG001	0	0	0	0	0	0	0.481754	14.2263	0	0.531969	0	0	0	3.26376	0	0	0	0
AC186524.3_FG005	0	0	6.6404	0	9.23304	3.27516	26.0147	9.84899	0	0	0	17.5417	0	0	0	0	96.1464	0
AC186524.3_FG006	0	0	0	0	0	0	0	0.547166	0	0	0	0	3.46647	0	3.06295	0	0	0
AC186525.4_FG005	0	0	4.42693	0	4.61652	0	0	0	0	0.531969	0	0	0	0	3.06295	0	26.2217	3.53624
AC186529.4_FG001	0	0	0	0	0	0	0	0.547166	0	0	0	0	0	0	0	0	0	0
AC186529.4_FG009	0	0	0	0	0	0	0	0	0	0	0	0	0	0	0	0	0	0
AC186529.4_FG014	0	0	0	0	0	0	0	0.547166	0	0	0	0	0	0	0	0	0	0
AC186531.5_FG003	0	0	0	0	0	0	0	0	0	0.531969	0	0	0	0	0	0	0	0
AC186563.4_FG004	0	0	0	0	0	0	0	0	0	0	0	0	0	0	0	0	0	0
AC186565.3_FG002	0	0	0	0	0	0	0	0	0	0	0	0	0	0	0	0	0	0
AC186566.4_FG001	0	0	0	0	0	0	0	0	0	0	0	0	0	0	0	0	0	0
AC186569.4_FG001	0	3.01258	2.21347	0	0	9.82548	1.92702	0	0	0	0	0	0	6.52751	0	0	0	0
AC186570.3_FG001	0	0	0	0	0	0	0	0	0	0.531969	0	0	0	0	0	0	0	0
AC186573.3_FG002	0	0	8.85386	0	4.61652	0	1.92702	1.6415	0	2.12787	0	0	3.46647	3.26376	0	0	0	7.07249
AC186574.3_FG002	0	0	0	0	0	0	10.5986	1.09433	0	10.1074	0	17.5417	0	0	0	0	0	0
AC186577.3_FG006	0	0	0	0	0	0	0	0	0	0	0	0	0	0	0	0	0	0
AC186579.3_FG006	0	0	0	0	0	0	0	0	0	0	0	0	0	0	0	0	0	0
AC186579.3_FG007	0	0	2.21347	0	0	0	0	0	0	0	0	0	0	0	0	0	0	0
AC186580.4_FG001	0	0	4.42693	0	0	0	0.481754	0	0	0	0	0	0	0	0	0	0	3.53624
AC186580.4_FG004	0	0	0	0	0	0	0	3.283	0	0	0	0	0	0	0	0	0	0
AC186581.3_FG003	0	0	2.21347	0	0	0	0	0	0	0	0	0	0	0	0	0	0	0
AC186582.3_FG005	0	0	2.21347	0	0	0	0.481754	1.09433	7.23655	0.531969	0	3.50834	3.46647	0	0	0	0	0
AC186582.3_FG012	0	0	0	0	4.61652	0	2.89052	3.83016	0	17.023	0	0	0	0	0	0	0	3.53624
AC186583.3_FG004	0	0	4.42693	0	0	0	0	0.547166	0	0.531969	0	3.50834	3.46647	3.26376	0	0	0	3.53624
AC186585.4_FG002	0	3.01258	0	0	0	0	0	0	0	0	0	0	0	0	0	0	0	0
AC186585.4_FG003	0	0	0	0	0	0	0	0	0	0	0	0	0	0	0	0	0	0
AC186585.4_FG005	0	0	0	0	0	0	2.40877	1.09433	0	6.91559	0	0	3.46647	0	0	7.41052	0	0
AC186586.4_FG001	0	0	0	0	0	3.27516	0	0	0	0	0	0	0	0	0	0	0	0
AC186587.3_FG001	0	0	0	0	0	0	0	0.547166	0	0	0	0	0	0	0	0	0	0
AC186587.3_FG003	0	0	0	0	0	0	0	0	0	0	0	0	0	0	0	7.41052	0	0
AC186587.3_FG006	0	0	0	0	0	0	0.481754	0	0	0	0	0	0	0	0	0	0	0
AC186587.3_FG007	0	0	0	0	0	0	0	0	0	0	0	0	0	0	0	0	0	0
AC186588.3_FG002	0	0	0	0	0	0	0	0	0	0	0	0	0	0	0	0	0	0
AC186589.3_FG003	0	0	0	0	0	0	0	0	0	0	0	0	0	0	0	0	0	0
AC186589.3_FG007	0	0	0	0	0	0	0	0	0	0	0	0	0	0	0	0	0	0
AC186590.3_FG005	0	0	0	0	0	0	0	0	0	0	0	0	0	0	0	0	0	0
AC186590.3_FG006	0	0	0	0	0	0	0	0	0	0	0	0	0	0	0	0	0	0
AC186592.3_FG002	0	0	0	0	0	0	0	0	0	0	0	0	0	0	0	0	0	0
AC186592.3_FG003	0	0	0	0	0	0	0	0.547166	0	0	0	0	0	0	0	0	0	0
AC186594.3_FG004	0	0	0	0	0	0	0	0	0	1.59591	0	0	0	0	0	14.821	0	0
AC186598.3_FG001	0	0	0	0	4.61652	0	0.481754	0.547166	0	0.531969	0	0	3.46647	0	0	0	0	0
AC186601.4_FG002	0	3.01258	0	0	0	0	0.963508	0	0	0	4.75358	0	0	0	0	0	0	0
AC186601.4_FG003	0	0	0	0	0	0	0	0	0	0	0	0	0	0	0	0	8.74058	0
AC186602.4_FG003	0	6.02517	4.42693	0	0	0	0.481754	0.547166	0	2.65984	0	0	0	0	0	7.41052	0	3.53624
AC186603.6_FG003	0	0	0	0	4.61652	3.27516	0.481754	0	14.4731	1.06394	0	0	6.93293	0	0	0	0	0
AC186604.4_FG002	0	0	0	0	0	0	0	1.6415	0	4.25575	0	0	0	0	0	0	0	0
AC186604.4_FG003	0	0	0	66.4503	0	6.55032	0.963508	0	0	0	0	0	0	0	0	0	0	0
AC186606.4_FG003	0	0	0	0	0	0	0	0	0	0	0	0	0	0	0	0	0	0
AC186607.3_FG001	0	0	0	0	0	0	0	0	0	0.531969	0	0	0	0	0	0	0	0
AC186607.3_FG003	556.778	180.755	183.718	0	106.18	180.134	564.134	335.413	108.548	156.399	14.2607	80.6917	131.726	176.243	131.707	429.81	26.2217	307.653
AC186611.4_FG001	0	0	0	0	0	0	0.481754	2.18866	0	0.531969	0	0	0	0	0	0	0	3.53624
AC186611.4_FG005	0	0	0	0	0	0	0	0.547166	0	0.531969	0	0	0	0	0	0	0	0
AC186612.3_FG001	0	0	0	0	0	0	0	0.547166	0	0	0	0	0	0	0	0	0	0
AC186613.4_FG003	0	0	2.21347	0	4.61652	0	0.481754	1.6415	0	1.59591	0	0	0	0	3.06295	0	0	0
AC186614.3_FG001	0	0	0	0	0	0	0	0	0	0	0	0	0	0	0	0	0	0
AC186614.3_FG002	0	0	0	0	0	0	0	0.547166	0	0	0	0	0	0	0	0	0	0
AC186615.3_FG002	0	0	0	0	0	0	0	0.547166	0	0.531969	4.75358	0	0	0	0	0	0	0
AC186619.3_FG001	0	3.01258	2.21347	0	0	0	0	21.8866	0	0	0	0	0	0	0	0	0	0
AC186620.3_FG011	0	0	0	0	0	0	0	0.547166	0	0	0	0	0	0	0	0	0	0
AC186623.5_FG001	0	0	0	0	0	0	0	0	0	0	0	0	0	0	0	0	0	0
AC186623.5_FG003	9.1275	0	2.21347	0	0	0	2.40877	1.09433	0	1.06394	0	0	3.46647	0	0	0	0	3.53624
AC186626.4_FG004	0	0	0	0	0	3.27516	0	0	0	0	0	0	0	0	0	0	0	0
AC186626.4_FG005	0	0	0	0	0	0	0	0	0	0	0	0	0	0	0	0	0	0
AC186627.4_FG002	0	0	0	0	0	0	0	0	0	0.531969	0	0	0	0	0	0	0	0
AC186627.4_FG005	0	3.01258	0	0	0	0	0.481754	0.547166	7.23655	0	0	0	0	0	0	0	0	3.53624
AC186628.4_FG003	0	0	4.42693	0	0	0	0.481754	0	0	0	0	0	0	0	0	0	0	0
AC186630.4_FG007	0	0	0	0	0	0	0	1.09433	0	0.531969	0	0	6.93293	0	0	0	0	0
AC186645.3_FG002	0	0	0	0	0	0	0	0	0	0	0	0	0	0	0	0	0	0
AC186647.3_FG001	0	0	0	0	0	0	0	0	0	0	0	0	0	0	0	0	0	0
AC186648.3_FG001	0	0	2.21347	0	0	0	0	0	0	0	4.75358	0	0	0	0	103.747	0	0
AC186648.3_FG003	0	0	0	0	0	0	0	0	0	1.06394	0	0	0	0	0	0	0	0
AC186648.3_FG004	0	0	2.21347	0	4.61652	19.651	0.963508	4.37733	0	1.06394	0	0	0	3.26376	0	7.41052	0	10.6087
AC186651.3_FG001	0	0	0	0	0	0	0	0	0	0	0	0	0	0	0	0	0	0
AC186651.3_FG003	0	3.01258	2.21347	0	9.23304	3.27516	0.481754	2.73583	0	0.531969	0	0	6.93293	0	0	0	0	3.53624
AC186653.4_FG002	0	0	0	0	0	0	0.481754	0	0	0	0	0	0	0	0	0	0	0
AC186653.4_FG003	0	3.01258	0	0	0	0	0	0	0	0	0	0	0	0	0	0	0	0
AC186653.4_FG005	0	3.01258	0	0	0	0	2.40877	0	0	0	0	0	0	0	0	0	0	0
AC186655.4_FG002	0	0	0	0	0	0	0	0	0	0.531969	0	0	0	0	0	0	0	0
AC186656.4_FG004	0	0	0	0	0	0	0	0	0	0	0	0	0	0	0	0	0	0
AC186656.4_FG012	0	0	4.42693	0	0	3.27516	0.481754	0.547166	0	0	0	0	0	6.52751	0	0	0	0
AC186657.3_FG004	0	0	0	0	0	0	0.963508	0	0	1.06394	0	0	6.93293	0	0	0	0	0
AC186660.2_FG002	0	0	0	0	0	0	0	0	0	0	0	0	0	0	0	0	0	0
AC186661.3_FG004	0	0	0	0	0	0	0	0	0	0	0	0	0	0	0	0	0	0
AC186663.3_FG002	0	0	0	0	0	0	0	0.547166	0	0.531969	0	0	0	0	0	0	0	0
AC186663.3_FG005	0	0	0	0	0	0	0	0	0	0	0	0	3.46647	0	0	0	0	0
AC186663.3_FG006	0	0	0	0	0	0	1.92702	3.283	0	2.65984	0	0	0	3.26376	3.06295	0	0	0
AC186667.3_FG007	0	3.01258	4.42693	0	4.61652	0	0.963508	0	0	0	0	3.50834	3.46647	0	0	44.4631	0	10.6087
AC186667.3_FG008	0	6.02517	19.9212	0	4.61652	19.651	27.9417	31.1885	0	93.0945	14.2607	3.50834	38.1311	42.4288	6.1259	7.41052	0	7.07249
AC186669.3_FG002	0	0	0	0	0	6.55032	0.481754	0	0	0	14.2607	0	13.8659	3.26376	0	0	0	0
AC186680.3_FG005	0	0	0	0	0	0	0	0.547166	0	0	0	0	0	0	0	0	0	0
AC186680.3_FG006	0	0	0	0	0	0	0.481754	0.547166	0	1.06394	0	0	0	0	0	0	0	0
AC186683.3_FG004	0	0	0	0	0	0	0	0	0	0	0	0	0	0	0	0	0	0
AC186684.4_FG001	0	6.02517	4.42693	0	9.23304	0	21.6789	9.84899	79.6021	1.59591	0	3.50834	17.3323	35.9013	0	0	8.74058	0
AC186684.4_FG005	0	0	0	0	0	0	0	0	0	0	0	0	3.46647	0	0	0	0	0
AC186689.3_FG001	0	0	0	0	0	0	0	0.547166	0	0	0	0	0	0	0	0	0	0
AC186691.4_FG002	0	0	0	0	0	0	0	0	0	0	0	0	0	0	0	0	0	0
AC186691.4_FG003	0	0	0	0	0	0	0	0	0	0	0	0	0	0	0	0	0	0
AC186691.4_FG006	0	0	0	0	0	0	0	0	0	0	0	0	0	0	0	0	0	0
AC186691.4_FG009	0	0	0	0	0	0	0.481754	1.09433	0	0.531969	4.75358	0	0	0	0	0	0	0
AC186743.4_FG003	0	0	0	0	0	0	0.481754	0	0	0	0	0	0	0	0	0	0	0
AC186743.4_FG011	0	0	2.21347	0	9.23304	0	0	1.09433	0	0	0	0	0	0	0	0	0	0
AC186744.4_FG002	0	0	0	0	4.61652	0	0	0	0	0.531969	0	0	0	0	3.06295	0	0	3.53624
AC186780.4_FG001	0	0	0	0	0	0	0	13.6792	0	6.38362	0	0	0	0	0	0	0	0
AC186781.4_FG006	0	0	0	0	0	0	1.44526	0.547166	0	0	0	0	3.46647	0	0	0	0	0
AC186782.4_FG001	0	0	0	0	0	0	0.481754	0.547166	0	0.531969	0	0	0	0	0	0	8.74058	0
AC186782.4_FG003	0	3.01258	2.21347	66.4503	0	0	1.44526	1.09433	0	4.25575	0	0	0	0	0	7.41052	0	0
AC186783.3_FG002	0	0	0	0	0	0	0	0	0	0	0	0	3.46647	0	0	0	0	0
AC186783.3_FG003	0	0	0	0	0	0	0	0	0	0.531969	0	0	0	0	0	0	0	0
AC186785.4_FG002	0	0	2.21347	0	0	0	2.40877	1.09433	7.23655	0.531969	0	3.50834	0	0	3.06295	0	0	3.53624
AC186785.4_FG003	0	0	0	0	0	0	1.92702	0	0	1.06394	0	0	0	0	0	0	0	0
AC186789.4_FG001	0	0	0	0	0	0	0	0	0	0	0	0	0	0	0	0	0	0
AC186792.3_FG002	0	0	2.21347	0	0	0	0.481754	0	0	1.06394	0	3.50834	3.46647	0	0	0	0	0
AC186793.2_FG008	0	0	0	0	0	0	0	0	0	5.85165	0	0	0	0	0	0	0	0
AC186798.2_FG002	0	0	0	0	0	0	0	0	0	0	0	0	0	0	0	0	0	0
AC186800.3_FG002	0	0	0	0	0	0	0	0.547166	0	1.59591	0	0	0	0	0	0	0	0
AC186800.3_FG005	0	0	6.6404	0	0	0	0	0.547166	0	0	0	0	0	0	0	0	0	0
AC186802.4_FG002	0	0	4.42693	0	0	6.55032	0.481754	0.547166	7.23655	0	0	0	0	0	0	0	0	3.53624
AC186804.4_FG005	0	30.1258	0	0	0	88.4293	34.6863	11.4905	101.312	36.7058	527.647	21.05	24.2653	169.715	104.14	0	0	7.07249
AC186805.5_FG005	0	0	0	0	0	0	0	0	0	0	0	0	0	0	0	0	0	0
AC186807.4_FG002	0	0	0	0	0	0	0	0	0	0	0	0	0	0	0	0	0	0
AC186808.4_FG004	0	3.01258	37.6289	0	18.4661	0	4.81754	1.6415	0	2.65984	9.50715	3.50834	6.93293	3.26376	3.06295	29.6421	17.4812	21.2175
AC186809.3_FG003	0	0	0	0	0	0	0	0	0	0	0	0	0	0	0	0	0	0
AC186810.4_FG001	0	0	0	0	4.61652	0	0	0	0	0.531969	0	0	0	0	0	0	0	0
AC186811.3_FG001	0	0	0	0	0	0	0	0	0	0	0	0	0	0	0	0	0	0
AC186811.3_FG003	0	0	0	0	0	0	0	0	0	0	0	0	0	0	0	0	0	0
AC186815.3_FG002	0	0	0	0	0	3.27516	0	1.09433	0	0	0	0	0	0	0	0	0	0
AC186815.3_FG003	13.6913	0	2.21347	0	13.8496	78.6039	43.8396	22.4338	0	2.12787	0	21.05	100.528	6.52751	0	0	0	3.53624
AC186818.3_FG003	0	0	0	0	0	0	0	0	0	0	0	0	0	0	0	0	0	0
AC186819.3_FG004	0	0	0	0	0	0	0.481754	2.18866	0	1.06394	0	0	0	0	0	0	0	3.53624
AC186828.3_FG001	0	0	0	0	0	0	0.481754	0	0	0	0	0	0	0	0	0	0	0
AC186831.3_FG002	0	0	11.0673	0	0	0	0.963508	2.73583	7.23655	1.06394	0	3.50834	0	0	0	0	0	0
AC186844.3_FG003	0	0	2.21347	0	0	0	2.40877	0.547166	0	0	0	0	0	0	0	0	8.74058	0
AC186845.4_FG009	0	0	0	0	0	0	0	0	0	0	0	0	0	0	0	0	0	0
AC186862.2_FG001	0	0	0	0	0	0	0.481754	0	0	0	0	0	0	0	0	0	0	0
AC186884.3_FG005	0	0	0	0	0	0	0	0	0	0	0	0	0	0	0	0	0	0
AC186885.3_FG001	0	0	6.6404	0	0	0	0.963508	0	0	1.06394	0	0	0	0	0	0	0	0
AC186885.3_FG003	0	0	0	0	0	0	0	0	0	1.06394	0	0	0	0	0	0	0	0
AC186886.4_FG004	0	0	0	0	4.61652	0	0.481754	1.09433	0	0.531969	0	0	0	0	9.18885	0	0	3.53624
AC186887.4_FG002	0	0	0	0	0	0	0	0	0	0	0	0	0	0	0	0	0	0
AC186888.2_FG006	0	0	4.42693	0	0	0	2.40877	5.47166	72.3655	3.72378	0	28.0667	10.3994	0	24.5036	0	0	0
AC186891.3_FG004	4.56375	0	0	0	0	0	0.481754	0	0	0	0	3.50834	0	0	0	0	0	0
AC186891.3_FG005	0	0	0	0	0	0	0.481754	0.547166	0	0	0	0	0	0	0	0	0	0
AC186891.3_FG006	0	0	0	0	0	0	0.481754	0.547166	0	0	0	0	0	0	0	0	0	0
AC186893.4_FG004	0	0	2.21347	0	0	0	0	0	0	0	0	0	0	0	0	0	0	0
AC186894.3_FG002	0	0	0	0	0	0	0	0	0	0.531969	0	0	0	0	0	0	0	0
AC186894.3_FG003	0	0	0	0	0	0	0	0.547166	0	0	4.75358	0	0	0	0	0	0	0
AC186897.4_FG005	0	0	0	0	0	0	0.481754	1.09433	0	0	0	0	0	0	0	0	0	0
AC186897.4_FG006	0	0	0	0	0	0	1.92702	0	0	0.531969	0	0	0	0	3.06295	0	0	0
AC186897.4_FG009	0	0	0	0	0	0	0	0	0	0	0	0	0	3.26376	0	0	0	0
AC186897.4_FG015	4.56375	3.01258	11.0673	0	4.61652	6.55032	13.9709	29.547	14.4731	65.4321	0	7.01667	0	16.3188	0	0	17.4812	0
AC186897.4_FG016	0	0	0	0	0	0	0	0.547166	0	0	0	0	0	0	0	0	8.74058	0
AC186899.4_FG002	0	0	0	0	0	0	14.4526	0.547166	0	9.04346	0	0	0	0	0	0	0	0
AC186902.4_FG001	0	0	0	0	0	0	0	0	0	1.06394	0	0	0	0	0	0	0	0
AC186902.4_FG002	0	0	0	0	0	0	0	0	7.23655	0	0	0	0	0	0	0	0	0
AC186902.4_FG006	0	0	0	0	0	0	0	0	0	0	0	0	0	0	0	0	0	0
AC186902.4_FG009	0	0	0	0	0	0	0	0	0	0	0	0	0	0	0	0	0	0
AC186902.4_FG011	0	0	0	0	0	0	0	0	0	0	0	0	0	0	0	0	0	0
AC186904.4_FG006	0	0	0	0	0	0	0	0	0	0	0	0	0	0	0	0	0	0
AC186904.4_FG007	0	0	0	0	0	0	0	0	0	0	0	0	0	0	0	0	8.74058	0
AC186904.4_FG011	0	0	0	0	0	0	0	0	0	0	4.75358	0	0	0	0	0	0	0
AC186905.3_FG011	0	0	0	0	0	0	0	0	0	0	0	0	0	0	0	0	0	0
AC186905.3_FG013	0	0	0	0	0	0	0	0	0	0	0	0	0	0	0	0	0	0
AC187032.5_FG001	0	9.03775	44.2693	0	13.8496	3.27516	0.963508	1.09433	0	3.72378	4.75358	3.50834	6.93293	0	0	44.4631	17.4812	10.6087
AC187032.5_FG003	0	3.01258	30.9885	0	0	0	2.89052	7.11316	0	3.72378	4.75358	0	0	0	0	14.821	0	3.53624
AC187034.3_FG002	4.56375	0	2.21347	0	0	0	0.481754	2.18866	7.23655	0.531969	0	0	3.46647	0	0	0	0	0
AC187034.3_FG003	0	0	0	0	0	0	0	0	0	0	0	0	0	0	0	0	0	0
AC187037.4_FG001	0	0	6.6404	0	4.61652	0	0.481754	1.09433	0	4.25575	0	0	0	0	3.06295	0	0	0
AC187037.4_FG005	0	0	0	0	0	0	0	0	0	0	0	0	0	0	0	0	0	0
AC187037.4_FG008	0	0	2.21347	0	0	0	0	0	0	0	0	0	0	6.52751	0	0	0	0
AC187038.3_FG003	0	0	0	0	0	0	0	0	0	0	0	0	0	0	0	0	0	0
AC187038.3_FG005	0	3.01258	0	0	4.61652	0	0.481754	0.547166	0	0	0	3.50834	0	0	0	0	0	0
AC187039.3_FG005	0	0	0	0	0	0	0	0	0	0	0	0	0	0	0	0	0	0
AC187046.3_FG006	0	3.01258	0	0	0	36.0268	6.74456	1.09433	0	25.5345	0	3.50834	0	3.26376	0	0	0	0
AC187046.3_FG009	0	0	0	0	0	0	0	0.547166	0	2.12787	0	0	0	0	0	0	0	0
AC187047.5_FG006	0	0	0	0	0	0	0	0	0	0	0	0	0	0	0	0	0	0
AC187050.4_FG004	0	6.02517	4.42693	0	92.3304	3.27516	3.37228	24.6225	36.1828	4.78772	0	21.05	3.46647	0	3.06295	7.41052	0	106.087
AC187051.4_FG001	0	24.1007	39.8424	0	27.6991	0	2.89052	2.73583	0	11.7033	0	7.01667	13.8659	3.26376	24.5036	44.4631	8.74058	10.6087
AC187051.4_FG005	0	3.01258	4.42693	0	4.61652	0	0.481754	2.73583	21.7097	1.06394	4.75358	0	0	0	3.06295	14.821	0	3.53624
AC187054.4_FG001	0	0	0	0	0	0	0	0	0	0	0	0	0	0	0	0	0	0
AC187054.4_FG004	0	0	0	0	0	0	0	0	0	0	0	0	0	0	3.06295	0	0	0
AC187055.3_FG001	0	0	0	0	0	0	0	0	0	0	0	0	0	0	0	0	0	0
AC187055.3_FG004	0	0	0	0	4.61652	0	1.44526	0	0	0	0	0	3.46647	0	0	0	0	0
AC187055.3_FG006	4.56375	3.01258	6.6404	0	4.61652	0	1.44526	9.30182	0	2.65984	0	3.50834	3.46647	0	9.18885	14.821	17.4812	7.07249
AC187056.3_FG002	31.9463	3.01258	2.21347	0	32.3156	0	1.92702	1.09433	0	2.12787	0	0	3.46647	0	3.06295	0	0	0
AC187057.3_FG001	0	0	0	0	0	0	0	0	0	0	0	0	0	0	0	0	0	0
AC187058.4_FG001	0	0	0	0	0	0	1.44526	0.547166	14.4731	0.531969	0	0	0	0	0	0	0	3.53624
AC187058.4_FG003	0	3.01258	4.42693	0	0	0	1.44526	0.547166	0	0	4.75358	0	0	0	3.06295	155.621	0	3.53624
AC187062.3_FG001	0	0	0	0	0	3.27516	0.963508	1.6415	0	0.531969	0	0	0	0	0	7.41052	0	0
AC187065.3_FG001	0	0	0	0	0	0	0	0	0	0	0	0	0	0	0	0	0	0
AC187065.3_FG002	0	0	0	0	0	0	0.963508	0	0	0	0	0	0	0	0	0	0	0
AC187065.3_FG003	0	0	0	0	0	0	0	0.547166	0	0	0	0	0	0	0	0	0	0
AC187067.4_FG001	0	0	2.21347	0	0	0	0	0	0	4.25575	0	0	3.46647	0	6.1259	7.41052	0	0
AC187072.4_FG001	0	0	2.21347	0	0	0	0.481754	0	0	0.531969	0	0	0	0	0	0	777.912	0
AC187072.4_FG002	0	0	0	0	0	0	0	0	0	1.59591	0	0	0	0	0	0	0	0
AC187073.4_FG007	0	0	0	0	4.61652	0	0.481754	0	0	0.531969	0	0	0	0	0	0	0	0
AC187073.4_FG008	0	0	0	0	0	0	0	0	0	0	0	0	0	0	0	0	0	0
AC187074.5_FG002	0	0	0	0	0	0	0	0	0	0	0	0	0	0	0	0	0	0
AC187076.4_FG002	0	0	0	0	0	0	0	0	0	0	0	0	0	0	0	0	0	0
AC187076.4_FG003	0	0	0	0	0	0	0	0	0	0	0	0	0	0	0	0	0	0
AC187076.4_FG004	0	0	0	0	0	0	0	0.547166	0	0.531969	0	0	0	0	0	0	0	0
AC187078.3_FG002	0	0	0	0	0	0	0	1.09433	0	0	0	0	0	0	0	0	0	0
AC187078.3_FG005	0	24.1007	11.0673	0	32.3156	3.27516	5.78105	4.37733	7.23655	5.85165	4.75358	3.50834	6.93293	0	6.1259	7.41052	34.9623	14.145
AC187080.3_FG006	0	3.01258	0	0	0	0	0	1.09433	0	1.06394	0	0	0	3.26376	0	7.41052	0	0
AC187080.3_FG007	0	9.03775	11.0673	0	0	0	0.963508	0.547166	0	1.59591	0	0	3.46647	0	3.06295	7.41052	0	0
AC187080.3_FG008	0	0	2.21347	0	9.23304	0	1.44526	1.6415	0	1.06394	0	0	0	0	0	7.41052	0	0
AC187081.4_FG005	0	0	0	0	0	0	0	0	0	0.531969	0	0	0	0	0	0	0	0
AC187082.3_FG002	0	228.956	79.6848	0	226.209	153.933	163.315	302.036	376.301	290.455	42.7822	154.367	128.259	159.924	107.203	0	192.293	155.595
AC187082.3_FG003	0	0	2.21347	0	0	3.27516	0.481754	1.6415	0	0	0	0	0	0	0	0	0	0
AC187085.3_FG003	0	0	0	0	0	0	0	0	0	0	0	0	0	0	0	0	0	0
AC187086.3_FG001	0	0	0	0	0	0	0	0	0	0	0	0	0	0	0	0	0	0
AC187086.3_FG004	0	0	2.21347	0	0	0	0	1.09433	0	0	0	0	0	0	3.06295	0	0	0
AC187087.4_FG001	0	3.01258	0	0	0	0	0	0	0	0	0	0	0	0	0	0	0	0
AC187087.4_FG003	0	0	0	0	0	0	0	1.09433	0	0.531969	0	0	0	0	0	0	0	0
AC187088.3_FG002	0	0	2.21347	0	0	0	0	0	0	0	0	0	0	0	0	0	0	0
AC187090.3_FG003	0	3.01258	2.21347	0	0	0	0.481754	0	0	1.06394	0	3.50834	3.46647	0	0	0	0	0
AC187090.3_FG004	0	0	0	0	0	0	0	0.547166	0	0	0	0	0	0	0	0	0	0
AC187090.3_FG007	0	0	0	0	0	0	0	0	0	0	0	0	0	0	0	0	0	0
AC187090.3_FG011	0	0	0	0	0	0	0	0	0	0	0	0	0	0	0	0	0	0
AC187091.5_FG001	0	0	0	0	0	0	0	0	0	0	0	0	0	0	0	0	0	0
AC187091.5_FG002	0	3.01258	0	0	0	0	0	0	0	0	0	0	0	0	0	0	0	0
AC187092.6_FG003	0	3.01258	19.9212	0	4.61652	0	0.481754	0	7.23655	0	0	0	3.46647	26.1101	0	7.41052	8.74058	0
AC187093.4_FG002	0	0	0	0	0	0	0	0	0	0	0	0	0	0	0	0	0	0
AC187094.4_FG002	0	27.1132	0	0	0	0	0.963508	0	50.6559	0.531969	0	0	3.46647	0	3.06295	14.821	0	0
AC187094.4_FG005	0	0	0	0	0	0	0	0	0	0	0	0	0	0	0	0	0	0
AC187095.4_FG002	0	0	2.21347	0	0	3.27516	1.44526	1.6415	0	1.06394	0	0	3.46647	3.26376	6.1259	0	0	0
AC187096.5_FG001	0	6.02517	35.4155	0	46.1652	3.27516	1.44526	2.18866	0	5.31969	0	14.0333	27.7317	3.26376	0	37.0526	17.4812	17.6812
AC187098.4_FG002	0	0	0	0	0	0	0.481754	0	0	0	0	0	0	0	0	0	0	0
AC187098.4_FG003	0	0	0	0	0	0	0.481754	0	0	0	0	0	0	0	0	0	0	0
AC187098.4_FG011	4714.36	466.95	258.975	465.152	166.195	127.731	339.637	280.696	274.989	339.928	228.172	512.217	242.653	378.596	278.729	348.294	437.029	198.03
AC187099.5_FG005	0	0	0	0	0	0	0	0	0	0	0	0	0	0	0	7.41052	0	0
AC187100.4_FG001	0	0	0	0	0	0	0	0	0	0	0	0	0	0	0	0	0	0
AC187135.5_FG002	0	0	0	0	0	0	0	0.547166	0	0	0	0	0	0	0	0	0	0
AC187142.3_FG001	0	3.01258	0	66.4503	0	0	0	0	0	0	0	0	0	0	0	0	0	0
AC187142.3_FG007	0	0	2.21347	0	13.8496	0	0	0	0	0	0	0	0	0	0	0	0	0
AC187147.4_FG001	0	0	0	0	0	0	0	0	0	0	0	0	0	0	0	0	0	0
AC187147.4_FG002	0	0	0	0	0	0	0.481754	0.547166	0	0	0	0	0	0	0	0	0	0
AC187147.4_FG003	0	0	0	0	0	0	0	0	0	0	0	3.50834	0	0	0	0	0	0
AC187147.4_FG005	0	0	0	0	0	0	0	0	0	0	0	0	0	0	0	0	0	0
AC187153.4_FG002	0	0	0	0	0	0	0	0	0	0	0	0	0	0	0	0	0	0
AC187153.4_FG003	0	3.01258	0	0	0	0	0	0	0	0	0	0	0	0	0	0	0	0
AC187157.4_FG001	0	12.0503	24.3481	0	27.6991	0	2.40877	2.73583	0	1.59591	0	3.50834	10.3994	32.6376	0	22.2316	0	10.6087
AC187157.4_FG002	95.8388	280.17	356.368	66.4503	13.8496	111.355	239.432	201.357	484.849	146.291	194.897	245.584	58.9299	110.968	113.329	74.1052	87.4058	88.4061
AC187157.4_FG005	0	9.03775	19.9212	0	230.826	6.55032	3.37228	24.6225	0	11.7033	0	24.5584	6.93293	3.26376	3.06295	14.821	8.74058	3.53624
AC187157.4_FG007	0	18.0755	44.2693	132.901	9.23304	225.986	39.0221	36.113	151.968	138.844	0	52.625	72.7958	75.0664	140.896	0	96.1464	0
AC187158.4_FG001	0	6.02517	2.21347	0	4.61652	0	0	0	0	7.44756	0	3.50834	0	3.26376	0	0	0	0
AC187160.3_FG003	0	3.01258	0	0	0	13.1006	1.92702	9.84899	36.1828	1.06394	0	0	0	0	0	0	0	0
AC187162.3_FG002	0	0	0	0	0	0	0	0	0	0	0	0	0	0	0	0	0	0
AC187205.3_FG001	0	3.01258	13.2808	0	0	0	0.481754	0	0	0.531969	0	0	3.46647	3.26376	0	7.41052	0	3.53624
AC187205.3_FG002	0	0	0	0	0	0	0.481754	0	0	1.06394	0	3.50834	3.46647	6.52751	0	0	8.74058	0
AC187205.3_FG003	0	0	0	0	0	0	0.481754	0	0	0	0	0	0	0	0	0	0	0
AC187205.3_FG004	0	0	0	0	0	0	0.481754	0	0	0	0	0	0	0	0	0	0	0
AC187207.3_FG001	0	0	0	0	0	0	2.89052	4.37733	0	0.531969	0	0	0	0	0	0	0	0
AC187207.3_FG006	0	0	0	0	0	0	0	0	0	0	0	0	0	0	0	0	0	0
AC187207.3_FG010	0	0	0	0	0	0	0	0	0	0	0	0	0	0	0	0	0	0
AC187208.2_FG001	0	0	0	0	4.61652	0	0	0	0	0	4.75358	0	0	3.26376	0	7.41052	8.74058	0
AC187209.5_FG003	0	0	15.4943	0	4.61652	0	0	0	21.7097	17.555	0	0	0	6.52751	0	0	0	3.53624
AC187209.5_FG010	0	0	0	0	0	0	0	0	0	0	0	0	0	0	0	0	0	0
AC187209.5_FG011	0	0	0	0	0	0	0	0	0	0	0	0	0	0	0	0	0	0
AC187211.4_FG003	0	0	0	0	0	0	0	0	0	0	0	0	0	0	0	0	0	0
AC187211.4_FG005	0	0	0	0	0	0	0	0	0	0	0	0	0	0	0	0	0	0
AC187212.3_FG004	63.8925	81.3397	70.8309	0	50.7817	13.1006	39.9856	76.6032	14.4731	54.7928	4.75358	70.1667	34.6647	58.7476	3.06295	74.1052	78.6652	116.696
AC187212.3_FG005	0	42.1762	8.85386	0	4.61652	0	8.67157	2.73583	7.23655	0	0	3.50834	0	19.5825	0	0	0	0
AC187212.3_FG009	0	0	0	0	0	0	0	0	0	0	0	0	0	0	0	0	0	0
AC187212.3_FG011	0	3.01258	2.21347	0	4.61652	0	0.963508	11.4905	0	2.65984	4.75358	0	10.3994	0	9.18885	7.41052	0	0
AC187215.4_FG001	0	0	0	0	0	0	0.481754	0	0	0.531969	0	0	0	0	0	0	0	0
AC187216.4_FG011	0	0	0	0	0	0	0	0	0	0	0	0	0	0	0	0	0	0
AC187217.4_FG004	0	0	0	0	0	0	0	0	0	0	0	0	3.46647	0	0	0	0	0
AC187217.4_FG007	0	0	0	0	0	0	0	0	0	0	0	0	0	0	0	0	0	0
AC187218.4_FG001	0	6.02517	44.2693	0	46.1652	3.27516	1.92702	4.92449	0	1.06394	9.50715	21.05	6.93293	6.52751	12.2518	0	0	0
AC187218.4_FG003	0	0	0	0	0	0	1.44526	1.09433	0	0	0	3.50834	0	0	0	0	8.74058	0
AC187218.4_FG006	0	0	0	0	0	0	0	0	0	0	0	0	0	0	0	0	0	0
AC187222.4_FG001	0	66.2768	48.6962	0	0	3.27516	0.481754	15.3206	0	5.85165	0	3.50834	6.93293	6.52751	0	0	0	0
AC187223.4_FG001	0	0	0	0	0	0	0	0	0	0	0	0	0	0	0	0	0	0
AC187223.4_FG004	0	0	0	0	0	0	0	0	0	0	0	0	0	0	0	0	0	0
AC187224.4_FG002	0	0	0	0	0	0	0	0	0	0	0	0	0	0	0	0	0	0
AC187224.4_FG004	4.56375	0	4.42693	0	0	0	0.963508	0.547166	0	0	0	0	0	0	3.06295	0	0	0
AC187232.2_FG001	0	0	2.21347	0	0	0	0.481754	0	0	0.531969	0	3.50834	3.46647	3.26376	0	7.41052	0	3.53624
AC187232.2_FG004	0	0	0	0	0	0	0	0.547166	0	0.531969	0	0	0	3.26376	0	0	0	0
AC187232.2_FG005	0	0	0	0	0	0	0	0	0	0	0	0	0	0	0	0	0	0
AC187235.3_FG002	0	0	0	0	0	0	0	0	0	0	0	0	0	0	0	0	0	0
AC187235.3_FG003	0	0	2.21347	0	0	0	0	0	0	0	0	0	0	0	0	0	0	0
AC187237.3_FG003	0	0	0	0	0	0	0	0	0	0	0	0	0	0	0	0	0	0
AC187237.3_FG004	0	0	2.21347	0	0	0	0	0	0	0.531969	0	0	0	0	0	0	0	0
AC187240.3_FG004	0	0	0	0	0	0	0	0	0	0	0	0	0	0	0	0	0	0
AC187241.4_FG001	0	0	6.6404	0	13.8496	6.55032	0.963508	1.09433	14.4731	0.531969	0	3.50834	3.46647	3.26376	3.06295	14.821	0	3.53624
AC187241.4_FG009	0	0	0	0	0	0	0	0	0	0.531969	0	0	0	0	0	0	0	0
AC187243.3_FG005	0	0	4.42693	0	0	0	0	1.09433	0	0	0	0	3.46647	0	0	29.6421	8.74058	0
AC187244.4_FG004	18.255	3.01258	2.21347	0	0	0	0	4.37733	0	2.12787	0	3.50834	0	0	0	0	0	7.07249
AC187245.3_FG002	0	0	0	0	0	0	0	0	0	0	0	0	0	0	0	0	0	0
AC187245.3_FG003	0	0	0	0	0	0	0.481754	0	0	0	0	0	0	0	0	0	0	0
AC187248.6_FG001	0	0	2.21347	0	4.61652	0	0	0	0	0	0	0	3.46647	3.26376	0	0	0	0
AC187251.5_FG002	4.56375	0	0	0	4.61652	0	0.481754	1.09433	0	0	0	0	0	0	0	7.41052	0	0
AC187251.5_FG003	0	0	0	0	0	0	0.481754	0	0	0.531969	0	0	0	0	0	0	0	0
AC187253.4_FG002	0	0	0	0	0	0	0	0	0	0	0	0	0	0	0	0	0	0
AC187254.6_FG001	0	0	0	0	0	0	0.481754	0	0	0	0	0	0	0	0	0	0	0
AC187255.3_FG001	0	6.02517	0	0	9.23304	0	0.481754	1.09433	0	1.06394	0	0	3.46647	0	3.06295	7.41052	0	3.53624
AC187255.3_FG002	0	0	2.21347	0	0	0	0	0	0	0	0	0	0	0	0	0	0	0
AC187256.3_FG001	0	0	28.7751	0	0	0	0	1.6415	0	0	0	0	0	3.26376	0	0	0	0
AC187256.3_FG005	0	0	0	0	4.61652	0	0	0.547166	0	0	0	0	0	0	0	0	0	0
AC187259.4_FG001	0	0	28.7751	0	0	0	0.481754	0	0	0	0	3.50834	0	3.26376	0	0	0	0
AC187259.4_FG002	0	0	0	0	0	0	0	0	0	0	0	0	0	0	0	0	0	0
AC187260.3_FG002	0	9.03775	19.9212	0	4.61652	78.6039	3.37228	6.01883	0	3.19181	4.75358	7.01667	17.3323	0	3.06295	44.4631	0	24.7537
AC187260.3_FG007	0	0	0	0	0	0	0	0	0	0	0	0	0	0	0	0	0	0
AC187261.3_FG002	0	0	0	0	0	0	0	0.547166	0	0	0	0	0	0	0	0	0	0
AC187261.3_FG005	0	0	0	0	0	0	0	0.547166	7.23655	0	0	0	0	0	0	0	0	0
AC187262.4_FG007	68.4563	560.34	121.741	0	627.847	183.409	920.632	13.132	694.709	198.956	0	834.984	48.5305	221.935	58.1961	0	8.74058	7.07249
AC187263.4_FG001	0	0	0	0	0	0	0	0	0	0	0	0	0	0	0	0	0	0
AC187265.3_FG002	0	0	2.21347	0	0	0	0	0	0	0.531969	0	0	0	0	0	0	0	0
AC187266.3_FG001	0	0	0	0	0	0	0	0	0	0	0	0	0	0	0	0	0	0
AC187279.3_FG003	0	0	0	0	0	0	0	0	0	0	0	0	0	0	0	0	0	0
AC187279.3_FG004	0	0	0	0	0	0	0	0	7.23655	0.531969	0	0	0	0	0	0	8.74058	3.53624
AC187280.3_FG001	0	0	0	0	0	0	0.481754	0	0	0	0	3.50834	0	0	3.06295	0	0	0
AC187281.4_FG002	0	0	0	0	0	0	0.481754	0	0	0	0	0	0	0	0	0	0	0
AC187282.3_FG005	0	0	0	0	0	0	0	0	0	0	0	0	0	0	0	0	0	0
AC187283.3_FG005	0	0	0	0	0	0	0	0	0	0	0	0	0	0	0	0	0	0
AC187283.3_FG007	0	0	0	0	0	0	0	0	0	0.531969	0	0	0	0	0	0	0	0
AC187284.4_FG004	0	0	0	0	0	0	2.40877	0	0	0.531969	0	0	0	0	0	0	0	0
AC187284.4_FG005	0	0	0	0	0	0	0	0	0	0	0	0	0	0	0	0	0	0
AC187285.5_FG004	0	3.01258	0	0	0	9.82548	1.44526	0	14.4731	1.06394	4.75358	0	0	0	0	0	0	0
AC187286.4_FG004	0	0	0	0	0	0	0.481754	1.09433	0	0.531969	0	0	6.93293	0	0	0	0	0
AC187287.3_FG001	0	0	0	0	0	0	0	0	0	0	0	0	0	0	0	0	0	0
AC187287.3_FG012	0	0	0	0	0	0	0.481754	0	0	0	0	0	0	0	0	7.41052	0	0
AC187291.4_FG001	0	0	30.9885	0	13.8496	3.27516	1.44526	1.6415	0	4.25575	90.318	3.50834	17.3323	19.5825	0	44.4631	26.2217	21.2175
AC187338.3_FG007	0	0	0	0	0	0	0	0	0	0	0	0	0	0	0	0	0	0
AC187340.3_FG002	0	0	0	0	0	0	0	0	0	0	0	0	0	0	0	0	0	0
AC187340.3_FG003	0	69.2894	48.6962	0	9.23304	36.0268	10.1168	23.5281	79.6021	10.1074	0	7.01667	13.8659	84.8577	3.06295	0	8.74058	0
AC187384.4_FG001	0	0	0	0	0	0	0	0	0	0	0	0	0	0	0	0	0	0
AC187388.4_FG001	0	0	0	0	0	0	0	0	0	1.06394	0	0	0	0	0	0	0	0
AC187392.3_FG006	0	0	0	0	0	0	0	0	0	0	0	0	6.93293	0	0	0	0	0
AC187392.3_FG007	0	0	0	0	0	0	0	0	0	0.531969	0	0	0	0	0	0	0	0
AC187393.3_FG001	0	0	0	0	0	0	0	0	0	0	0	0	0	0	0	0	0	0
AC187393.3_FG003	0	0	0	0	0	0	0.481754	0	0	0	0	0	0	0	0	0	0	0
AC187394.3_FG004	0	0	0	0	0	0	0	0	0	0	0	0	0	0	0	0	0	0
AC187401.3_FG001	0	0	0	0	0	0	0.963508	3.283	0	0	0	0	0	0	0	14.821	0	0
AC187401.3_FG006	0	0	0	0	0	0	0	1.6415	0	0	0	0	0	0	0	0	0	0
AC187404.3_FG003	0	0	0	0	0	0	1.44526	1.09433	0	0.531969	0	0	0	0	0	7.41052	0	0
AC187404.3_FG006	0	0	0	0	0	0	0	0	0	0	0	0	0	0	0	0	0	0
AC187404.3_FG008	0	0	0	0	0	0	0	0	0	0.531969	0	0	0	0	0	0	0	0
AC187406.4_FG001	0	0	0	0	0	0	0	3.283	0	0.531969	0	0	3.46647	3.26376	0	0	0	0
AC187408.3_FG003	0	0	0	0	0	0	0	0	0	0	0	0	0	0	0	0	0	0
AC187408.3_FG007	0	0	0	0	4.61652	0	0	0	0	0	0	0	0	0	0	0	0	0
AC187409.4_FG002	0	6.02517	0	0	4.61652	131.006	138.263	26.264	188.15	18.6189	0	24.5584	6.93293	228.463	0	0	0	0
AC187409.4_FG008	0	0	2.21347	0	0	0	0	0	0	1.06394	0	0	0	0	0	7.41052	0	0
AC187459.3_FG002	0	0	0	0	0	0	0	0	0	0	0	0	0	0	0	0	0	0
AC187460.4_FG001	0	0	0	0	4.61652	0	0.481754	1.6415	0	0	4.75358	0	0	0	0	0	0	3.53624
AC187460.4_FG002	0	0	0	0	0	0	0.481754	0	0	0.531969	0	0	0	0	0	0	0	0
AC187468.3_FG002	0	0	0	0	0	0	0.481754	0	0	0.531969	0	0	0	0	0	0	0	0
AC187468.3_FG006	0	0	2.21347	0	4.61652	3.27516	0.481754	0.547166	0	0.531969	47.5358	0	6.93293	13.055	0	7.41052	8.74058	0
AC187469.3_FG004	0	0	2.21347	0	4.61652	0	0	0	0	0	0	0	0	0	0	0	0	0
AC187469.3_FG005	0	0	0	0	0	0	0	0	0	0	0	0	0	0	0	0	0	0
AC187475.4_FG002	0	0	2.21347	0	0	0	0.481754	2.73583	0	0.531969	0	0	0	0	3.06295	0	8.74058	0
AC187476.3_FG002	0	0	0	0	0	0	0	0	0	0	4.75358	0	0	0	0	0	0	0
AC187476.3_FG003	0	0	0	0	0	0	0	0	0	0	0	0	0	0	0	0	0	0
AC187476.3_FG004	0	0	0	0	0	0	0	0	0	0	0	0	0	0	0	0	0	0
AC187481.4_FG003	0	0	0	0	0	0	0.481754	0	0	0.531969	0	0	0	0	0	0	0	0
AC187485.3_FG001	0	0	2.21347	0	0	0	0.481754	0.547166	7.23655	0	0	0	0	0	0	0	0	56.5799
AC187544.5_FG001	0	0	0	0	4.61652	0	0	0	0	0.531969	0	0	3.46647	0	0	0	0	0
AC187547.4_FG010	0	0	0	0	0	0	0	0	0	0	0	0	0	0	0	0	0	0
AC187551.3_FG002	0	0	0	0	0	0	0	0	0	0	0	0	0	0	0	0	0	0
AC187551.3_FG006	0	0	2.21347	0	0	0	0	1.09433	0	0.531969	0	0	0	0	0	0	0	0
AC187553.4_FG001	0	0	0	0	0	0	0	0	0	0	0	0	0	0	0	0	0	0
AC187553.4_FG010	0	0	2.21347	0	0	3.27516	24.5695	20.7923	0	49.4731	0	0	3.46647	29.3738	24.5036	0	0	0
AC187554.6_FG001	0	0	0	0	0	0	0	0.547166	0	0	0	0	0	0	0	0	0	0
AC187555.4_FG002	0	0	0	0	0	0	0	0	0	0	0	0	3.46647	0	0	0	0	0
AC187555.4_FG010	0	0	0	0	0	0	0	0	0	0	0	0	0	0	0	0	0	0
AC187556.4_FG001	0	0	0	0	0	0	0	0.547166	0	0	0	0	0	0	0	7.41052	0	0
AC187557.3_FG001	0	3.01258	0	0	4.61652	0	0	0	0	0	0	3.50834	0	0	0	0	0	0
AC187559.2_FG006	0	0	0	0	0	0	0	0.547166	0	0	0	0	0	0	0	0	0	0
AC187559.2_FG008	0	0	2.21347	0	0	0	0.481754	0.547166	0	0	0	0	0	0	0	0	0	0
AC187559.2_FG010	0	0	0	0	0	0	0	0	0	0	0	0	0	0	0	0	0	0
AC187559.2_FG013	0	0	0	0	0	0	0	0	0	0	0	0	0	3.26376	0	0	0	0
AC187560.5_FG003	0	0	2.21347	0	0	0	0	0	0	2.12787	0	0	0	0	0	0	0	0
AC187560.5_FG006	0	0	0	0	0	0	0.963508	0	0	0	0	0	0	6.52751	0	0	0	3.53624
AC187560.5_FG008	0	0	8.85386	0	0	0	1.44526	0	0	2.65984	0	0	0	3.26376	3.06295	0	0	0
AC187561.3_FG003	0	0	0	0	0	3.27516	0.481754	0	0	0	0	0	0	0	0	7.41052	0	0
AC187565.4_FG001	0	0	0	0	0	0	0	0	0	0	0	0	0	0	0	0	0	0
AC187565.4_FG003	0	0	0	0	0	0	0	0.547166	0	0	0	0	0	0	0	0	0	0
AC187566.4_FG001	0	0	4.42693	0	0	0	0.481754	0	0	0	0	0	0	0	0	0	0	0
AC187566.4_FG003	0	12.0503	2.21347	0	4.61652	0	0	0.547166	0	0.531969	0	0	0	0	0	0	0	3.53624
AC187567.4_FG004	0	0	0	66.4503	0	6.55032	0	0.547166	0	0	0	0	0	0	0	0	0	0
AC187568.4_FG009	0	0	0	0	0	0	0	0	0	0	0	0	0	0	0	0	0	0
AC187579.4_FG006	0	0	11.0673	0	0	0	1.44526	3.83016	0	14.8951	0	14.0333	6.93293	0	21.4407	14.821	0	10.6087
AC187582.4_FG002	0	3.01258	2.21347	0	0	0	0	0	0	0	0	3.50834	0	0	9.18885	0	0	0
AC187656.2_FG003	0	0	0	0	0	0	0	0	0	0.531969	4.75358	0	0	0	0	0	0	0
AC187656.2_FG005	0	0	0	0	0	0	0	0	0	0	0	0	0	0	6.1259	0	0	0
AC187657.4_FG009	0	0	0	0	0	0	0	0	0	0	0	0	0	0	0	0	0	0
AC187661.4_FG004	0	0	0	0	0	0	0	0	0	0	0	0	0	0	0	0	0	0
AC187775.3_FG008	0	0	0	0	0	0	0	0	0	0	0	0	0	0	0	0	0	0
AC187779.3_FG006	0	0	0	0	0	0	0.481754	0	0	0	0	0	0	0	0	0	0	0
AC187779.3_FG007	0	0	0	0	0	0	0.481754	0	0	0	0	0	0	0	0	0	0	0
AC187780.3_FG001	0	0	0	0	0	0	0	0	0	0	0	0	0	0	0	0	0	0
AC187781.3_FG001	0	0	0	0	0	0	0	0.547166	0	0	0	3.50834	0	0	0	0	0	3.53624
AC187782.4_FG005	0	0	0	0	0	0	0	0	0	0	0	0	0	0	0	0	0	0
AC187782.4_FG008	0	0	0	0	106.18	19.651	62.628	32.83	0	22.3427	0	24.5584	0	68.5389	6.1259	0	34.9623	0
AC187782.4_FG009	0	0	0	0	0	0	0	0.547166	0	0.531969	4.75358	0	0	0	0	7.41052	0	0
AC187787.2_FG007	0	0	0	0	0	0	0.481754	0	0	0	0	0	0	3.26376	3.06295	7.41052	0	3.53624
AC187788.3_FG001	0	0	4.42693	0	0	0	0.481754	0	0	0	0	0	0	0	0	0	0	0
AC187788.3_FG006	0	0	0	0	0	0	0	0	0	0	0	0	0	0	0	0	0	0
AC187788.3_FG008	0	0	0	0	0	0	0	1.09433	0	0	0	0	0	0	0	0	0	0
AC187789.3_FG001	0	3.01258	0	0	0	0	0	0	0	0.531969	0	0	0	0	0	0	0	0
AC187792.3_FG002	0	0	0	0	4.61652	0	0	0	0	0.531969	0	0	0	0	0	7.41052	0	0
AC187792.3_FG008	0	0	0	0	0	0	0	6.56599	0	0	0	0	0	0	0	0	0	0
AC187793.3_FG001	0	21.0881	0	0	0	0	12.0438	55.8109	0	8.5115	0	49.1167	0	0	39.8184	0	0	0
AC187800.4_FG003	0	0	0	0	0	0	0	0	0	0	0	0	0	0	0	0	0	0
AC187800.4_FG004	0	0	0	0	0	0	0	0	0	0	0	0	0	0	0	0	0	0
AC187802.3_FG001	0	0	0	0	0	0	0.481754	0	0	0	0	0	0	0	0	0	0	261.682
AC187802.3_FG008	0	0	0	0	0	0	0	1.09433	0	0.531969	0	0	3.46647	0	12.2518	14.821	0	3.53624
AC187802.3_FG010	0	3.01258	0	0	0	0	0	0	0	0	0	0	0	0	0	0	0	0
AC187803.3_FG004	0	0	0	0	0	0	0	0	0	0	0	0	0	0	0	0	0	0
AC187803.3_FG006	0	0	0	0	0	0	0.481754	0	0	0	0	0	3.46647	0	0	0	0	0
AC187805.3_FG001	0	0	0	0	0	0	0	0	0	0	0	0	0	0	0	0	0	0
AC187805.3_FG002	0	0	0	0	0	0	0	0	0	0.531969	0	0	0	0	0	0	0	0
AC187806.6_FG002	0	3.01258	0	0	0	0	0	0	21.7097	1.59591	0	0	0	0	0	0	0	0
AC187809.3_FG005	0	0	0	66.4503	0	3.27516	0	0	0	1.06394	0	0	0	0	0	0	0	3.53624
AC187809.3_FG006	0	0	0	0	0	0	0	0.547166	0	0	0	0	0	0	0	0	0	0
AC187813.3_FG001	0	3.01258	0	0	0	0	0	0	0	0	0	0	0	0	0	0	0	0
AC187813.3_FG002	0	0	0	0	0	0	0	0	0	0	0	0	0	0	0	0	0	0
AC187813.3_FG004	0	0	0	0	0	0	0	0.547166	0	14.8951	0	0	0	0	0	0	0	0
AC187818.3_FG001	0	3.01258	0	0	0	0	0	0.547166	0	0.531969	0	0	3.46647	3.26376	0	0	0	0
AC187818.3_FG004	0	0	0	0	0	0	0	0	0	0	0	0	0	0	0	0	0	0
AC187819.3_FG002	0	0	0	0	0	0	0	0	0	0.531969	0	0	0	0	0	0	0	0
AC187819.3_FG003	0	0	2.21347	0	0	0	0	0	0	0	0	0	0	0	0	0	0	0
AC187820.2_FG001	0	6.02517	11.0673	0	4.61652	0	0	1.6415	0	1.06394	9.50715	0	3.46647	0	0	7.41052	0	3.53624
AC187820.2_FG007	0	0	0	0	0	0	0	0	0	0	0	0	0	0	0	7.41052	0	0
AC187821.3_FG010	0	0	0	0	0	0	0	0	0	0	0	0	0	0	0	0	0	0
AC187826.3_FG002	0	0	0	0	0	0	0	0	0	0	0	0	0	0	0	0	0	0
AC187826.3_FG007	0	0	4.42693	0	0	0	0.481754	0.547166	0	1.06394	0	0	0	0	0	0	0	3.53624
AC187826.3_FG009	0	0	0	0	0	0	0	0.547166	0	0	0	0	0	0	0	0	0	0
AC187830.4_FG004	0	0	0	0	0	0	0	0	0	0	4.75358	0	0	0	0	0	0	0
AC187831.3_FG002	0	0	0	0	0	0	0.481754	0.547166	0	0	0	0	0	0	0	0	0	0
AC187831.3_FG005	0	0	0	0	0	0	0.481754	0	0	0	0	0	0	0	0	0	0	0
AC187832.3_FG001	4.56375	0	0	0	0	6.55032	0.963508	0	0	0	0	0	0	0	0	0	0	0
AC187834.2_FG002	0	0	0	0	0	3.27516	0	0	0	0	0	0	3.46647	3.26376	0	0	0	0
AC187837.4_FG004	0	3.01258	0	0	0	0	1.44526	0	0	0	0	3.50834	3.46647	0	0	0	0	0
AC187837.4_FG005	0	0	0	0	0	0	0	1.09433	0	1.59591	0	0	3.46647	0	0	0	0	3.53624
AC187837.4_FG011	0	0	0	0	0	0	0	0	0	0	0	0	0	0	0	0	0	0
AC187837.4_FG012	0	0	0	0	0	0	0	0	0	1.06394	0	0	0	0	0	0	0	0
AC187837.4_FG015	0	0	0	0	0	0	0	0	0	0	0	0	0	0	0	0	0	0
AC187837.4_FG016	0	0	0	0	0	0	0	0	0	0	0	0	0	0	0	0	0	0
AC187839.4_FG002	0	0	2.21347	0	4.61652	0	2.40877	0.547166	0	0.531969	0	0	3.46647	0	0	0	0	3.53624
AC187840.3_FG002	0	0	0	0	0	0	0	0	0	0	0	0	0	0	0	0	0	0
AC187843.3_FG001	0	0	0	0	0	0	0.481754	0	0	0	0	0	0	0	0	0	0	3.53624
AC187843.3_FG006	0	18.0755	13.2808	0	0	9.82548	20.2337	0	0	0	0	52.625	10.3994	0	9.18885	7.41052	0	0
AC187843.3_FG010	0	0	0	0	0	0	0	0	0	0	0	0	0	0	0	0	0	0
AC187843.3_FG012	0	0	4.42693	0	0	16.3758	0	6.01883	0	0	0	0	0	16.3188	0	0	0	17.6812
AC187869.3_FG004	0	0	0	0	0	0	0	0	0	0	0	0	0	0	0	0	0	0
AC187870.3_FG002	0	0	0	0	0	0	0	0	0	0	0	0	0	0	0	0	0	0
AC187870.3_FG003	0	3.01258	0	0	0	26.2013	0	36.113	144.731	39.3657	0	56.1334	0	39.1651	0	0	0	0
AC187872.3_FG005	0	0	0	0	0	0	0	0	0	0.531969	0	0	0	0	0	0	0	0
AC187874.3_FG005	0	3.01258	0	0	0	0	0	0.547166	0	0	0	0	0	0	0	0	0	0
AC187875.3_FG006	0	0	0	0	0	0	0.481754	0	0	0	0	0	0	0	0	0	0	0
AC187875.3_FG009	0	0	0	0	0	0	0	0	0	0	4.75358	0	0	0	0	0	0	0
AC187877.3_FG003	0	0	0	0	0	0	0	0	0	0	0	0	0	0	0	0	0	0
AC187879.3_FG001	0	0	0	0	0	0	0.481754	0	0	0	0	0	0	0	0	0	0	0
AC187881.4_FG005	0	0	4.42693	66.4503	0	0	0	0.547166	0	0	0	0	0	0	0	0	0	0
AC187883.4_FG002	0	0	0	0	0	0	0	0	0	0	0	0	0	0	0	0	0	0
AC187883.4_FG004	0	0	0	0	0	0	0.481754	0	0	0.531969	0	0	0	3.26376	0	0	0	0
AC187885.3_FG002	0	0	0	0	0	0	0	0	0	0	0	0	0	0	0	0	0	0
AC187885.3_FG005	0	0	0	0	4.61652	0	0	0	0	0	0	0	0	0	0	0	0	0
AC187887.3_FG008	0	0	0	0	0	0	0	0	0	0	0	0	0	0	0	0	0	0
AC187891.3_FG001	4.56375	0	2.21347	0	0	0	0	0	0	0.531969	0	0	0	0	0	0	17.4812	0
AC187891.3_FG006	0	0	0	0	0	0	0	0	0	0	0	0	0	0	0	0	0	0
AC187891.3_FG007	0	0	0	0	0	0	0.481754	0	0	2.65984	0	0	0	0	3.06295	0	0	0
AC187893.3_FG003	0	0	0	0	0	0	0	0	0	0.531969	0	0	0	0	0	0	0	0
AC187893.3_FG004	0	0	0	0	4.61652	0	0.481754	0	0	0	0	0	0	0	0	0	0	0
AC187894.3_FG003	0	0	0	0	0	0	0	0	0	0	0	0	0	0	3.06295	0	0	0
AC187895.2_FG001	0	0	2.21347	0	4.61652	0	0.963508	2.18866	0	2.65984	0	3.50834	0	0	0	0	0	3.53624
AC187895.2_FG002	0	0	0	0	0	0	0	0	0	0	0	0	0	0	0	0	0	0
AC187896.3_FG006	0	0	0	0	0	0	0.481754	0	0	0.531969	0	0	0	0	0	0	0	31.8262
AC187897.3_FG002	0	0	0	0	0	0	0	0.547166	0	0	0	0	0	0	0	0	0	0
AC187898.4_FG004	0	0	0	0	0	0	0	0	0	0	0	0	0	0	0	0	0	0
AC187898.4_FG005	0	0	4.42693	0	4.61652	3.27516	0.963508	3.83016	0	0	0	0	3.46647	0	0	0	0	0
AC187899.3_FG002	0	0	0	0	0	0	0	0	0	0	0	0	3.46647	0	0	0	8.74058	0
AC187901.4_FG002	0	0	0	0	0	0	0	0.547166	0	0	0	0	0	0	0	0	0	0
AC187901.4_FG004	0	0	0	0	0	0	0	0	0	0	0	0	0	0	0	0	0	0
AC187902.3_FG003	0	0	0	0	0	0	3.37228	0.547166	0	0	0	0	0	0	0	0	0	0
AC187902.3_FG006	4.56375	0	2.21347	0	0	3.27516	3.85403	1.09433	0	1.06394	0	0	0	0	0	0	0	0
AC187903.3_FG004	0	0	0	0	0	0	0	0	0	0	0	0	0	0	0	0	0	0
AC187904.3_FG004	0	0	0	0	0	0	1.44526	0.547166	0	0	0	0	0	0	0	0	8.74058	0
AC187904.3_FG005	0	0	0	0	0	0	0	0	0	0	0	0	0	0	0	0	0	0
AC187904.3_FG007	0	0	0	0	0	0	0	0	0	0	0	0	0	0	0	0	0	0
AC187910.5_FG002	0	0	0	0	0	3.27516	0.963508	0.547166	0	0	0	0	3.46647	0	0	0	0	0
AC187910.5_FG004	0	0	0	0	4.61652	0	0	0	0	0	0	0	0	0	0	0	0	0
AC187910.5_FG006	0	18.0755	0	0	0	0	0.963508	2.18866	0	0	9.50715	3.50834	3.46647	3.26376	3.06295	0	0	0
AC187911.3_FG004	0	0	0	0	0	0	0	0	0	0	0	0	6.93293	0	3.06295	7.41052	0	0
AC187916.3_FG005	0	0	0	0	0	0	0	0.547166	0	0	0	3.50834	0	0	0	0	0	3.53624
AC187917.3_FG001	0	0	8.85386	0	0	0	0.963508	0.547166	0	1.06394	0	7.01667	0	0	0	14.821	0	0
AC187919.5_FG007	0	0	0	0	0	0	0	0	0	0	0	0	0	0	0	0	0	0
AC187919.5_FG010	0	0	0	0	0	0	0.963508	0.547166	0	0.531969	0	0	0	0	0	0	0	0
AC187920.3_FG001	0	3.01258	0	0	0	0	0.481754	0.547166	0	0	0	14.0333	0	0	0	0	0	0
AC187920.3_FG005	0	0	0	0	0	0	0	0	0	0	0	0	0	0	0	0	0	0
AC188000.3_FG003	0	0	0	0	0	0	2.89052	0	0	1.06394	0	0	0	9.79127	0	7.41052	0	3.53624
AC188000.3_FG006	0	0	0	0	0	0	0	0	0	0	0	0	0	0	0	0	0	0
AC188001.3_FG001	0	0	0	0	0	0	0	0	0	0.531969	0	0	0	0	3.06295	0	0	0
AC188001.3_FG004	0	0	0	0	0	0	0	0	0	0.531969	0	0	0	0	0	0	0	0
AC188001.3_FG009	0	3.01258	2.21347	0	4.61652	3.27516	0.963508	2.18866	0	0.531969	0	0	3.46647	0	0	0	0	0
AC188003.3_FG002	0	0	0	0	4.61652	0	0.481754	0	0	0	0	0	0	0	0	0	0	0
AC188003.3_FG011	0	0	0	0	0	0	0	0	0	0	0	0	0	0	0	0	0	0
AC188003.3_FG012	0	0	0	0	0	0	0	0	0	0	0	0	0	0	0	0	0	0
AC188005.3_FG003	0	0	0	0	4.61652	0	0	0.547166	0	3.19181	0	3.50834	0	0	0	0	0	0
AC188008.3_FG005	0	0	0	0	0	0	0.481754	0.547166	0	0.531969	0	0	0	0	0	0	0	0
AC188008.3_FG007	0	0	0	0	0	0	0	0.547166	0	0	0	0	0	0	0	0	0	0
AC188008.3_FG008	0	0	0	0	0	0	0.481754	0	0	0	0	0	0	0	0	0	0	0
AC188008.3_FG009	0	12.0503	2.21347	0	0	0	0.481754	0	0	0.531969	0	3.50834	0	0	0	0	0	0
AC188010.3_FG002	0	15.0629	8.85386	0	4.61652	0	5.29929	0	0	0	0	17.5417	31.1982	0	0	0	0	0
AC188010.3_FG003	0	0	0	0	0	0	0	0	0	0	0	0	0	0	0	0	0	0
AC188011.3_FG001	0	0	0	0	0	0	0.481754	0	0	1.59591	4.75358	0	0	0	0	0	0	0
AC188013.3_FG001	0	0	0	0	0	6.55032	0	0	0	0	4.75358	0	0	3.26376	0	0	0	0
AC188015.4_FG001	0	3.01258	4.42693	0	0	0	3.85403	2.73583	0	0.531969	0	0	3.46647	0	0	0	0	0
AC188019.3_FG001	0	6.02517	4.42693	0	0	0	0	0	0	0.531969	0	3.50834	0	0	0	0	0	0
AC188020.3_FG002	0	0	0	0	0	0	0	0	0	0	0	0	0	0	0	0	0	0
AC188023.3_FG005	95.8388	352.472	1414.4	0	780.192	98.2548	238.468	437.733	130.258	88.3068	123.593	498.184	370.912	244.782	664.66	237.137	96.1464	689.568
AC188023.3_FG008	0	0	0	0	0	0	0	0	0	0	0	0	0	0	0	0	0	0
AC188023.3_FG009	0	0	0	0	0	0	0	0	0	0	0	0	0	0	0	0	0	0
AC188023.3_FG010	4.56375	0	2.21347	0	0	0	0.963508	0	0	0	0	0	0	0	0	0	0	0
AC188023.3_FG011	0	15.0629	2.21347	0	4.61652	42.5771	56.3652	35.0186	79.6021	26.0665	0	3.50834	0	120.759	18.3777	7.41052	0	31.8262
AC188024.3_FG003	0	0	0	0	0	0	0.481754	3.283	0	0.531969	0	0	0	0	0	7.41052	0	0
AC188024.3_FG005	0	0	0	0	0	0	0	0	0	0	0	0	0	0	3.06295	0	0	0
AC188027.3_FG005	0	0	0	0	4.61652	0	0	0	0	0.531969	0	0	0	0	0	0	0	0
AC188029.3_FG003	0	0	2.21347	0	0	0	0	0	0	0	0	0	0	0	0	0	0	0
AC188032.3_FG002	0	0	0	0	0	0	0	1.6415	0	0.531969	0	0	0	0	0	0	0	0
AC188033.3_FG003	9.1275	9.03775	4.42693	66.4503	9.23304	0	3.85403	3.283	0	2.65984	9.50715	0	6.93293	0	3.06295	14.821	8.74058	3.53624
AC188033.3_FG007	0	0	0	0	0	0	0	0	0	0	0	0	0	0	0	0	0	0
AC188036.3_FG001	0	0	0	0	0	0	0	0	0	0	0	0	0	0	0	0	0	0
AC188036.3_FG003	4.56375	3.01258	0	0	0	0	0	0	0	1.06394	0	0	0	0	0	0	0	0
AC188125.3_FG004	9.1275	6.02517	4.42693	0	9.23304	0	3.85403	3.283	0	1.59591	4.75358	0	3.46647	0	0	0	8.74058	0
AC188125.3_FG006	0	0	0	0	0	0	0	0	0	0	0	0	0	0	0	0	0	0
AC188127.3_FG005	0	0	0	0	0	0	0	0	0	0	0	0	0	0	0	0	0	0
AC188128.3_FG002	0	6.02517	0	0	0	0	2.89052	1.09433	0	1.06394	0	0	0	0	0	0	0	0
AC188128.3_FG004	0	0	4.42693	0	0	16.3758	7.70806	0.547166	7.23655	0.531969	61.7965	0	17.3323	3.26376	64.322	0	0	0
AC188129.4_FG001	0	0	0	0	0	0	0	0	0	0	0	0	0	0	0	0	0	0
AC188129.4_FG002	0	0	2.21347	0	0	0	0.963508	1.6415	0	1.59591	0	0	3.46647	9.79127	0	7.41052	0	0
AC188132.3_FG001	0	0	6.6404	0	0	0	0	1.09433	0	1.06394	0	0	0	0	0	0	0	0
AC188132.3_FG004	4.56375	45.1887	2.21347	0	0	6.55032	0.963508	3.83016	57.8924	11.7033	0	21.05	6.93293	6.52751	6.1259	0	0	67.1886
AC188132.3_FG008	0	3.01258	2.21347	0	0	0	1.44526	0	0	0.531969	0	0	0	0	0	0	0	0
AC188133.3_FG001	0	0	0	0	0	0	0	0	0	0	0	0	0	0	0	0	0	0
AC188134.2_FG009	0	0	0	0	0	0	0	0	0	0	0	0	0	0	0	0	0	0
AC188134.2_FG011	0	0	2.21347	0	0	0	1.44526	35.5658	0	0	0	7.01667	3.46647	3.26376	3.06295	0	0	3.53624
AC188134.2_FG012	54.765	108.453	84.1117	465.152	41.5487	124.456	99.2413	303.13	267.752	360.675	104.579	45.6084	149.058	659.279	159.273	14.821	34.9623	109.624
AC188143.3_FG003	0	0	0	0	0	0	0	0	0	0	0	0	0	0	0	0	0	0
AC188144.2_FG006	0	0	0	0	0	0	0.481754	10.9433	0	0	0	0	6.93293	0	0	0	0	0
AC188195.2_FG003	0	0	0	0	0	0	0	0	0	0	0	0	0	0	0	0	0	0
AC188195.2_FG004	0	0	0	0	0	0	0	0	0	0	0	0	0	0	0	0	0	0
AC188195.2_FG005	0	0	0	0	0	0	0	0	0	0	0	0	0	0	0	0	0	0
AC188195.2_FG006	0	0	0	0	0	0	0	0	0	0	0	0	0	0	0	0	0	0
AC188197.3_FG001	0	0	0	0	0	0	0	0	0	0.531969	0	0	0	0	0	96.3368	0	0
AC188296.3_FG004	0	0	0	0	0	0	0.481754	0	0	0	0	7.01667	0	0	0	7.41052	0	3.53624
AC188296.3_FG005	0	0	0	0	0	0	0.481754	0.547166	0	0	0	0	0	0	0	0	0	0
AC188296.3_FG006	0	0	0	0	0	0	0.481754	0	0	0.531969	0	0	0	0	0	0	0	0
AC188378.3_FG002	0	0	0	0	0	0	0	0	0	0	0	0	0	0	0	0	0	0
AC188395.3_FG002	0	0	0	0	0	0	0	0	0	0	0	0	0	0	0	0	0	0
AC188396.5_FG002	0	0	0	0	0	0	0	0	0	0	0	0	0	0	0	0	0	0
AC188400.2_FG004	0	0	0	0	0	0	0	0	0	0	0	0	0	0	0	0	0	0
AC188582.3_FG002	0	3.01258	0	0	0	0	0	0.547166	0	0	0	0	0	3.26376	0	7.41052	0	0
AC188583.4_FG003	0	0	6.6404	0	0	0	26.4965	0.547166	0	1.06394	0	3.50834	34.6647	0	0	22.2316	0	31.8262
AC188583.4_FG004	0	0	2.21347	0	0	0	0	1.6415	0	0	0	3.50834	0	0	0	0	0	10.6087
AC188612.3_FG002	0	0	0	0	0	0	0	0	0	0	0	0	0	0	0	0	0	0
AC188612.3_FG008	0	0	0	0	0	0	0	0	0	0	0	0	3.46647	0	0	0	0	0
AC188612.3_FG009	0	0	0	0	0	0	0	0	0	0	0	0	3.46647	0	0	0	0	0
AC188613.4_FG003	0	0	0	0	0	0	0	0	0	0	0	0	0	0	0	0	0	0
AC188709.3_FG001	0	0	0	0	4.61652	0	0.481754	0	0	0.531969	0	0	3.46647	0	3.06295	0	0	0
AC188709.3_FG004	0	0	0	0	0	3.27516	0.963508	0.547166	0	0	0	0	0	0	0	7.41052	0	0
AC188709.3_FG006	0	0	0	0	0	0	0	0	0	0	0	0	0	0	0	0	0	0
AC188710.4_FG001	0	0	0	0	0	0	0	0	0	0	0	0	0	0	0	0	0	0
AC188710.4_FG006	0	0	2.21347	0	4.61652	0	0.481754	2.18866	0	0.531969	0	42.1	3.46647	13.055	24.5036	7.41052	0	3.53624
AC188710.4_FG008	0	0	2.21347	0	0	0	0	0	0	0	0	0	0	0	0	0	0	0
AC188713.2_FG003	0	0	0	0	0	9.82548	38.0586	2.18866	7.23655	2.12787	4.75358	0	10.3994	0	0	0	43.7029	3.53624
AC188713.2_FG005	0	0	0	0	32.3156	0	0.481754	0	0	0.531969	0	0	3.46647	0	0	0	0	0
AC188714.3_FG006	0	0	0	0	0	0	0.963508	0	0	0	0	0	0	0	0	0	0	0
AC188715.3_FG001	0	0	0	0	0	0	0	0	0	0	0	0	0	0	0	0	0	0
AC188716.3_FG005	0	0	4.42693	0	4.61652	0	0.481754	0	0	0.531969	0	0	3.46647	0	0	0	0	0
AC188716.3_FG008	0	0	0	0	0	0	0.481754	0	7.23655	0	0	0	3.46647	0	0	0	0	3.53624
AC188718.3_FG004	0	0	0	0	0	0	0	0	0	0.531969	0	0	0	0	0	0	0	0
AC188718.3_FG005	0	0	0	0	0	0	0	0	0	0	0	3.50834	0	0	3.06295	0	0	0
AC188718.3_FG006	0	0	0	0	0	0	0	0.547166	0	0.531969	0	0	0	0	0	0	0	0
AC188718.3_FG011	0	0	0	0	0	0	0	0	0	0	0	0	0	0	3.06295	0	0	0
AC188718.3_FG015	9.1275	265.107	546.726	0	540.133	0	37.0951	15.8678	0	12.2353	0	140.333	440.241	6.52751	61.259	600.252	358.364	374.842
AC188718.3_FG018	0	0	0	0	0	0	0	0.547166	0	0	0	0	0	0	0	0	0	0
AC188718.3_FG019	0	0	2.21347	0	0	0	0	0	0	0.531969	0	0	0	0	0	0	0	0
AC188719.3_FG003	0	3.01258	0	0	0	0	0	0	0	0	0	0	0	0	0	0	0	0
AC188720.3_FG002	0	0	2.21347	0	9.23304	0	0.481754	2.18866	0	0.531969	0	3.50834	3.46647	0	3.06295	0	0	0
AC188720.3_FG004	0	0	0	0	0	0	0	0	0	0	0	0	0	0	0	0	0	0
AC188720.3_FG006	0	0	0	0	0	0	0	0	0	0.531969	0	0	0	0	0	0	0	0
AC188720.3_FG007	4.56375	6.02517	24.3481	0	9.23304	0	2.40877	2.73583	0	5.85165	4.75358	3.50834	20.7988	6.52751	3.06295	44.4631	52.4435	17.6812
AC188720.3_FG010	0	0	0	0	0	0	0	0	0	0	0	0	0	0	0	0	0	0
AC188721.3_FG001	0	0	0	0	0	0	0.963508	2.18866	0	0.531969	0	7.01667	0	0	0	0	0	0
AC188721.3_FG002	0	0	0	0	0	0	0	0	0	0	0	0	0	0	0	0	0	0
AC188721.3_FG004	0	0	0	0	0	9.82548	0.481754	0	0	0.531969	4.75358	0	3.46647	9.79127	36.7554	0	0	0
AC188722.3_FG002	0	0	0	0	0	0	0	0	0	0	0	0	0	0	0	0	0	0
AC188723.3_FG001	0	0	0	0	0	0	0	0	0	0.531969	0	0	3.46647	0	0	0	0	0
AC188723.3_FG006	0	0	0	0	0	0	0	0	0	0	0	0	0	0	0	0	0	3.53624
AC188724.3_FG006	0	0	0	0	0	3.27516	0	1.09433	0	0.531969	0	0	0	0	0	0	0	0
AC188727.3_FG003	0	3.01258	2.21347	0	0	0	0	1.09433	0	0	0	0	0	3.26376	0	0	0	0
AC188727.3_FG005	0	0	0	0	0	0	0	0	0	0	0	0	0	0	0	0	0	0
AC188729.3_FG003	0	0	2.21347	0	0	0	0	0	0	1.06394	0	3.50834	0	0	0	0	0	0
AC188731.3_FG004	0	0	2.21347	0	0	0	0	0	0	0	0	0	0	0	0	0	0	0
AC188734.3_FG004	0	0	0	0	0	0	0.481754	0	0	0	0	0	0	0	0	0	0	0
AC188734.3_FG005	0	0	2.21347	0	0	0	0	0.547166	0	0.531969	0	0	0	0	24.5036	0	0	0
AC188735.3_FG001	0	0	0	0	0	0	0	0	0	0	0	0	0	0	0	0	0	0
AC188735.3_FG011	0	0	0	0	0	0	0	0	0	0	0	0	0	0	0	0	0	0
AC188737.4_FG003	0	0	0	0	0	0	0	0.547166	0	0	0	0	0	0	0	0	0	0
AC188737.4_FG009	0	0	0	0	0	0	0	0	0	0	0	0	0	0	0	0	0	0
AC188738.4_FG004	0	0	0	0	0	3.27516	0	0	0	0	0	0	0	0	0	0	0	0
AC188738.4_FG006	0	0	2.21347	0	4.61652	0	0.481754	0	7.23655	2.65984	0	35.0834	3.46647	0	3.06295	0	0	0
AC188742.3_FG002	0	0	2.21347	0	0	0	0	0	0	0.531969	0	0	0	0	0	0	0	3.53624
AC188744.3_FG003	0	0	0	0	0	0	0	0	0	0	0	3.50834	0	0	0	0	0	0
AC188744.3_FG005	0	0	2.21347	0	0	0	0	0	0	0	0	0	3.46647	0	0	0	0	0
AC188744.3_FG008	0	0	0	0	0	0	0	0	0	0	0	0	0	0	0	0	0	0
AC188744.3_FG009	0	0	0	0	0	0	0.481754	0	0	0	0	0	0	0	0	0	0	10.6087
AC188745.3_FG001	0	0	0	0	0	0	0	0	0	0	0	0	3.46647	0	0	0	0	0
AC188746.2_FG001	0	0	0	0	0	0	0	0	0	0	0	0	0	0	0	0	0	0
AC188749.4_FG001	0	0	0	0	0	0	0	0	0	0	0	0	0	0	0	0	0	0
AC188749.4_FG002	0	0	0	0	0	0	0	0.547166	0	0.531969	0	0	0	0	0	0	0	0
AC188749.4_FG004	0	0	0	0	0	0	0	0	0	0	0	0	0	0	0	0	8.74058	0
AC188749.4_FG005	0	0	0	0	0	0	0	0	0	0	0	0	0	0	0	0	0	0
AC188751.3_FG004	0	0	4.42693	0	0	0	0	0	0	0	0	0	3.46647	0	0	0	8.74058	0
AC188751.3_FG005	0	0	0	0	0	0	0	0	0	0	0	0	0	0	0	0	0	0
AC188752.3_FG006	0	48.2013	50.9097	0	420.103	150.657	27.9417	5.47166	43.4193	40.4296	28.5215	31.575	31.1982	19.5825	24.5036	51.8736	17.4812	17.6812
AC188752.3_FG008	0	0	2.21347	0	0	0	0	0	0	0	0	0	0	0	0	0	0	0
AC188752.3_FG011	22.8188	3.01258	28.7751	132.901	23.0826	62.2281	43.8396	4.37733	43.4193	2.65984	14.2607	3.50834	27.7317	97.9127	15.3148	44.4631	34.9623	10.6087
AC188753.3_FG002	0	0	0	0	0	0	0	0	0	0	0	0	0	3.26376	0	0	0	0
AC188753.3_FG003	0	0	0	0	0	0	0	0	0	0	0	0	0	0	0	0	0	0
AC188753.3_FG004	0	0	0	0	4.61652	0	0	0	0	0	0	0	3.46647	0	0	0	0	0
AC188753.3_FG005	0	0	0	0	0	0	0	0	0	0	0	0	0	0	0	0	0	0
AC188753.3_FG007	0	0	0	0	0	0	0	0	0	0	0	0	0	0	0	0	0	0
AC188753.3_FG008	0	0	0	0	0	0	0	0	0	0	0	0	0	0	0	0	0	0
AC188754.3_FG002	0	3.01258	2.21347	0	4.61652	3.27516	49.6207	1.6415	123.021	2.65984	0	0	27.7317	6.52751	0	0	0	3.53624
AC188755.3_FG001	0	0	6.6404	0	0	0	0.481754	1.09433	0	0	0	0	3.46647	0	0	0	0	0
AC188755.3_FG002	0	0	0	0	0	0	0	0	0	0	0	0	0	0	0	0	0	0
AC188755.3_FG003	0	0	0	0	0	0	0	0	0	0	0	0	0	0	0	0	0	0
AC188756.2_FG002	0	0	0	0	0	0	0	0	0	0	0	0	0	0	0	0	0	0
AC188756.2_FG004	0	0	0	0	0	0	0	0.547166	0	0	0	0	0	0	0	0	0	0
AC188757.4_FG004	0	0	0	0	0	0	0	0	0	0	0	0	0	0	0	0	0	0
AC188759.3_FG004	0	0	0	0	0	0	0	0	0	0	0	0	0	0	0	0	0	0
AC188759.3_FG008	0	0	2.21347	0	0	0	0.481754	0.547166	0	1.06394	0	0	0	0	3.06295	0	0	3.53624
AC188759.3_FG009	0	0	0	0	0	0	0	0	0	0	0	0	0	0	0	0	0	0
AC188759.3_FG010	0	0	0	0	0	0	0	0	0	0	0	0	0	0	0	0	0	0
AC188776.3_FG001	0	0	0	0	0	0	0	0.547166	0	0	0	0	0	0	0	0	0	0
AC188823.3_FG007	0	0	0	0	0	0	0	0.547166	0	0.531969	0	0	3.46647	0	0	0	0	3.53624
AC188824.2_FG003	0	0	0	0	0	0	0	0	0	0	0	0	0	0	0	0	0	0
AC188826.3_FG002	0	0	0	0	0	9.82548	0.481754	1.09433	0	1.06394	0	0	0	6.52751	0	0	0	0
AC188826.3_FG004	0	0	0	0	0	0	0	0	0	0	0	0	0	0	0	0	0	0
AC188827.4_FG001	0	0	0	0	0	0	0	0	0	0	0	0	0	0	0	0	0	0
AC188827.4_FG012	0	0	0	0	0	0	0	0	0	0	0	0	0	0	0	0	0	0
AC188831.3_FG001	0	0	0	0	0	0	0	0	0	0	0	0	0	0	0	0	0	0
AC188831.3_FG003	0	0	0	0	0	0	0.963508	1.09433	0	0	0	0	0	0	0	0	0	0
AC188831.3_FG005	13.6913	6.02517	2.21347	0	4.61652	0	21.1972	13.6792	0	1.06394	4.75358	10.525	0	3.26376	0	0	0	7.07249
AC188831.3_FG006	0	9.03775	6.6404	0	0	0	0.481754	0	0	1.06394	4.75358	10.525	10.3994	3.26376	0	7.41052	0	10.6087
AC188831.3_FG007	0	0	4.42693	0	0	0	0	0.547166	0	1.06394	0	0	0	0	0	0	8.74058	0
AC188831.3_FG008	0	0	0	0	0	0	0	0	0	0	0	0	0	0	0	0	0	0
AC188831.3_FG013	0	0	0	0	0	3.27516	0	0.547166	0	0	0	0	0	0	0	0	0	0
AC188832.5_FG001	0	0	0	0	0	0	0	0	0	0	0	0	0	0	0	0	0	0
AC188832.5_FG005	0	0	0	0	0	0	0	0.547166	0	0.531969	0	0	0	0	0	0	0	0
AC188834.4_FG001	0	0	0	0	0	0	0	0	0	0	0	0	0	0	0	0	0	3.53624
AC188837.3_FG003	0	0	0	0	0	0	0.481754	0.547166	0	0	0	0	0	0	0	0	0	0
AC188838.3_FG005	0	0	0	0	0	0	0	0	0	0	0	0	0	0	0	0	0	0
AC188839.3_FG001	0	0	0	0	0	0	0	0	0	0	0	0	0	0	0	0	0	0
AC188839.3_FG002	0	0	0	0	0	0	0	0	0	0	0	0	0	0	0	0	0	0
AC188839.3_FG003	0	0	0	0	0	0	0	1.6415	0	0.531969	0	3.50834	0	0	0	0	0	0
AC188843.3_FG011	0	0	0	0	0	0	0	0.547166	0	1.06394	0	0	0	0	0	7.41052	0	0
AC188960.3_FG001	0	0	0	0	0	0	0	0	0	0	0	0	0	0	0	0	0	0
AC188964.3_FG002	0	0	2.21347	0	0	0	2.40877	5.47166	0	0.531969	0	0	3.46647	0	3.06295	7.41052	0	0
AC188964.3_FG003	4.56375	0	2.21347	0	0	0	0	0	0	0	0	0	0	0	0	0	0	0
AC188965.3_FG003	0	0	0	0	18.4661	0	4.81754	0.547166	21.7097	0	0	7.01667	0	0	0	0	0	0
AC188965.3_FG008	0	0	0	0	0	0	0	0	0	0	0	0	0	0	0	0	0	0
AC188966.3_FG002	0	0	0	0	0	0	0	0	0	0	0	0	0	0	0	0	0	0
AC188966.3_FG004	0	0	0	0	0	0	0	0	0	0	0	0	0	0	0	0	0	0
AC188968.3_FG001	0	0	0	0	0	0	0	1.09433	0	0	0	0	0	0	0	7.41052	0	0
AC188970.3_FG001	0	0	0	66.4503	4.61652	0	0.481754	0.547166	0	0	0	3.50834	3.46647	0	0	7.41052	0	0
AC188970.3_FG002	0	0	0	0	0	0	0	0	0	0	0	0	0	0	0	0	0	0
AC188970.3_FG007	0	0	0	0	0	0	0	0	0	0	0	0	0	0	0	0	0	3.53624
AC188970.3_FG008	0	0	0	0	0	0	0	0	0	0	0	3.50834	0	0	0	0	0	0
AC188972.3_FG003	0	0	15.4943	0	32.3156	3.27516	0.481754	13.6792	0	81.3912	0	31.575	13.8659	39.1651	3.06295	0	0	0
AC188978.3_FG008	0	0	2.21347	0	4.61652	0	0	0.547166	0	0.531969	0	0	0	0	0	0	8.74058	0
AC188980.3_FG014	9.1275	0	0	0	0	0	1.92702	0	0	0	0	0	0	0	0	0	8.74058	0
AC188981.3_FG001	0	0	0	0	0	0	0	0	0	0.531969	0	3.50834	0	0	0	0	0	0
AC188982.3_FG004	0	3.01258	39.8424	0	41.5487	0	10.1168	5.47166	7.23655	10.6394	0	10.525	10.3994	3.26376	3.06295	7.41052	26.2217	10.6087
AC188982.3_FG005	0	0	2.21347	0	0	0	0.963508	0.547166	0	1.06394	4.75358	0	3.46647	0	3.06295	0	0	0
AC188982.3_FG006	0	0	0	0	0	0	0	0	0	0	0	0	0	0	0	0	0	0
AC188982.3_FG007	0	0	0	0	0	0	0	0	0	0	0	0	0	0	0	0	0	0
AC188982.3_FG008	0	0	0	0	0	0	0	0	0	0	0	0	0	0	0	0	0	0
AC188982.3_FG010	0	6.02517	168.223	0	41.5487	3.27516	25.0512	55.8109	0	19.1509	9.50715	21.05	17.3323	0	27.5666	37.0526	8.74058	7.07249
AC188982.3_FG018	0	0	0	0	0	0	0	0	0	0	0	0	0	0	0	0	0	0
AC188983.3_FG004	0	0	0	0	0	0	0	0	0	0	0	0	0	0	0	0	0	0
AC188986.3_FG002	0	0	0	0	0	0	0	0	0	0	0	0	0	0	0	0	0	0
AC188987.3_FG004	0	0	0	0	0	0	0	0	0	0	0	0	0	0	0	0	0	0
AC188987.3_FG006	0	0	0	0	0	0	0	0	0	0	0	0	0	0	0	0	0	0
AC188987.3_FG007	0	0	4.42693	0	0	0	0.481754	0	0	0	0	0	0	0	3.06295	0	17.4812	0
AC188988.3_FG002	0	0	2.21347	0	0	0	0	0	0	0.531969	0	0	0	0	3.06295	0	0	0
AC189038.3_FG004	0	96.4026	0	0	0	26.2013	71.2996	20.7923	14.4731	0	0	31.575	62.3964	62.0114	0	0	0	0
AC189039.3_FG003	0	6.02517	35.4155	0	18.4661	3.27516	1.92702	2.18866	0	4.25575	0	3.50834	27.7317	0	3.06295	74.1052	26.2217	17.6812
AC189039.3_FG013	0	0	0	0	0	0	0	0	0	0	0	0	0	3.26376	0	0	0	0
AC189039.3_FG014	0	0	0	0	0	0	0	0	0	0	0	0	0	0	0	0	0	0
AC189041.2_FG005	0	21.0881	24.3481	0	9.23304	0	2.40877	1.09433	0	35.6419	0	0	3.46647	0	3.06295	0	0	3.53624
AC189044.2_FG002	0	0	0	0	0	0	0	0	0	0	0	0	0	0	0	0	0	0
AC189044.2_FG003	0	0	0	0	0	0	0	0	0	0	0	0	0	0	3.06295	0	0	3.53624
AC189044.2_FG005	0	3.01258	0	0	0	0	0	0	0	1.06394	0	0	0	0	0	0	0	0
AC189048.2_FG001	0	0	2.21347	0	9.23304	0	0.963508	0	0	0	0	0	0	0	0	0	0	0
AC189048.2_FG002	0	0	0	0	0	0	0	0	0	0	0	0	0	0	0	0	0	0
AC189052.3_FG003	0	21.0881	0	0	0	0	0.481754	1.6415	0	0.531969	0	3.50834	10.3994	0	0	0	8.74058	0
AC189054.3_FG004	0	0	0	0	0	0	0	0	0	0	0	0	0	0	0	0	0	0
AC189056.3_FG001	0	0	0	0	0	0	0	0	0	0	0	0	0	0	0	0	0	0
AC189057.3_FG002	0	0	0	0	0	0	0	0	0	0	0	0	0	0	0	0	0	0
AC189060.4_FG003	0	0	0	0	0	3.27516	0	0	0	0	0	0	0	0	0	0	0	0
AC189060.4_FG004	0	0	2.21347	0	0	0	0	1.09433	0	0.531969	0	0	31.1982	0	0	0	0	0
AC189060.4_FG007	0	3.01258	4.42693	0	0	0	0	0	0	1.06394	0	0	0	0	0	0	0	3.53624
AC189061.3_FG004	0	0	0	0	0	0	0	0	0	0	0	0	0	0	0	0	0	0
AC189062.2_FG001	0	0	0	0	0	0	0.963508	0	0	0	0	0	0	0	0	0	0	0
AC189062.2_FG005	0	0	2.21347	0	0	0	2.40877	5.47166	0	11.1713	0	0	24.2653	13.055	0	0	0	0
AC189063.3_FG003	0	0	0	0	0	0	0.481754	0	0	0	0	0	0	0	0	0	0	0
AC189064.3_FG003	0	0	0	0	0	0	0.481754	0	0	0	0	0	0	0	0	0	0	3.53624
AC189073.3_FG001	0	9.03775	0	0	0	0	0	0	0	0	0	0	0	0	0	0	0	0
AC189077.3_FG002	0	0	0	0	0	0	0	0	0	0	0	0	0	0	0	0	0	0
AC189077.3_FG003	0	0	0	0	0	0	0	0	0	0	0	0	0	0	0	0	0	0
AC189078.3_FG004	0	0	0	0	0	0	0	0	0	0	0	0	0	0	0	0	0	0
AC189078.3_FG005	0	0	0	0	0	0	0	0	7.23655	1.06394	0	0	0	0	0	0	0	0
AC189078.3_FG008	0	0	0	0	0	0	0	0	0	0.531969	0	0	0	0	3.06295	0	0	0
AC189079.3_FG008	0	0	0	0	0	0	0	0	0	0	0	0	0	0	0	0	0	0
AC189080.3_FG002	0	0	0	0	0	0	0	0	0	0	0	0	0	0	0	0	0	0
AC189081.2_FG007	0	0	0	0	0	0	0	0	0	0	0	0	0	0	0	0	0	0
AC189084.3_FG002	0	0	0	0	0	0	0	0.547166	0	0	0	0	0	0	0	0	0	0
AC189090.3_FG001	0	0	0	0	0	3.27516	0	0	0	0	0	0	0	0	0	0	0	0
AC189091.2_FG001	0	0	2.21347	0	0	0	1.44526	0	0	0	0	3.50834	0	0	3.06295	0	0	0
AC189091.2_FG002	0	6.02517	2.21347	0	0	0	0.481754	1.09433	0	0.531969	0	0	6.93293	0	0	0	0	0
AC189092.3_FG006	0	0	2.21347	0	0	0	0	1.6415	0	0	0	0	0	0	0	0	0	0
AC189098.3_FG008	0	27.1132	86.3252	0	69.2478	0	17.3431	10.3962	0	18.6189	0	14.0333	48.5305	19.5825	21.4407	96.3368	69.9246	24.7537
AC189099.3_FG007	0	0	0	0	0	0	0	0	0	0	0	0	0	0	0	0	0	0
AC189100.4_FG002	9.1275	9.03775	126.168	0	13.8496	3.27516	3.85403	3.283	14.4731	6.38362	4.75358	3.50834	13.8659	3.26376	0	22.2316	0	17.6812
AC189100.4_FG006	0	0	0	0	0	0	0	3.83016	0	0.531969	0	0	0	0	0	0	0	0
AC189279.2_FG003	0	0	0	0	0	0	0	0	0	0	0	0	0	0	0	0	0	0
AC189280.3_FG001	0	0	4.42693	0	4.61652	0	0.963508	0.547166	0	1.06394	0	3.50834	6.93293	3.26376	3.06295	0	0	0
AC189280.3_FG002	0	0	0	0	0	0	0	0	0	0	0	0	0	0	0	0	0	0
AC189280.3_FG004	0	0	2.21347	0	0	0	0	0	0	0	0	0	0	0	0	0	0	0
AC189280.3_FG009	0	0	0	0	0	0	0	0	0	0	0	0	0	0	0	0	0	0
AC189284.3_FG003	0	0	0	0	0	0	0	0	0	0	0	0	0	0	0	0	0	0
AC189694.3_FG003	0	3.01258	0	0	110.796	0	0.481754	7.11316	28.9462	0	0	0	0	3.26376	0	0	0	0
AC189699.4_FG001	0	0	0	0	0	0	0.481754	0	0	0	0	10.525	0	0	0	0	0	0
AC189699.4_FG002	0	0	4.42693	0	4.61652	3.27516	0	0.547166	0	0	4.75358	3.50834	0	0	0	0	0	0
AC189744.3_FG002	0	0	0	0	0	0	0	0	0	0	0	0	0	0	0	0	0	0
AC189744.3_FG005	0	0	0	0	0	0	0	0	0	0	0	0	0	0	0	0	0	0
AC189745.3_FG001	0	0	0	0	0	0	0	0	0	0	0	0	0	0	0	0	0	0
AC189749.2_FG003	0	0	0	0	0	0	0.963508	0	0	0	0	21.05	0	0	0	7.41052	0	0
AC189750.4_FG004	0	51.2139	24.3481	0	4.61652	121.181	140.672	202.451	354.591	67.028	19.0143	133.317	97.0611	274.156	64.322	14.821	34.9623	7.07249
AC189752.3_FG002	0	0	0	0	0	0	0	0	0	0	0	0	0	0	0	0	0	0
AC189752.3_FG003	0	0	0	0	0	0	0	0	0	0	0	0	0	0	0	0	0	0
AC189752.3_FG004	0	0	0	0	0	0	0	0	0	0	0	0	0	0	0	0	0	0
AC189753.3_FG002	0	3.01258	0	0	0	0	0.963508	0	0	0.531969	0	3.50834	0	3.26376	0	0	0	0
AC189753.3_FG004	0	0	4.42693	0	0	0	0	0	0	0.531969	0	0	0	0	0	0	0	0
AC189754.3_FG004	0	0	2.21347	66.4503	0	0	0	0.547166	0	4.25575	4.75358	7.01667	0	3.26376	0	7.41052	0	0
AC189755.3_FG004	0	0	2.21347	0	0	0	0	0	0	0.531969	0	0	0	0	0	0	0	0
AC189760.3_FG001	0	0	0	0	0	9.82548	0	0	0	0	0	0	0	0	0	0	0	0
AC189760.3_FG002	0	0	0	0	0	0	0	0	0	0	0	0	0	0	0	0	0	0
AC189760.3_FG003	0	0	0	0	0	0	0	0	0	0	0	0	0	0	0	0	0	0
AC189762.3_FG001	0	0	0	0	0	0	0	0	0	0	0	0	0	0	0	7.41052	0	0
AC189762.3_FG003	0	0	0	0	0	0	0	0	0	0	0	0	0	0	0	0	0	0
AC189765.3_FG004	0	0	0	0	0	0	0	0	0	0	0	0	0	0	0	0	0	0
AC189766.3_FG001	95.8388	6.02517	17.7077	0	0	22.9261	8.18982	3.83016	28.9462	3.19181	4.75358	7.01667	0	0	49.0072	0	0	56.5799
AC189766.3_FG005	0	0	0	0	0	0	0	0	0	0	0	0	0	0	0	0	0	0
AC189768.3_FG004	0	0	0	0	0	0	0	0	0	0	0	0	0	0	0	0	0	0
AC189768.3_FG005	0	0	0	0	0	0	0	0	0	0	0	0	0	0	0	0	0	0
AC189770.3_FG002	0	27.1132	17.7077	0	4.61652	0	0.963508	10.9433	0	1.59591	0	0	3.46647	3.26376	0	0	8.74058	0
AC189770.3_FG004	0	0	0	0	0	0	0	0	0	0	0	0	0	0	0	0	0	0
AC189771.3_FG001	0	0	0	0	0	0	0	0	0	1.06394	0	0	0	0	0	0	0	0
AC189772.3_FG002	0	0	11.0673	0	0	0	0.963508	2.73583	0	1.06394	0	3.50834	3.46647	0	6.1259	7.41052	34.9623	0
AC189773.3_FG001	0	0	0	0	0	0	0	0	0	0	0	0	0	0	0	0	0	0
AC189773.3_FG002	0	0	0	0	0	0	0	0	0	0	0	0	0	0	0	0	0	0
AC189774.4_FG003	0	0	0	0	0	0	0	0	0	0	0	0	0	0	0	0	0	0
AC189774.4_FG004	0	0	0	0	0	0	0.481754	0	0	0	0	0	0	0	0	0	0	0
AC189776.3_FG006	0	0	0	0	0	0	0	0	0	0	0	0	0	0	0	0	0	0
AC189778.3_FG004	0	0	0	0	0	0	0	0	0	0	0	0	0	0	0	0	0	0
AC189781.3_FG004	0	0	0	0	0	0	0	5.47166	0	0	0	0	0	0	0	0	0	0
AC189782.2_FG005	0	0	0	0	0	0	0	0.547166	0	0	0	0	0	0	0	0	0	0
AC189782.2_FG006	0	6.02517	4.42693	0	4.61652	0	0.963508	0	0	1.59591	4.75358	7.01667	0	0	0	14.821	0	3.53624
AC189783.3_FG001	0	0	0	0	0	0	0	0.547166	0	0	0	3.50834	0	0	0	0	0	0
AC189783.3_FG004	4.56375	0	0	0	0	0	0	0.547166	0	0	0	0	0	0	0	0	0	0
AC189784.3_FG003	0	0	0	0	0	0	0	0	0	0	0	0	0	0	0	0	0	0
AC189785.3_FG009	0	0	0	0	0	0	0	0	0	0	0	3.50834	0	0	0	0	0	0
AC189787.3_FG001	0	0	0	0	0	0	0	0	0	0	0	0	0	0	0	0	0	0
AC189787.3_FG003	0	0	0	0	0	0	0	0	0	0	0	0	0	0	0	0	0	0
AC189788.3_FG001	0	0	2.21347	0	0	0	0	0	0	0	0	0	0	0	0	0	8.74058	0
AC189789.3_FG002	0	0	0	0	0	0	0	0	0	0	0	0	0	0	0	0	0	0
AC189790.2_FG002	0	0	0	0	0	0	0	0	0	0	0	0	0	0	0	0	0	0
AC189790.2_FG003	0	0	0	0	0	0	0	0	0	0	0	0	0	0	0	0	0	0
AC189792.3_FG001	0	3.01258	0	0	0	0	0	0	7.23655	0	0	0	0	0	0	0	0	0
AC189792.3_FG002	616.107	0	0	0	4.61652	0	0	0	0	0	0	0	0	0	0	7.41052	0	3.53624
AC189792.3_FG005	0	0	0	0	0	0	0	0.547166	0	0	0	0	0	0	0	0	0	0
AC189794.3_FG003	0	0	0	0	0	3.27516	0	0	7.23655	0	0	0	0	0	0	0	0	0
AC189795.3_FG001	168.859	111.466	66.404	0	87.7139	0	0.963508	0	0	1.59591	0	77.1834	10.3994	0	27.5666	29.6421	8.74058	7.07249
AC189796.3_FG004	0	0	0	0	0	0	0	0	0	0	0	0	0	0	0	0	0	7.07249
AC189797.4_FG001	0	0	0	0	0	0	0	0	0	0	0	0	0	0	0	0	0	0
AC189798.3_FG001	0	0	0	0	4.61652	3.27516	0.481754	0	0	0.531969	0	0	0	0	0	0	0	0
AC189798.3_FG006	0	0	2.21347	0	0	0	0.963508	1.6415	0	0.531969	4.75358	0	6.93293	0	3.06295	0	0	3.53624
AC189800.3_FG001	0	6.02517	8.85386	0	4.61652	0	0.481754	2.73583	0	0.531969	4.75358	0	0	3.26376	3.06295	0	8.74058	3.53624
AC189879.3_FG003	228.188	1554.49	858.825	199.351	369.321	730.361	1018.43	135.15	817.73	321.309	90.318	666.584	79.7287	261.101	122.518	14.821	0	17.6812
AC189882.3_FG006	0	0	0	0	0	0	0.481754	0.547166	0	0	0	0	0	0	0	0	0	0
AC189883.3_FG002	4.56375	6.02517	4.42693	0	0	0	3.85403	13.6792	0	6.91559	0	7.01667	3.46647	0	3.06295	0	0	3.53624
AC189933.2_FG001	4.56375	3.01258	4.42693	0	0	0	0.481754	0	0	0	0	3.50834	0	0	0	0	0	0
AC189933.2_FG004	0	0	0	0	0	0	0	0	0	0	0	0	0	0	0	0	0	0
AC190035.1_FG001	0	0	0	0	4.61652	0	0	0	0	0	0	0	0	0	0	0	0	0
AC190035.1_FG004	0	0	0	0	0	0	0	0	0	0	0	3.50834	0	0	0	0	0	0
AC190035.1_FG005	0	0	0	0	0	0	0.963508	1.09433	0	0	0	0	0	0	0	0	0	0
AC190037.1_FG002	0	0	0	0	0	0	0	0	0	0	0	0	0	0	0	0	0	0
AC190225.2_FG001	0	0	0	0	0	0	0	0	0	0	0	0	0	0	0	0	0	0
AC190270.2_FG001	0	0	0	0	0	0	0.481754	0	0	0	0	0	0	0	0	0	0	0
AC190480.1_FG006	0	0	2.21347	0	0	3.27516	0	0.547166	0	1.59591	9.50715	3.50834	0	0	0	0	8.74058	0
AC190480.1_FG007	0	0	2.21347	0	0	0	2.40877	0	0	1.06394	0	3.50834	0	3.26376	0	0	8.74058	0
AC190482.1_FG001	0	0	0	0	0	0	0.481754	0	0	0.531969	0	0	0	0	0	0	0	0
AC190483.1_FG003	91.275	3.01258	0	0	4.61652	0	2.40877	0.547166	0	0.531969	4.75358	7.01667	3.46647	0	0	0	0	0
AC190483.1_FG005	0	0	0	0	0	0	0	0	0	0	0	0	3.46647	0	0	0	0	0
AC190485.1_FG002	0	132.554	61.977	66.4503	9.23304	209.61	179.212	301.489	694.709	316.521	489.618	217.517	190.656	394.915	434.939	7.41052	8.74058	127.305
AC190485.1_FG004	0	0	0	0	4.61652	0	14.4526	0	0	0.531969	0	0	0	0	0	0	0	0
AC190485.1_FG005	0	0	0	0	0	0	0	0	0	0	0	0	0	0	0	0	0	0
AC190486.1_FG002	0	12.0503	15.4943	0	4.61652	3.27516	1.44526	7.66032	0	3.72378	4.75358	0	13.8659	0	116.392	7.41052	8.74058	7.07249
AC190486.1_FG003	0	0	0	0	0	0	0	0	7.23655	0.531969	0	3.50834	0	0	0	0	0	0
AC190488.1_FG003	0	0	0	0	0	0	0	0	0	0.531969	0	0	0	0	0	0	0	0
AC190489.1_FG013	0	0	0	0	0	0	0	0	0	0	0	0	0	0	0	0	0	0
AC190490.1_FG005	0	0	0	0	4.61652	0	0	2.18866	0	0	0	0	0	0	0	0	0	0
AC190490.1_FG006	0	0	4.42693	0	4.61652	0	0	1.6415	0	0	0	0	3.46647	0	3.06295	14.821	0	0
AC190491.1_FG002	0	0	33.202	0	0	3.27516	0	0	0	7.44756	23.7679	0	3.46647	55.4839	55.1331	422.4	0	0
AC190493.1_FG001	0	0	0	0	0	0	0	1.09433	0	0.531969	0	0	0	0	0	14.821	0	3.53624
AC190493.1_FG002	0	0	0	0	0	0	0	0.547166	0	0	0	0	0	0	0	0	0	0
AC190494.1_FG019	0	3.01258	0	0	0	0	0	0.547166	0	0	0	21.05	0	0	0	0	0	0
AC190496.1_FG002	0	0	0	0	0	0	0	0	0	0	0	0	0	0	0	0	0	0
AC190498.1_FG007	0	0	8.85386	0	4.61652	0	0.963508	1.09433	0	0.531969	0	3.50834	10.3994	0	3.06295	0	0	7.07249
AC190498.1_FG009	0	0	4.42693	0	0	22.9261	0.481754	2.18866	0	0	0	0	0	3.26376	0	0	0	7.07249
AC190499.1_FG002	0	0	0	0	0	0	0	0	0	0	0	0	0	0	0	0	8.74058	0
AC190499.1_FG003	0	15.0629	4.42693	0	13.8496	22.9261	27.9417	11.4905	0	37.2378	0	3.50834	0	13.055	0	0	0	0
AC190502.1_FG001	0	0	0	0	0	0	0	0	0	1.59591	0	0	0	0	0	0	0	0
AC190503.1_FG002	0	0	0	0	0	0	0.963508	1.09433	0	1.06394	0	0	0	0	3.06295	0	0	0
AC190504.1_FG003	0	0	0	0	0	0	0	0	0	0	0	0	0	0	0	0	0	0
AC190504.1_FG005	0	0	2.21347	0	4.61652	0	0.481754	1.6415	7.23655	1.59591	0	3.50834	0	0	0	0	0	3.53624
AC190507.1_FG001	0	0	0	0	0	0	0	0	0	0	0	0	0	0	0	0	0	0
AC190507.1_FG004	0	0	6.6404	0	9.23304	0	1.92702	3.283	0	2.65984	0	0	0	0	0	14.821	0	7.07249
AC190507.1_FG007	0	0	0	0	0	0	0	0.547166	0	0	0	0	0	0	0	0	0	0
AC190509.1_FG001	0	0	0	0	0	0	0	0	0	0	0	0	0	0	0	0	0	0
AC190509.1_FG004	0	0	0	0	0	0	0	0	0	0	0	0	0	0	0	0	0	0
AC190512.1_FG003	0	0	0	0	0	0	0.481754	0	0	0.531969	4.75358	0	0	0	0	0	0	0
AC190515.1_FG002	0	0	0	0	0	0	0	0	0	0	0	0	0	0	0	0	0	0
AC190516.1_FG001	0	0	0	0	0	0	0	0.547166	0	0	0	0	0	0	0	0	0	0
AC190516.1_FG002	0	9.03775	0	0	0	0	0	0	0	0	0	0	0	0	0	0	0	0
AC190516.1_FG003	0	3.01258	2.21347	0	0	0	0	0	0	0	0	0	0	0	0	0	0	0
AC190518.1_FG002	0	0	0	0	0	0	0	0	0	0	0	0	0	0	0	0	0	0
AC190521.1_FG001	0	0	0	0	0	0	0.481754	0	0	0	0	0	0	0	0	0	0	0
AC190522.1_FG005	0	0	0	0	0	0	0	0	0	0	0	0	0	0	0	0	0	0
AC190526.3_FG004	54.765	108.453	57.5501	0	9.23304	6.55032	13.9709	38.3016	7.23655	31.9181	0	80.6917	51.997	22.8463	21.4407	44.4631	0	17.6812
AC190527.4_FG001	0	0	0	0	0	0	0	0	0	0	0	0	0	0	0	0	0	0
AC190528.3_FG002	0	0	0	0	0	3.27516	0.481754	0	0	1.06394	0	0	0	0	0	0	0	0
AC190528.3_FG008	0	0	0	0	0	0	0	0	0	0	0	0	0	0	0	0	0	0
AC190530.2_FG002	0	0	0	0	0	0	0	0	0	0	0	0	0	0	0	0	0	0
AC190533.4_FG006	0	171.717	28.7751	132.901	152.345	314.415	65.5185	128.584	21.7097	187.253	95.0715	63.1501	51.997	202.353	82.6997	7.41052	34.9623	7.07249
AC190536.3_FG004	0	0	0	0	4.61652	0	0	0	0	0	0	0	0	0	0	0	0	0
AC190536.3_FG006	0	0	0	0	0	0	0.481754	0.547166	0	0	0	0	0	3.26376	0	0	0	0
AC190537.2_FG001	0	0	6.6404	0	0	0	0	0	0	1.06394	0	0	0	0	0	22.2316	0	0
AC190537.2_FG002	0	0	2.21347	0	0	0	0.481754	1.09433	7.23655	2.12787	0	0	3.46647	0	0	0	0	0
AC190538.2_FG003	4.56375	0	4.42693	0	4.61652	0	1.44526	1.09433	0	1.06394	0	3.50834	0	0	0	14.821	8.74058	0
AC190538.2_FG005	0	0	2.21347	0	0	0	0.481754	0	0	0	0	0	0	0	0	0	0	0
AC190539.2_FG003	0	0	0	0	0	0	0	0	0	0	0	3.50834	0	0	0	0	0	0
AC190539.2_FG004	0	0	0	0	4.61652	0	0.481754	6.56599	0	1.06394	9.50715	7.01667	0	0	0	0	0	3.53624
AC190544.2_FG004	0	0	0	0	0	0	0	0	0	0	0	0	0	0	0	0	0	0
AC190545.3_FG001	0	3.01258	0	0	0	0	0	0	0	0	0	0	0	0	0	0	0	0
AC190545.3_FG003	0	0	0	0	0	0	0	0	0	0	0	0	0	0	0	0	0	0
AC190547.3_FG005	0	0	0	0	0	0	0.481754	0	0	0	0	0	0	0	0	0	0	0
AC190549.3_FG003	0	0	0	0	0	0	0.481754	0.547166	0	0.531969	4.75358	0	0	0	0	0	0	0
AC190549.3_FG004	0	0	0	0	0	0	0	0	0	0	0	0	0	0	0	0	0	0
AC190550.3_FG005	0	0	0	0	0	0	0	0	0	0	0	3.50834	0	0	0	0	0	0
AC190554.3_FG002	0	0	0	0	0	0	0	0	0	0	0	0	0	0	0	0	0	0
AC190554.3_FG005	0	0	0	0	0	0	0	0	0	0	0	0	0	0	0	0	0	0
AC190554.3_FG008	0	0	8.85386	0	0	3.27516	2.40877	31.7356	0	0.531969	0	0	3.46647	6.52751	0	7.41052	0	21.2175
AC190558.3_FG003	0	0	0	0	0	0	0	0	0	0	0	0	0	0	0	0	0	0
AC190560.2_FG002	0	0	0	0	0	0	0	1.6415	0	0	0	0	0	3.26376	0	0	0	3.53624
AC190561.3_FG002	0	6.02517	15.4943	66.4503	96.9469	0	15.8979	22.4338	0	14.8951	0	31.575	0	9.79127	98.0144	0	113.628	0
AC190561.3_FG007	0	0	2.21347	0	0	0	1.44526	1.09433	0	0.531969	0	7.01667	6.93293	0	0	0	0	3.53624
AC190563.3_FG003	0	0	0	0	0	0	0	0	0	0	0	0	0	0	0	0	0	0
AC190565.2_FG003	4.56375	0	0	0	0	0	1.92702	1.09433	7.23655	2.12787	0	3.50834	3.46647	0	0	0	0	3.53624
AC190565.2_FG004	0	0	0	0	0	0	0	0	0	0	0	0	0	0	0	0	0	0
AC190565.2_FG006	0	0	0	0	0	0	0	0	0	0	0	0	0	0	0	0	0	0
AC190570.3_FG003	0	0	0	0	0	0	0.481754	0	0	0	0	0	3.46647	0	0	0	0	0
AC190572.4_FG001	0	6.02517	0	66.4503	0	0	0.963508	18.0565	0	0.531969	0	0	0	0	0	0	0	7.07249
AC190573.3_FG001	0	0	0	0	0	0	0	0	0	0	0	0	0	0	0	0	0	0
AC190575.3_FG005	0	0	0	0	0	0	0	0	0	0	0	0	0	0	0	0	0	0
AC190576.2_FG002	0	0	0	0	0	0	0	0	0	0	0	0	0	0	0	0	0	0
AC190579.4_FG009	0	0	0	0	0	0	0	0	0	0	0	0	0	0	0	0	0	0
AC190579.4_FG011	0	0	0	0	0	0	0	0	0	0	0	0	0	0	0	0	0	0
AC190580.2_FG003	0	0	0	0	0	0	0	0	0	0	0	0	0	0	0	0	0	0
AC190582.4_FG011	0	21.0881	0	0	4.61652	3.27516	42.3943	21.8866	21.7097	47.3452	14.2607	14.0333	3.46647	19.5825	18.3777	0	26.2217	307.653
AC190585.3_FG001	0	21.0881	22.1347	66.4503	0	22.9261	1.44526	0.547166	0	0	0	3.50834	0	0	0	0	0	0
AC190586.3_FG001	0	0	2.21347	0	0	0	0	0	0	0	0	0	0	0	0	0	0	0
AC190587.3_FG005	0	0	0	0	4.61652	0	0.963508	1.09433	0	1.06394	0	3.50834	0	0	3.06295	0	0	0
AC190588.3_FG003	0	0	0	0	0	0	0.481754	0	0	0	0	0	0	0	3.06295	0	0	0
AC190588.3_FG009	0	0	0	0	0	0	0	0	0	0	0	0	0	0	0	0	0	0
AC190589.2_FG001	0	0	0	0	0	0	0.481754	0	0	0	0	0	0	0	0	0	0	0
AC190589.2_FG002	0	0	4.42693	0	4.61652	0	0	0.547166	0	0.531969	0	0	0	6.52751	0	7.41052	0	7.07249
AC190590.3_FG001	0	0	0	0	0	0	0	0	0	0	0	0	0	0	0	0	0	0
AC190590.3_FG002	0	0	0	0	0	0	0	0	0	0	0	0	0	0	0	0	0	0
AC190597.4_FG002	0	0	0	0	0	0	0	0	0	0	0	0	0	0	0	0	0	0
AC190597.4_FG003	0	0	0	0	0	0	0.481754	0	0	0	0	0	0	0	0	0	0	3.53624
AC190605.2_FG003	0	0	2.21347	0	0	0	0.481754	1.09433	0	0.531969	0	0	0	3.26376	0	0	0	0
AC190606.2_FG002	0	0	0	0	0	0	0	0	0	0	0	0	0	0	0	0	0	0
AC190606.2_FG004	0	0	0	0	0	0	0	0	0	0	0	0	0	0	0	0	0	0
AC190608.3_FG008	0	0	2.21347	0	0	0	2.40877	2.18866	0	2.65984	0	0	3.46647	9.79127	0	0	17.4812	3.53624
AC190608.3_FG009	0	0	0	0	0	0	0	0.547166	0	0	0	0	0	3.26376	0	0	0	3.53624
AC190609.3_FG001	0	0	11.0673	0	4.61652	6.55032	4.81754	6.01883	14.4731	4.78772	9.50715	0	6.93293	3.26376	0	14.821	8.74058	7.07249
AC190609.3_FG002	10756.8	8064.68	11888.5	2591.56	7049.42	3605.95	3764.91	1559.97	1628.22	2170.96	3327.5	6809.68	4669.33	992.182	2824.04	5046.56	5043.31	3394.79
AC190609.3_FG003	22.8188	231.969	146.089	0	60.0147	52.4026	106.949	142.263	94.0752	50.537	28.5215	189.45	13.8659	42.4288	12.2518	29.6421	17.4812	67.1886
AC190609.3_FG004	401.61	635.655	351.941	0	106.18	605.905	522.221	319.545	195.387	272.368	161.622	529.759	214.921	359.013	572.772	570.61	17.4812	367.769
AC190609.3_FG005	0	0	0	0	0	0	0	0	0	0	0	0	0	0	0	0	0	0
AC190610.3_FG001	0	0	0	0	0	0	0	0	0	0	0	0	0	0	0	0	0	0
AC190610.3_FG002	0	3.01258	4.42693	0	0	0	1.92702	0.547166	7.23655	0	38.0286	0	0	0	0	0	0	0
AC190612.3_FG002	0	0	0	0	0	0	0	0	0	0.531969	0	0	0	0	0	0	0	0
AC190613.3_FG001	0	0	0	0	0	0	1.92702	0	7.23655	0	0	17.5417	3.46647	6.52751	0	22.2316	0	0
AC190614.3_FG004	0	0	0	0	0	0	0	0	0	0	0	0	0	0	0	0	0	0
AC190618.4_FG002	0	84.3523	106.246	0	13.8496	3.27516	0.481754	18.0565	14.4731	1.06394	23.7679	10.525	6.93293	0	3.06295	0	8.74058	0
AC190620.3_FG004	0	0	0	0	4.61652	6.55032	0.963508	1.09433	0	1.06394	4.75358	0	0	0	0	0	0	0
AC190621.2_FG002	0	0	0	0	0	0	0	0	0	1.06394	0	0	0	0	0	7.41052	0	0
AC190621.2_FG003	0	0	0	0	0	0	0	0	0	0	0	0	0	0	0	0	0	0
AC190623.3_FG001	2167.78	2491.41	6436.76	6777.93	7326.41	7634.4	3876.19	5713.51	5470.83	5878.78	6203.42	4736.25	17432.9	9921.82	9495.15	4994.69	4239.18	2252.59
AC190623.3_FG002	0	0	4.42693	0	0	55.6777	2.40877	0	0	1.59591	0	84.2001	13.8659	0	33.6925	0	0	7.07249
AC190623.3_FG004	0	3.01258	0	0	0	0	0.481754	0	0	0.531969	0	0	0	0	0	0	0	0
AC190624.3_FG001	0	0	2.21347	0	0	0	0	0	0	0	0	0	0	0	3.06295	0	0	0
AC190626.3_FG003	0	0	0	0	4.61652	0	0	0	0	0	0	0	0	0	3.06295	0	8.74058	3.53624
AC190628.4_FG007	0	879.674	301.031	1262.55	272.375	1002.2	581.959	315.715	803.257	668.684	508.633	898.134	315.448	956.281	284.854	29.6421	78.6652	113.16
AC190630.2_FG001	0	6.02517	4.42693	0	0	9.82548	0	1.09433	0	0.531969	0	0	0	3.26376	0	0	0	3.53624
AC190631.4_FG001	4.56375	0	0	0	0	0	0.481754	0.547166	0	0.531969	0	0	0	0	3.06295	0	0	7.07249
AC190631.4_FG002	0	0	0	0	0	0	0.481754	0	0	0	0	0	0	0	0	0	0	0
AC190631.4_FG004	0	0	0	0	0	0	0.481754	0.547166	0	0	0	0	0	0	0	0	0	0
AC190632.2_FG004	0	21.0881	4.42693	0	9.23304	0	36.1315	28.4526	0	21.2787	28.5215	31.575	20.7988	3.26376	0	0	0	3.53624
AC190633.2_FG006	0	0	0	0	0	0	0	0	0	0	0	0	0	0	0	0	0	0
AC190634.1_FG002	0	0	0	0	0	0	0	0.547166	0	1.59591	0	0	0	0	0	0	0	0
AC190634.1_FG005	0	0	0	0	0	0	0.963508	0	0	0.531969	0	0	0	0	0	0	0	0
AC190636.3_FG005	0	0	0	0	0	0	0	0	0	0	0	0	0	0	0	0	0	0
AC190638.3_FG001	0	0	0	0	0	0	0	0	0	0	0	0	0	0	0	0	0	0
AC190638.3_FG006	0	0	0	0	0	0	0	0	0	0	0	0	0	0	0	0	0	0
AC190640.4_FG002	0	0	0	797.403	133.879	3.27516	0	1.09433	0	1.06394	0	0	10.3994	9.79127	0	0	0	3.53624
AC190640.4_FG006	0	0	0	0	0	9.82548	0	3.83016	0	0	0	0	0	0	0	0	0	0
AC190643.4_FG011	0	0	0	0	0	0	0	0.547166	0	0	0	0	0	0	0	0	0	0
AC190652.3_FG001	0	0	0	0	0	0	0	0	0	0.531969	4.75358	0	0	0	0	0	8.74058	0
AC190652.3_FG003	0	45.1887	201.425	0	180.044	0	11.0803	12.0377	0	18.0869	4.75358	3.50834	72.7958	22.8463	18.3777	429.81	96.1464	99.0148
AC190652.3_FG004	0	0	0	0	0	0	0	0	0	0	0	0	0	0	0	0	0	0
AC190659.4_FG002	0	3.01258	0	0	0	0	0.481754	0	0	0	0	0	0	0	0	0	0	0
AC190659.4_FG003	0	0	0	0	0	0	0	0	0	0	0	0	0	0	0	0	0	0
AC190659.4_FG004	0	0	0	0	0	0	0	0	0	0	0	0	0	0	0	0	0	0
AC190659.4_FG007	0	0	0	0	0	0	0	0	0	0	0	0	0	0	0	0	0	0
AC190665.3_FG002	0	3.01258	0	0	0	0	0	0	0	1.06394	0	0	0	0	0	0	0	0
AC190665.3_FG006	0	0	0	0	0	0	0	0	0	0	0	0	0	0	0	0	0	0
AC190667.1_FG001	0	0	0	0	0	0	0	0	7.23655	0.531969	0	0	0	0	0	0	0	0
AC190667.1_FG004	0	0	0	0	0	3.27516	0	0.547166	0	1.06394	0	0	0	0	0	0	0	0
AC190671.4_FG003	0	0	2.21347	0	0	0	0.481754	0.547166	0	0	0	0	0	0	0	0	0	0
AC190671.4_FG008	0	0	2.21347	0	4.61652	0	0	1.6415	0	7.97953	0	0	0	0	3.06295	0	0	0
AC190672.3_FG003	0	0	0	0	0	0	0	0	0	0	0	0	0	0	0	0	0	0
AC190673.3_FG004	0	0	0	0	0	0	0	0	0	0	0	0	0	0	0	0	0	0
AC190675.3_FG002	0	0	0	0	0	0	0	0	0	0	0	0	0	0	0	0	0	0
AC190675.3_FG003	0	0	0	0	0	0	0	0	0	3.72378	0	0	0	0	0	0	0	0
AC190677.3_FG003	0	0	0	0	0	0	0.481754	0	0	0.531969	0	0	0	0	0	0	0	0
AC190678.3_FG003	0	0	4.42693	0	4.61652	0	0	0	0	0	0	0	0	0	0	0	0	0
AC190680.3_FG001	0	0	0	0	0	0	0	0	0	0	0	0	0	0	0	0	0	3.53624
AC190682.3_FG014	0	0	0	0	0	0	0.481754	0	0	0	0	0	0	0	0	0	0	0
AC190684.3_FG001	0	0	0	0	0	0	0	0	0	0	0	0	0	0	0	0	0	0
AC190685.3_FG005	0	0	0	0	0	0	0	0.547166	0	0	0	0	0	0	0	22.2316	0	3.53624
AC190687.4_FG001	0	0	0	0	0	0	0	0	0	0	0	0	0	0	0	0	0	0
AC190688.3_FG006	13.6913	0	26.5616	0	27.6991	3.27516	18.7884	3.283	0	6.91559	19.0143	0	6.93293	0	3.06295	7.41052	0	28.29
AC190688.3_FG011	0	3.01258	0	0	0	0	0	0	0	0	0	0	0	3.26376	0	0	0	0
AC190688.3_FG016	0	0	0	0	0	0	0	0	0	0	0	0	0	0	0	0	0	0
[truncated: 107,789 more rows]
