# Supplementary material for: Expression profiles of cell-wall related genes vary broadly between two common maize inbreds during stem development
Source: BMC Genomics. 2019 Oct 29;20:785. doi: 10.1186/s12864-019-6117-z (PMC6819468; doi:10.1186/s12864-019-6117-z)
Supplement: Supplementary file 11 — Additional file 11: Dataset 4. Comparison of fold-change of gene expression between inbreds B73 and Mo17 in rind tissues of developing internodes of greenhouse-grown plants representing four stages of stem development. [file 12864_2019_6117_MOESM11_ESM.xlsx]

## Sheet: Sheet1
Additional file 11: Maize Dataset 4. Comparison of fold-change of gene expression between inbreds B73 and Mo17
in rind tissues of developing internodes of greenhouse-grown plants representing four stages of stem development.
Stages represent early elongation in Internode 7 (IN7), late elongation-early secondary wall formation in Internode 6 (IN6),
maximal secondary wall formation rates in Internode 5 (IN5), and late secondary wall formation in Internode 4 (IN4).
Fold-change values are given with respect to B73, with higher fold-change in Mo17 shown as negative numbers. For elongation
stages, higher fold-changes in B73 are scaled in blue, and those in Mo17 are scaled in green; for secondary wall formation
stages, higher fold-changes in B73 are scaled in red, and those in Mo17 are scaled in ochre.
Elongating		Secondary
B73	Mo17	B73	Mo17
>2	>2	>2	>2
>5	>5	>5	>5
>10	>10	>10	>10
>100	>100	>100	>100
Gene Name	IN7	IN6	IN5	IN4
Sucrose synthases
Sus3	6.82501	10.1663	9.54747	13.7601
Sus4a	-1.44246	-1.37349	-3.45813	-4.3742
Sus4b	1.7959	5.06769	7.17336	6.39105
Sus6a	1.25426	-2.27591	-26.4172	-52.8706
Sus6b	9.72229	2.65713	1.84888	1.48727
SusL1	7.8415	8.20889	8.1141	12.3338
SusL2	1.12883	1.1233	1.0404	1.33266
SusL3	6.88913	6.8544	6.91464	10.1821
Nucleotide-sugar Interconversion
AUD1a	-2.26459	-1.82948	-1.10148	1.12809
AUD1b	-8.40356	-2.31268	-6.38764	-7.72344
AUD1c	-1.61017	-1.00889	-2.89695	-4.78215
AUD1d	-3.34099	-1.33194	-3.94549	-7.20563
AUD3a	-1.50077	1.23028	-2.31959	1.19789
AUD3b	-1.02571	2.18384	1.47429	1.2442
AUD3c	-3.09788	-1.84964	-2.13323	-2.09201
SUD3a	-1.36932	-1.82572	-3.4549	-3.76846
SUD3b	-2.15465	-1.5687	-2.90933	-2.5896
AXS1	2.25617	-1.21302	-2.17496	-2.04214
GAE1a	-1.25287	-2.09012	-2.92259	-3.33919
GAE1b	7.89873	5.76916	2.37596	6.29704
GAE1c	-2.4806	-3.09614	-3.68851	-2.13114
GAE6a	1.5855	-1.13096	-1.1956	1.26221
GAE6b	4.55703	1.08373	1.30756	1.66969
GAE6c	-5.20534	1.05538	-4.63125	-1.84721
GAE6d	3.44922	25.8358	2.50919	1.46319
GAE6e	2.12344	-2.2643	-6.77509	-2.38514
GAE6f	1.44749	1	1.29333	1
GER1	2.50852	1	1.2546	-1.6696
GMD1	3.48121	-2.09012	-1.93574	1.85129
GME1a	-1.73172	-2.53445	-2.04546	-1.68633
GME1b	-3.11721	-3.95244	-2.20837	-1.99943
RHM1a	1.14024	-2.43847	-10.8247	-5.56532
RHM1b	-2.32846	-2.04665	-4.47855	-5.64111
RHM1c	-2.08035	-2.11176	-2.32301	-4.34593
UER1	-1.64482	-2.64121	-3.33347	-3.94274
UGD3a	1.15944	1.44385	-1.87375	-1.76824
UGD3b	-2.67717	-1.59053	-5.83347	-6.17893
UGD4	1.44749	1	1	1
UGE2	-1.86033	-1.66436	-3.18828	-1.08743
UGE3	-2.07294	-17.4034	-2.07238	1.34763
UGE4	1.16317	2.08353	-1.62071	-1.6362
UXE4a	-1.59298	1.8067	1.33595	-1.19423
UXE4b	-1.72162	1.79668	-1.40483	-1.99546
UXE4c	-2.32858	-1.74733	-1.82187	-1.97237
UXE4d	-3.20363	-4.96404	-11.4081	-8.00015
RGP/UAM1a	1.61747	-1.34079	-3.36898	-3.95159
RGP/UAM1b	-2.52842	-4.23964	-9.08723	-7.15632
RGP/UAM3a	4.85322	7.75075	4.21133	2.69526
RGP/UAM3b	3.76278	-1.39341	-1.0248	2.29596
RGP/UAM4	1	1	1	1
RGP/UAM5a	-1.20725	-1.78733	-2.01289	-2.26705
RGP/UAM5b	-108.43	-31.3518	-94.0542	-40.9051
RGP/UAM5c	-1.48067	-1.62565	-3.58681	-5.00879
RGP/UAM5d	1.03104	-4.8334	-4.61461	-3.7162
Nucleotide-sugar Transporters
NST I URGT3a	-3.65729	-4.23439	-8.16487	-5.8928
NST I URGT3a'	-1.09747	-1.10844	1.23314	-1.004
NST I URGT3b	1.90112	-1.52678	-2.37002	-2.01702
NST I URGT3b'	-1.11829	-1.16493	-1.08973	-1.24386
NST I URGTL1	-1.01364	-1.09337	-1.36667	-1.62069
NST I URGTL2	1.00735	-1.06982	1.11042	-1.02391
NST I URGTL3	1.15693	1.136	-1.33061	-1.60369
NST I URGTL4	3	0	0	1
NST I UXT1a	-2.96672	1.48659	-1.75998	-2.118
NST I UXT1b	-7.43847	-1.09854	-2.03818	-6.10981
NST I UXT1c	-9.14535	1.2417	-1.43348	-3.25912
NST I UXT1d	-6.40741	-3.64368	-2.68316	-2.36903
NST I UXT2a	-1.27285	-1.28098	-1.51678	-2.48064
NST I UXT2b	1.09393	1.07749	-1.53032	-2.29223
NST I UXT3a	1.10157	1.01336	1.02114	-1.20617
NST I UXT3b	-1.13959	-1.19243	-1.3693	-1.54396
NST I UXTL2a	1.03484	1.10843	1.31343	1.03425
NST I UXTL2b	2.1	6.4375	3.29412	2.72727
NST II UTR1a	2.73846	6.71014	2.46032	1.125
NST II UTR1b	-1.48395	-1.74794	-1.59441	-1.8237
NST II UTR2	2.63636	1.0625	1.41026	2.43243
NST II UTR5a	1.72222	1.33571	2.2268	1.60169
NST II UTR5b	-1.06731	5.424	1.70079	1.5061
NST III GONST1	-2.41361	-1.00517	1.24378	-1.04898
NST III GONST2	0	3	0	0
NST III GONST3a	-1.4966	-1.28934	-1.11384	-1.14286
NST III GONST3b	1.08563	-1.20814	2.45749	2.21138
NST III GONST4a	-2.41481	-2.44604	-2.59167	-1.92857
NST III GONST4b	2.0917	1.49378	1.61446	1.62551
NST III NSTL1a	-1.15175	-1.1451	-1.05447	1
NST III NSTL1b	1.0665	1.25701	2.34081	2.34945
NST III NSTL3	-1.07467	-1.00593	1.1307	-1.15297
NST III NSTL4a	0	0	0	0
NST III NSTL4b	1.57407	1.40476	1.06186	-1.11957
NST III NSTL4c	-2	1	-5	0.5
NST III ROCK1a	1.11065	-1.1066	-1.41216	-1.62821
NST III ROCK1b	-1.07362	2.05236	1.10674	1.0765
NST III UTR6a	-1.14781	1.14253	-1.32503	-1.69179
NST III UTR6b	-1.54468	-1.0559	-1.5703	-2.00938
NST III UTR6c	1.36364	1.00816	-1.26977	-1.0622
NST III UTR7a	-2.09286	-2.15122	-1.71591	-2.10222
NST III UTR7b	-1.85714	1	-1.8	-1.33333
NST III UTR7c	-2.28571	-1.25	-1.27273	-3.83333
NST IV GPT1a	-1.01828	1.33061	1.13403	1.05282
NST IV GPT1b	1.12017	1.22442	-1.01397	1.02837
NST IV GPT1c	9.83158	4.38384	1.82474	1.46914
NST IV PPT1a	-1.03669	-1.65276	1.19863	1.14784
NST IV PPT1b	1.67447	-1.34125	1.18764	1.00166
NST IV PPT1c	1.67323	-1.25354	-1.78109	-1.75168
NST IV PPT2	-9.375	-2.70833	-2.91667	-1.77778
NST IV TPTa	2.30631	2.34748	-1.23552	-1.30506
NST IV TPTb	-4.22623	-1.70761	-1.06366	-1.50059
NST IV TPTc	-8.32273	-1.89965	-1.1662	-1.39217
NST V GalT1a	2.12692	-1.01587	-1.08716	1.1236
NST V GalT1b	-21.3333	-26.6667	-4.66667	-3.3913
NST V UUAT1b	-1.51741	-1.45644	-2.29754	-2.329
NST V UUAT1a	-3.17717	-1.67138	-2.5377	-2.93784
NST V NSTL10	-5.66667	-3.66667	0	-3.5
NST VI UAfT2a	-1.65076	-1.92419	-3.23279	-3.88901
NST VI UAfT2b	-1.32537	-1.51832	-1.80952	-1.81548
NST VI UAfT2c	-5.72727	-1.90164	-3.22464	-3.31852
NST VI UAfT2d	0	0	0	0
NST VI UAfT3	-3.16667	14.5	2.21429	1.81818
NST VI NSTL17	-1.25312	-1.13131	-1.00915	-1.37936
NST VI UAfT1	3.2735	2.03659	-1.06111	-1.07229
Cellulose Synthases
CesA1	-1.88598	-1.19354	-2.18723	-2.7657
CesA2	-1.82557	-1.13474	-2.14516	-3.41599
CesA3	2.37364	3.00459	2.22395	2.39825
CesA4	-2.91719	-1.13649	-1.94009	-1.74445
CesA5	1.05785	1.2728	1.72712	1.76348
CesA6	-2.79874	-1.39639	-2.59901	-2.49991
CesA7a	-2.96732	-1.09315	-1.2033	-1.38346
CesA7b	-4.34924	1.66293	-1.20759	-1.29699
CesA8a	-2.96676	-2.8777	-10.7145	-9.02858
CesA8b	-1.15811	1.31274	-2.39285	-2.67643
CesA9	-1.44669	1.29966	-1.03063	-1.1891
CesA10	-10.6685	-1.26325	-1.38893	-1.99418
CesA11a	-25.1873	-1.55161	-2.21516	-3.70148
CesA11b	-24.3526	-1.52907	-2.21993	-3.59944
CesA12a	-34.8023	-2.01978	-2.7392	-4.02378
CesA12b	-33.9224	-1.66354	-2.16431	-2.95539
CesAL1	-1.65151	-1.15062	-2.56313	-1.8127
CesAL2	-2.76339	1.09174	-3.98535	1.79684
CesAL3	1.95107	2.74584	3.28585	2.13538
CesAL4	-1.58116	1.54255	1.03324	-1.12095
Cellulose Synthase-Like
CslA2	23.5463	4.98512	-2.3296	2.29733
CslA9	-1.34399	-1.64676	-33.4769	-7.68014
CslAL1	2.18002	1.07024	1.24392	1.33996
CslAL2	1.72521	2.17985	2.10386	1.51292
CslAL3	-1.11858	1.42402	-1.22707	-1.3782
CslAL4	2.2301	1.76198	-3.66927	-1.07206
CslAL5	17.8647	17.7231	10.2963	8.76354
CslAL6	2.20814	2.31589	1.34742	1.02214
CslAL7	57.1057	30.7797	4.91802	2.99474
CslAL8	1	1	1	1
CslC5a	13.8261	6.6922	1.01405	-1.01228
CslC5b	1	1	1	1
CslC5c	1	1	1	1
CslC12a	-2.07325	-3.49937	-11.2753	-7.79368
CslC12b	1.17319	-5.11812	-6.29265	-2.86217
CslC12c	-1.42939	-2.93884	-15.8291	-9.88204
CslC12d	13.7427	9.86785	1.23615	3.66855
CslC12e	-1.53359	-3.95856	-4.89628	-5.59062
CslD1	9.53154	2.62942	-1.03088	1
CslD3a	-5.22052	-5.24858	-19.8625	-15.6842
CslD3b	-12.4353	-11.9076	-8.76776	-7.32882
CslD4	1.44749	1	-1.54639	-1.22147
CslD5	168.788	-1.04506	1.2546	2.39579
CslE1a	4.44692	8.61194	2.09099	-1.36687
CslE1b	-2.15547	-1.40555	-1.09456	-1.28847
CslG1	-64.2489	-18.2886	-28.3757	-44.4113
CslF1	-96.4712	-4.18024	-28.6945	-312.215
CslF2	-1.27817	1.11991	-1.90556	-1.15979
CslF3	2.06737	2.52617	1.04678	-1.06247
CslF4	1.10569	2.34069	-1.03819	1.90567
CslF5	-1.58164	1.5422	1.03318	-1.12111
CslF6	-2.07255	-3.66387	1.29333	-1.22147
CslF7	52.4509	7.06621	1.50552	-1.33568
CslF8	1	1	1	1
CslF9	1.96	2.7619	3.3125	2.14286
Glycosyl Transferase48 (GT48)
GSL1	1.95001	2.21672	1.61256	1.38784
GSL2	14.9773	34.4478	95.3493	33.1817
GSL7a	25.0573	18.2491	5.08008	6.79675
GSL7b	1.59303	1.49381	-1.57616	-2.13461
GSL8	1.12744	1.63519	1.08446	-1.03845
GSL12a	-1.95774	2.03192	1.13503	1.03749
GSL12b	10.6881	1.61068	1.08839	-1.18529
GSL12c	-20.8001	-2.86939	-4.70383	-6.26584
GSL12d	1.09443	1.17593	-2.16142	-2.84672
GSL12e	-16.0643	-2.55596	-4.59143	-6.77878
GSL12f	1.43477	1.34815	-1.0554	-1.23372
GSL12g	1.24106	1.04387	1.17932	-1.35832
Glycosyl Transferase8 (GT8)
GT8A GUX1a	-3.45006	1.63605	1.53485	1.25683
GT8A GUX1b	2.89069	2.88767	1.16896	1.27873
GT8A GUX1c	-4.49486	-1.96285	-2.70338	-2.80192
GT8A GUX1d	-3.29777	-1.74533	-2.32657	-1.88182
GT8A GUX1e	8.77982	33.6276	4.4807	-6.26099
GT8A GUX1f	1	1	1	-2.44294
GT8A GUX2	-12.127	-2.39703	1.1237	1.77619
GT8C GATL2	-16.5038	-22.1011	-31.2083	-13.7839
GT8C GATL3a	1.24947	1.10153	1.26679	1.2501
GT8C GATL3b	1.20809	1.34971	-1.27531	-1.50144
GT8C GATL4a	-9.56739	-5.49581	-5.41237	-2.92179
GT8C GATL4b	10.9658	7.41584	-2.68105	2.19614
GT8C GATL7a	7.10747	4.59304	11.9187	11.1803
GT8C GATL7b	-3.81919	-3.42718	-2.6505	-2.378
GT8C GATL7c	1	1	1.9401	1
GT8C GATL7d	-2.0452	1.00996	-1.37918	-1.24575
GT8C GATL7e	1	1	1	1
GT8D GAUT1a	2.45305	1.86505	1.10395	-1.07033
GT8D GAUT1b	3.37605	2.79704	2.25257	1.40024
GT8D GAUT1c	2.2946	2.20342	1.1855	1.15475
GT8D GAUT1d	1.79764	1.08725	-1.50491	-1.71935
GT8D GAUT3	1.94508	1.49773	1.14258	1.38562
GT8D GAUT4a	1.01762	-1.14737	1.02505	-1.40343
GT8D GAUT4b	-2.74925	-3.3718	-2.98427	-3.61746
GT8D GAUT6	-1.1658	1.11293	1.40259	1.51136
GT8D GAUT7a	2.73681	1.32391	-1.81152	-1.74665
GT8D GAUT7b	3.49574	3.2621	-1.29336	-1.35295
GT8D GAUT7c	-1.06652	-1.01735	-2.42247	-2.48159
GT8D GAUT8	-1.29008	1.0746	-1.63052	-1.71309
GT8D GAUT9a	-1.57459	-1.18827	-2.90649	-3.82581
GT8D GAUT9b	-24.3478	1.17322	1.31927	1.11304
GT8D GAUT10a	-1.13683	1.19309	-1.41472	-1.88321
GT8D GAUT10b	1.2821	1.17085	-1.28618	-1.63769
GT8D GAUT11a	-4.54451	-1.85789	-2.89843	-1.96423
GT8D GAUT11b	-2.68139	-1.18639	-1.39176	-1.83261
GT8D GAUT11c	-2.58889	-1.18639	-1.34192	-1.51961
GT8D GAUT13a	-1.30597	-1.15697	-1.27884	-1.36557
GT8D GAUT13b	-1.0906	-1.07307	-3.67207	-3.0901
GT8D GAUT13c	-1.46196	1.20916	-1.08931	-1.60247
GT8D GAUT15	-9.68699	-7.40251	-9.18224	-9.10689
GT8E IPUT1	-1.65293	-1.51682	-2.46073	-2.73657
GT8E PGSIP7a	-4.1226	-2.76455	-4.33738	-4.85308
GT8E PGSIP7b	-1.67111	-1.81675	-1.55253	-1.79098
GT8E PGSIP7c	-6.96089	-7.43154	-7.74296	-6.4587
GT8E PGSIP7d	-72.1848	-14.262	-21.2756	-23.5532
Glycosyl Transferase 31 (GT31)
GT31A1	4.56455	9.84222	3.15344	1.78307
GT31A2	-3.28577	1.21785	1.52482	1.54934
GT31A3	-13.1261	-5.57366	-1.82187	-1.37496
GT31A4	1	1	1.29333	-1.36687
GT31A5	1	2.62942	-1.54639	1
GT31A6	134.308	17.2239	14.5507	-1.36687
GT31A7	-8.37147	-2.69974	-4.70271	-2.50439
GT31A8	3.06903	-1.17743	-2.25487	-1.37145
GT31A9	2.85855	-1.75691	-2.20727	-1.14236
GT31A10	-2.72643	-1.18141	-1.02725	-1.01807
GALT1a	-1.76432	1.06824	-1.31634	-1.87063
GALT1b	-1.19888	2.07435	1.13081	-1.58738
GALT1c	1.25426	1	1.2546	-4.88588
GALT2a	1.11574	-1.20992	1.18869	1.28736
GALT2b	1.20051	-1.33335	-1.39181	-1.18143
GALT3	1.55311	1.65914	1.00606	1.09108
GALT4a	1.81797	1.65484	2.83235	1.96797
GALT4b	2.19496	3.82753	-1.1956	8.38526
GALT4c	1.37663	1.10866	1.49424	1.66238
GALT4d	1.20341	1.92687	1.47693	-1.22437
GALT4e	-9.79063	-21.7721	-81.1682	-85.865
GALT4f	-1.20327	1.07161	-7.64529	-12.271
GT31C1	1.2718	1.45304	-1.15036	-1.39225
GT31C2	-1.16692	1.36245	-1.26957	-1.89025
GT31C3	1.37162	1.41631	1.34112	1.44404
HPGT1a	1.01937	1.12488	1.11584	-1.18954
HPGT1b	1.29859	1.27052	-1.20984	-1.87515
HPGT2	1.44404	-1.22176	-1.46217	-1.63443
GALT31A	2.49126	1.42216	-1.1781	-1.6254
GT31E1	-2.65067	-1.83787	-1.87302	-3.19167
GT31E2	1.02087	-1.0811	1.00251	-1.14995
GT31E3	1.67521	1.13264	-1.94354	-1.22664
GT31E4	-1.19592	2.08774	-1.12918	1.19789
GT31E5	-1.62802	1.49797	-1.18592	-3.50615
GT31E6	-1.08355	1.13766	-1.16441	-2.09998
GT31F1	-29.1805	-8.82496	-8.54003	-10.1188
GT31F2	1	1	1	1
GT31F3	2.50852	1	1	1
GT31F4	-121.923	-20.822	-11.6743	-5.20776
GT31F5	-107.793	-21.3657	-21.6057	-11.3946
Glycosyl Transferase34 (GT34) – XXTs
GT34-1	1	1	1	-1.22147
GT34-2	1	1	1	1
GT34-3	-11.7314	-14.2825	-57.9897	-15.6942
GT34-4	-1.15406	1	2.50919	1.46319
XXT2a	-13.9082	-35.8804	-69.345	-30.8875
XXT2b	2.52032	2.0912	-1.46453	-1.99985
XXT2c	-2.06451	-3.19101	-12.2657	-7.72934
XXT3a	1.2164	-1.66419	-1.31516	1.01838
XXT3b	1	1	1	1
XXT3c	1	1	1	1
XXT3d	1	1	1	1
XXT3e	1	1	1	1
XXT3f	1	1	1.29333	-1.36687
XXTL1a	1	1	1	1
XXTL1b	1.43344	-2.7479	-2.31959	-1.36687
XXTL1c	32.6108	1.09174	1	1
XXTL1d	1	1	1.29333	1
XXTL2	2.62725	12.279	1.95195	6.15038
Glycosyl Transferase37 (GT37)
Gene Name	IN7	IN6	IN5	IN4
FUT2	4.65868	3.09147	1.39936	4.04289
FUT3a	-9.16875	-6.02154	-4.04032	-4.333
FUT3b	-13.8727	-2.75199	-12.7531	-6.42152
FUT3c	1	1	1	1
FUT3d	1	1	1	1
FUTL1	1	1	1.29333	1
FUTL2	1	1	1	1
FUTL3	6.2713	2.29652	19.4462	6.18912
FUTL4	1	1	1	1
FUTL5	-2.76339	-5.49581	-5.41237	-4.88588
FUTL6	1	2.87065	1	1
FUTL7	1	1	1	1
FUTL8	6.2713	-1.83194	1	1
FUTL9	1	1	1	-1.36687
FUTL10	1	-1.83194	1	1
FUTL11	-9.50135	-6.9916	-8.11484	-6.56672
FUTL12	1	1	1	1
Glycosyl Transfer43 (GT43)
IRX9a	-1.98091	1.68022	1.29035	-1.03837
IRX9b	-4.03785	-1.24174	-1.73694	-2.24344
IRX9c	-4.83936	-2.2431	-2.04401	-2.1267
IRX9d	1.49881	-1.04033	-3.37489	-1.65929
IRX14a	-5.01199	-1.72741	-1.72305	-2.09772
IRX14b	-6.84518	-1.76013	-1.67409	-2.32497
IRX14c	16.7067	10.8585	13.0022	6.33886
IRX14d	-2.75254	-1.10092	-2.53804	-1.71424
IRX9La	-21.492	-9.99507	-6.98608	-7.74086
IRX9Lb	-13.2311	-4.83726	-5.53283	-3.54849
IRX9Lc	-9.11775	-1.27974	-1.7575	-2.89914
IRX9Ld	-2.68816	-1.47697	-1.31379	-1.35833
IRX9Le	-1.66232	-1.63093	-1.15811	-1.36872
IRX9Lf	-2.49959	1.10321	-1.10699	-1.19037
IRX9Lg	-2.62537	2.89385	-1.19838	1.0461
IRX9Lh	-1.90364	1.8741	1.27101	1.38292
Glycosyl Transferase47 (GT47)
GT18a	1.23659	-4.0409	-1.4102	1.92294
GT18b	1	1	-1.03088	1
GT47A1	1	2.62942	-1.03088	1
GT47A2	1	1	1	1
GT47A3	1	1	1	1
GT47A4	-3.45424	1.91376	-6.18556	-3.33919
GT47A5	1	1	1	1
GT47A6	1	1	1	1
GT47A7	5.02	-3.66	-4.64	-7.33
GT47A8	-1.59	-1.74	-6.96	-8.55
GT47A9	34.66	5.26	1.29	-1.37
GT47A10	1	1	1	1
GT47A11	1.45	1	1	1
GT47A12	1	1	1	1
GT47A13	-2.39	1.44	-2.32	-2.44
GT47A14	-1.33	-2.37	-1.95	-1.32
GT47A15	1.45	1	1	1
GT47A16	-1.38	-5.5	-1.55	1
MUR3a	2.86	1.44	-3.35	-1.34
MUR3b	1	1.09	1	1
MUR3c	1.21	2.33	-1.02	1.97
MUR3d	-1.15	1	1	-1.37
MUR3e	1	1	1	1
ARAD1	1.16	1.82	1.08	1.07
EDA5a	1.1	1.12	-1.37	1.11
EDA5b	1.17	1.12	1.04	1.25
EDA5c	1.33	1.06	-3.47	-3.12
EDA5d	5.05	2.09	-2.25	-1.51
GT47B1	1	1.09	1	1
GT47B2	-1.38664	1.1271	1.33671	1.06814
GT47B3	1.26644	1.67629	1.32404	-1.01278
GT47B4	1.62179	1.1423	-1.13499	1.0167
GT47C1	1	1	1	1
GT47C2	39.8592	1	1	-1.36687
GT47C3	1	1	1	1
GT47D1	1	1	1	1
GT47D2	1.11698	-1.22252	-1.65413	-2.68328
GT47D3	2.83919	1.70785	1.15005	1.05901
GT47D4	2.90555	1.33174	-1.13108	-1.18599
GT47D5	4.28662	2.06829	2.06502	1.37297
FRA8a	-1.35191	1.38054	-1.58337	-1.0926
FRA8b	1.39073	1.07012	-1.14802	1.06129
IRX10-1a	-12.6473	-1.60467	-2.25764	-2.6696
IRX10-1b	-39.4293	-4.04626	-4.19885	-6.26858
IRX10-1c	-3.49676	1.70364	2.13523	1.01513
IRX10-1d	-19.7045	-2.74438	-2.95846	-3.47853
IRX10-1e	-8.93827	-2.74961	-2.8883	-3.0527
IRX10-1f	5.89983	3.65297	4.19029	4.97308
IRX10-1g	1.59149	1.989	2.66839	1.96366
IRX10-1h	3.23131	-1.63726	-3.21576	-1.2378
IRX10-i	-2.25524	-2.24727	-2.55367	-2.20175
Glycosyl Transferase61 (GT61)
GT61-1	-64.2489	-8.36048	-22.4227	-38.4007
GT61-2	1	1	1	1
GT61-3	17.5596	1	-1.59414	-1.36687
GT61-4	1.44749	1.09174	1	-1.22147
GT61-5	-4.88511	-5.69482	-9.53494	-4.39716
GT61-6	1.36161	-1.29235	-4.24541	-2.14891
GT61-7	-10.5151	-18.1412	-29.3018	-21.0787
GT61-8	2.98604	1.33701	-1.17388	1.25699
GT61-9	-5.35365	-1.79529	-1.28254	-1.38096
GT61-10	-3.45424	-4.57984	-3.09278	-1.22147
GT61-11	-2.49727	-3.28374	-4.22128	-3.09754
GT61-12	1.48044	1.1961	1.9407	6.92117
GT61-13	1.37696	-1.23665	1.02322	1.5701
GT61-14	-259.914	-38.2028	-176.551	-27.5044
GT61-15	-43.8727	-10.4938	-7.82948	-4.9878
GT61-16	1	1	1	1
GT61-17	1	1	-2.31959	1
GT61-18	-1.1773	2.15117	4.8901	5.2946
GT61-19	-21.3565	-6.57868	-5.86052	-4.91284
GT61-20	-3.08552	-1.20179	1.022	1.09209
MUCI21a	-54.5142	-19.3039	-40.7119	-22.7065
MUCI21b	1	1	1	1
MUCI21c	-44.2143	-1.54824	2.89103	2.48452
MUCI21d	2.69856	2.09897	-1.03052	1.37714
MUCI21e	1.09154	1.76501	1.05821	1.69553
XYLTa	3.71276	1.69938	1.12773	1.12007
XYLTb	-1.27565	4.30597	3.09467	2.48135
XYLTc	-169.29	-23.7461	-27.8974	-20.3298
XYLTd	1	1.09174	-1.54639	1
XYLTe	1	1	1	1
XYLTf	-1.19592	-2.7479	-3.86598	-1.22147
XYLTg	1	1	1	1
XYLTh	1.69297	1.45485	1.08045	-1.05313
Glycosyl Transferase77 (GT77)
GT77-1	-1.52209	-13.5858	-3.38754	-5.39408
GT77-2	3.25	-1.53	-1.47	-2.28
GT77-3	-7.97	-18.32	-13.14	1
GT77-4	1	1	1	-1.37
GT77-5	1.45	1	-1.03	1
GT77-6	1	1	1	1
GT77-7	-1.38	1	1	1
GT77-8	-17.24	-12.88	-18.91	-15.09
GT77-9	35.12	1	1	1.46
GT77-10	-20.11	-4.92	-2.48	1.46
GT77-11	-18.7881	-5.96182	-4.70599	-1.54359
GT77-12	-4.14509	-32.9748	-3.98535	-3.89573
GT77-13	-83.7147	-7.14125	-2.1877	1.51928
GT77-14	1	1	1.29333	1
GT77-15	-4.14509	1	1.29333	-16.696
GT77-16	1	1	1	1
GT77-17	1	1	1	1
GT77-18	1	1	1.9401	1
RGXT3	2.68853	2.07205	1.21456	1.03539
RRA1a	2.15049	1.43362	-1.34519	-1.55989
RRA1b	1.08228	-1.46128	-1.05605	-1.12143
RRA1c	-1.01931	-1.43986	-1.1315	-1.10779
XEG113	-1.39384	1.20503	-1.14289	-1.39538
Glycosyl Transferase Family 106 (GT106)
RRT-L1a	1.18	1.72	1.24	-1.22
RRT1a	-1.31	1.1	-1.5	-2.42
RRT1b	-19.31	-1.43	1.69	1.79
RRT-L2
MSR1a	1.8	1.5	1.4	1.45
MSR3a	1	1.94	1.46	1.18
MSR4b	1.04	1.11	-1.33	-1.33
MSR4a	-1.08	1.35	-1.09	-1.32
MSR3b	1.04	1.12	-1.08	-1.04
MSR3c	-1.02	1.59	1.16	-1.16
PAGR-L9a	37.1	103.02	33.5	17.45
PAGR1b	-1.69	1.05	1.35	-1.11
PAGR-L5	-4.25	-1.1	-1.66	-1.7
PAGR-L3	1.24	-1.05	1.09	1.36
PAGR1c	3.18	1.34	2.05	2.16
PAGR1a	1.31	-1.06	-1.2	-1.68
PAGR-L1	-1.04	-1.02	1.04	1.16
PAGR-L8
PAGR-L9b
GT106-L1b	1.98	2.27	1.85	1.43
GT106-L4	-1.02	-1.08	1.02	-1.16
GT106-L1a	-1.51	-1.08	-1.97	-2.79
ER- and Golgi-resident proteins
Glycosyl Transferase10 (GT10)
FUT1a	-1.34747	-1.79509	-1.51505	-2.06916
FUT1b	1.42493	-1.14521	-1.23525	-1.2257
Fut13	1.10825	1.36053	1.17918	1.07893
Glycosyl Transferase13 (GT13)
CGL1	1.07527	-1.22518	-1.10029	-1.16384
Glycosyl Transferase14 (GT14)
GLCAT14Aa	-7.57419	-3.48354	-1.35502	2.99474
GLCAT14Ab	1.86518	1.22067	1.1159	1.49235
GLCAT14Ac	-1.89963	1.30405	1.27999	1.28269
GLCAT14Ad	-1.59675	1.22658	1.40566	1.44916
GT14-1	-2.62514	-2.3587	-5.74935	-6.65102
GT14-2	-19.4005	-24.9073	-11.4247	-2.9142
GT14-3	-1.18885	1.08668	-1.02067	1.08526
GT14-4	-2.76339	-9.15968	1.29333	-3.33919
GT14-5	-1.78746	1.75703	-1.44436	-1.73444
UNE7	8.51525	18.7155	19.6429	15.5187
Glycosyl Transferase16 (GT16)
GT16	1.26987	1.22655	-1.10833	1.25113
Glycosyl Transferase17 (GT17)
GT17-1	2.0559	1.4079	-1.17387	1.03492
GT17-2	1.17824	1.2528	1.62279	1.94151
GT17-3	-1.28598	1.55802	1.83073	1.2031
GT17-4	-1.46833	-1.50263	-3.44149	-4.46653
Glycosyl Transferase21 (GT21)
GCS	1.35002	1.13862	-1.70244	-2.55789
Glycosyl Transferase22 (GT22)
APTG1a	1.24673	1.22579	1.01166	-1.22394
EBS3	2.56042	1.69654	1.43132	1.12443
APTG1c	-1.40697	-1.16118	1.12914	-1.6696
APTG1b	1.05087	2.87065	1.55743	1.00732
ALG12	1.00623	1.40579	1.18668	-1.03405
APTG1d	1.62602	1.7924	1.40966	-1.13362
Glycosyl Transferase24 (GT24)
EBS1a	1.07992	1.86742	1.19177	-1.2106
EBS1b	1.26943	1.51013	1.1978	-1.02241
Glycosyl Transferase50 (GT50)
PEANUT1	1.8728	-1.10687	-1.75882	-1.58971
Glycosyl Transferase57 (GT57)
ALG6	1.07039	1.00711	-1.55948	-2.06213
ALG8	-5.24878	-1.07673	-3.34769	-8.53349
Glycosyl Transferase58 (GT58)
ALG3	1.25426	1.01447	1.2313	1.14366
Glycosyl Transferase59 (GT59)
ALG10	1.63575	2.00142	1.44129	1.138
Glycosyl Transferase64 (GT64)
GT64-1	1.89522	1.05469	1.2398	1.04493
GT64-2	1.80887	1.17204	1.23591	1.25036
GT64-3	-2.57584	-4.35442	-1.38159	-2.26588
Glycosyl Transferase66 (GT66)
GT66-1	-1.82514	-2.94707	-3.40262	-3.97385
GT66-2	2.02633	1.66121	1.04488	-1.09071
STT3Aa	6.79391	2.35393	-1.45348	-2.14662
STT3Ab	1.4776	-1.0985	-1.16596	-1.3181
STT3B	-3.45424	-1.83194	-3.09278	-3.66441
Expansin Family (Exp) – CBM family63
a-Exp6a	-2.7765	-11.0167	-55.7949	-89.6017
a-Exp6b	193.031	387.537	-1.06276	2.19614
a-Exp8a	-1.02052	1.61474	-40.252	-6.67839
a-Exp8b	-1.78794	-1.4295	-111.01	-4.26675
a-Exp11a	1	1	1	1
a-Exp11b	-1.15406	1	1	1
a-Exp11c	1	1	1	1
a-Exp11d	1	1	1	1
a-Exp11e	1	-1.83194	1	1
a-Exp11f	1	1	1	1
a-Exp11g	-1.15406	1	1	1
a-Exp11h	1	1	1	1
a-Exp11i	1	1	1	1
a-Exp11j	1	1	1	1
a-Exp11k	1	1	1	1
a-Exp11l	1	1	1	1
a-Exp11m	1	1	1	1
a-Exp11n	1	1	1	1
a-Exp11o	1	1	1	1
a-Exp11p	1	1	1	1
a-Exp11q	1	1	1	1
a-Exp12a	1	1	-1.54639	-2.44294
a-Exp12b	1	1.09174	1	-3.66441
a-Exp12c	1.44749	-4.57984	-1.54639	-2.44294
a-Exp13a	3.99935	2.8278	3.07634	3.26804
a-Exp13b	1.46044	1.0391	-1.50404	-1.37703
a-Exp15a	36.5249	5.93702	2.57522	4.41043
a-Exp15b	-1.15406	1	1.29333	1
a-Exp17a	1	1	1	1
a-Exp17b	1	1	1	1
a-Exp18a	1	1	1	-3.33919
a-Exp18b	-1.3817	1	1	1
a-Exp19	-1.41865	1.49068	1.22475	-1.15125
a-Exp20	2.04964	-1.64224	1.38666	1.79684
a-Exp21	1	1	1	1
a-ExpL2a	6.80721	1.68101	-1.66828	-1.515
a-ExpL2b	-19.4734	-9.42254	-5.03085	-1.82169
a-ExpL2c	-1.91129	-1.24733	2.56258	6.74243
a-ExpL2d	-2.19101	-1.7161	2.08705	2.71628
b-Exp2a	-7.59934	-11.9076	-14.6907	-8.55029
b-Exp2b	1	1	1	1
b-Exp2c	4.19905	1.09358	-6.57582	-3.33919
b-Exp2d	1	1	1	1
b-Exp2e	1.25426	1.43532	1	-1.22147
b-Exp2f	1	1	1	1
b-Exp2g	1	1	1	1
b-Exp2h	26.977	11.2912	-9.23272	1.5204
b-Exp2i	22.432	14.0923	-6.81937	-5.84359
b-Exp2j	-29.9288	-1.24927	-10.1147	-1.29335
b-Exp2k	520.518	63.1061	-3.18828	-1.11306
b-Exp2l	2.09338	1.7281	1.6661	1.97866
b-Exp2m	4.75299	11.4826	-25.5062	-1.11306
b-Exp2n	-2.08235	1.45741	-13.4677	-1.00176
b-Exp2o	-14.9889	-55.3882	-363.464	-4.73052
b-Exp3a	65.6396	7.17662	5.43658	6.58842
b-Exp3b	95.3238	7.79176	6.90028	20.3642
Xyloglucan Endo-b-Transglucosylase/Hydrolase (XTH)
XTH5	-1.15	1	1	1
XTH8	11.26	7.36	-3.15	5.79
XTH9	1	1	1	1
XTH11a	1	1	1	1
XTH11b	1	1	1	1
XTH15a	1	1	1	1
XTH15b	1.45	1	-2.32	-1.37
XTH15c	7.09	7.57	3.81	5.34
XTH15d	-46.8585	-7.38087	-1.72706	1.14445
XTH26a	1	1	1	1
XTH26b	1	1	1	1
XTHB1	1	1.09174	1	1
XTHB2	1	1	1	1
XTHB3	-14.5078	-16.4874	-3.98535	-3.66441
XTHB4	-10.9831	-6.72374	-45.4805	-48.8892
XTHB5	1.44749	1	-4.63917	-1.22147
XTHB6	1	1	1	1
XTHB7	1	1	1	1
XTHB8	4.94216	20.6011	1.26854	3.51382
XTHB9	1.44749	2.87065	1	1.46319
XTHB10	-5.48547	-1.73566	-1.88307	1.7368
XTHB11	-1.95837	-2.3688	-3.85383	1.99649
XTH28a	81.4129	44.0166	4.70473	8.38526
XTH28b	2.19496	-3.83189	-1.10704	2.69526
XTH30a	1	1	1	1
XTH30b	-11.6063	-1.69469	1.01099	1.22279
XTH30c	5.75355	13.6189	18.7898	11.6839
XTH31a	191.484	10.0473	2.09099	37.3114
XTH31b	1.44749	1	1	1
XTH31c	-5.36489	5.19997	5.26815	20.4368
XTH31d	-1.02705	2.89273	2.24945	9.14107
Yieldin Family – Chitinase
CHIAa	1	1	1	-1.22147
CHIAb	-15.8895	-15.5715	-13.9175	-6.10735
CHIAc	-2.76339	-2.7479	1.2546	-1.22147
CHIAd	1	1	1	1
CHIAe	-1.90462	-4.70277	-1.84322	-3.33919
CHIAf	1	1	1	-1.22147
CHIAg	-23.387	-7.66378	-14.148	-11.3162
CHIAh	-102.359	-12.3199	-9.68574	-10.6165
Yieldin1	18.0823	7.65506	-3.18828	-1.11306
Yieldin2	21.9496	13.1471	-2.31959	2.19479
Glycosyl Hydrolase35 (GH35) b-Galactosidase
BGAL1a	1.41392	1.21838	-1.34291	-1.39183
BGAL1b	1.1013	-2.32236	1.62633	2.51558
BGAL1c	1.63804	3.85087	4.00604	6.9928
BGAL1d	1.66204	3.58065	3.58858	7.90847
BGAL5a	1.99992	1.49114	-1.3074	-1.31222
BGAL5b	6.25876	2.64051	1.5653	2.15274
BGAL8	13.0057	6.41981	3.80941	2.6795
BGAL9	1.03308	3.16415	1.71184	1.51291
BGAL10	1.67761	-1.68492	-3.19976	-3.99763
BGAL14a	-2.50527	-1.60467	-2.09868	-1.92299
BGAL14b	-44.2492	-7.31542	-53.4037	-17.1134
BGAL14c	-1.84825	1.6267	-1.84322	1.16937
BGAL17a	1.07431	5.42535	1.63177	1.75923
BGAL17b	1.25426	2.62942	2.50919	1.19789
BGAL17c	3.56568	1.72239	1.05857	1.54344
BGAL17d	1.25426	1	1.29333	1
Glycosyl Hydrolase9 Family (GH9) – Cellulases)
CEL1a	4.54669	-21.0754	-10.4758	-7.60594
CEL1b	12.7935	-4.57984	-4.63917	-1.6696
CEL2	6.06553	1	1.29333	1
CEL5	25.0852	7.88826	5.82029	2.19479
GH9B12	1	1	1	1
GH9B15	1	1	1	1
GH9B7a	-1.62484	-1.41438	-1.27037	-1.24415
GH9B7b	-1.43511	1.43532	-1.59414	1.19789
GH9B8a	-13.4339	-2.08461	-1.54287	-1.82853
GH9B8b	-28.7281	-2.6322	-2.04031	-1.98761
GH9B8c	-9.70944	-2.48617	-2.70873	-1.6696
GH9C1	1	2.62942	1	1
GH9C2a	1	1	1	-1.22147
GH9C2b	55.1874	1	-1.03088	2.92638
GH9L1	-1.15406	1	1	1
GH9L2	3.46602	1	1	1
KOR1a	-2.21853	-2.76941	-1.61511	-1.10967
KOR1b	-4.47939	-3.80867	-2.93853	-1.87018
KOR1c	-2.23352	-1.53191	-1.35043	-1.24383
KOR1d	-2.85145	-1.44408	-1.60218	-1.76784
KOR2a	-3.31764	-1.48623	-3.393	-1.74747
KOR2b	1	1	1	1
Glycosyl Hydrolase17 (GH17)
GH17A1	-23.7373	-4.90862	-7.35075	-3.81622
GH17A2	-17.8685	-9.96291	-10.7764	-5.00879
GH17A3	-7.59934	-19.2353	-12.3711	-10.5741
GH17A4	-48.3594	-29.9584	-37.8866	-178.647
GH17A5	-1.39524	-1.21924	1.07537	-1.00176
GH17A6	-59.413	-62.2858	-35.0711	-3.33919
GH17A7	-74.1473	-18.2139	-3.48396	1.19602
GH17A8	1	1	1	1
GH17A9	1.70793	8.70454	9.18807	5.05778
GH17A10	-2.07255	-9.7539	2.91014	1
GH17A11	-6.19427	-1.68015	-1.86921	1.60801
GH17A12	2.25767	1.91376	-1.85983	-10.0176
GH17B1	2.107	1.22753	-1.54031	-1.1277
GH17B2	-6.78768	-1.11229	2.06311	2.4733
GH17B3	1	1	1	1
GH17B4	2.7524	-1.39341	-1.99267	-1.83656
GH17B5	1.20844	1.13363	1.11442	-1.38966
GH17B6	1.96563	-1.07145	-1.14049	1.59719
GH17B7	9.72052	1.64037	3.40533	2.276
GH17B8	20.2473	11.4826	20.0735	5.39052
GH17B9	1.44749	1.09174	1.29333	1
GH17B10	-38.6682	-55.7366	-112.113	-33.1137
GH17B11	3.88821	3.18961	-2.19194	-3.33919
GH17B12	4.33252	2.62942	5.82029	2.92638
GH17B13	-87.7011	-2.09012	1.28994	1.75192
GH17B14	-4.61003	-7.09002	-15.2381	-5.67663
GH17C1	5.19902	2.62942	-1.03088	1
GH17C2	-1.85628	-2.50357	-3.37717	-2.85722
GH17C3	-25.4466	-14.4165	-14.3053	-7.90503
GH17C4	-1.02076	-1.0272	1.26541	2.15366
GH17C5	1.4865	-1.08152	-1.09497	1.44862
GH17C6	4.87232	2.87065	-1.90604	-1.16146
GH17C7	1	1	1	1
GH17C8	3.52761	-7.32774	2.82284	2.15621
GH17C9	2.92661	2.87065	5.01838	5.39052
GH17C10	19.7381	3.89588	4.07744	9.28368
GH17C11	42.5612	7.58671	-2.59048	-5.00879
GH17C12	-4.09141	-1.31639	1.04296	1.31204
GH17C13	-17.3658	-4.88896	-7.97069	-1.71663
GH17C14	-59.2194	-14.5512	-20.912	-8.91843
GH17C15	1.61428	-1.55176	-2.72332	-3.67311
GH17D1	6.53833	2.47056	-1.02173	1.20587
GH17D2	5.35151	-1.11473	-1.10704	3.79333
GH17D3	-83.5927	-12.1924	-1.99267	-20.0352
GH17D4	-18.6529	-21.0673	-17.7835	-41.53
GH17D5	-139.976	-27.6276	-83.0818	-24.6961
GH17D6	8.43211	2.71335	1.21728	2.04016
GH17D7	1.36379	1.78134	-1.76418	-2.22258
GH17D8	2.62574	2.87065	1.41608	-1.62189
GH17D9	10.6612	2.62942	3.13649	5.39052
GH17D10	1.83856	1.51451	-1.35502	-1.15129
GH17E1	1	1	1	1
GH17E2	1	1	1.29333	1
GH17E3	10.8703	-2.7479	-1.32845	4.79158
Glycosyl Hydrolase28 (GH28) – PolyGalacturonases
PGaseA1	-5.33085	-5.75808	-4.12908	-2.53318
PGaseA2	34.4922	5.74129	-1.03088	-2.50439
PGaseA3	2.43752	1.95347	-1.30267	1.25405
PGaseA4	1.47431	1.76655	1.96889	2.51097
PGaseA5	2.8863	1.50458	1.01466	-1.07757
PGaseA6	4.58287	10.5128	3.18408	6.3195
PGaseA7	1.18492	1.00434	-3.27662	-3.55583
PGaseA8	-7.65391	-6.96707	-11.956	-3.06093
PGaseA9	10.3181	3.82753	1.28636	11.4549
PGaseA10	-1.70846	-1.22948	-1.46129	1.17793
PGaseA11	-4.38316	-1.55527	-1.50473	-1.84124
PGaseA12	-1.95128	-1.15408	-1.62981	-1.35953
PGaseC1	-2.76339	1	1.29333	1
PGaseC2	288.546	7.17662	-1.54639	1.46319
PGaseC3	75.9723	8.61194	6.27298	1.79684
PGaseC4	-23.7265	-3.69255	-2.44994	-1.08351
PGaseC5	-31.971	-1.04001	3.3616	3.42859
PGaseC6	24.1951	3.61489	1.52153	2.47391
PGaseC7	-1.59457	-1.74177	-3.09278	-1.36687
PGX1	1	1	1	1
PGaseD1	1.25426	-3.66387	1.29333	-3.33919
PGaseD2	5.58716	1.76268	-1.005	-23.2079
PGaseD3	10.9024	3.76772	-1.90604	-1.27207
PGaseD4	40.1363	18.4059	15.0552	2.19479
QRT2a	-1.59457	1	-3.09278	1
QRT2b	37.6278	120.567	112.914	109.739
QRT2c	-1.15406	1.09174	1.2546	1
PGaseE1	1	2.62942	1	1
PGaseE2	-5.52679	-3.48354	-13.9175	-3.66441
PGaseE3	1	-1.83194	1.29333	1
PGaseF1	1	1	1	1
PGaseF2	1	-3.66387	-1.54639	-3.33919
PGaseF3	1	-7.32774	-6.18556	-7.32882
PGaseF4	1	1	1	1
PGaseF5	1	-1.83194	1.29333	1
PGaseF6	1	-1.83194	1	-1.22147
PGaseF7	1	2.62942	1	1
PGaseF8	1.44749	1	1	-2.44294
PGaseF9	1	1	1	-2.44294
PGaseF10	1	1.09174	1.29333	-6.10735
PGaseF11	1	1	1	1
PGaseF12	1	1	1.29333	-1.22147
PGaseF13	1	1	1	1
PGaseF14	1	1	1	1
PGaseF15	1	-1.83194	1	1
PGaseF16	1	-1.83194	-1.54639	-8.34798
PGaseG1	-2.60149	-4.70501	-2.75016	-2.40364
Pectin/Pectate Lyase (PL)
AT59a	-1.15406	1	-1.54639	-2.44294
AT59b	1	1	1	1
AT59c	1.44749	4.01891	41.4017	56.9
AT59d	1	-1.83194	-1.54639	-2.44294
AT59e	1.44749	-8.24371	-4.63917	-7.32882
PDE329	1.00628	-1.24864	2.141	2.61228
PL1	-1.4866	-5.41883	-7.60839	-3.01075
PL2	1.44749	1	1	1
PL3	1	1	1	1
PL4	-1.87747	1.81097	1.00216	-1.46867
PL5	42.7769	40.6675	2.50919	-1.6696
PL6	2.79709	18.337	-1.06494	9.03028
Rhamnogalacturonan I Lyase Family (RGIL)
RGIL3	2.62725	12.279	1.95195	6.15038
RGIL7a	53.9332	100.473	104.131	47.9158
RGIL7b	5.64417	1.09174	1.9401	-3.66441
RGIL7c	2.59951	57.4129	2.91014	1
Carbohydrate Esterase8 (CE8) – PME
PME5	11.3175	5.96211	-1.13867	1.39754
PMEL8	2.92399	1.45241	1.47737	3.1568
PMEL9	1.44749	1	1.29333	-2.44294
PMEL10	1	1	1	1
PMEL11	3.46602	2.87065	6.27298	-1.00176
PMEL12	1	1	1	1
PMEL13	-8.23859	-10.9916	-19.3299	-23.3744
PMEL14	-13.817	2.15299	-1.59414	2.39579
PMEL15	2.86688	68.3649	6.90028	1
PMEL16	1	1	1.2546	-1.36687
PMEL17	4.86026	7.75075	8.36397	5.09105
PME31a	-1.94993	-2.1714	1.10373	1.10206
PME31b	1.02787	1.14547	-1.50595	-1.55613
QRT1	-1.99321	1.43532	2.92739	-1.15587
PME58a	1	1	1	1
PME58b	1	1	1.29333	-2.44294
PMEL3	-1.15406	-1.83194	1.29333	-1.11306
PMEL4	1	1.09174	1	-1.22147
PMEL5	1	-1.83194	1.29333	1
PMEL6	58.0558	13.1471	1.29333	-2.50439
PMEL7	-1.19592	-10.0756	-1.1956	-1.15587
VGDH2a	1	1.09174	-1.54639	1
VGDH2b	1	1	1	1
VGDH2c	-2.07255	-7.32774	-4.63917	-8.34798
VGDH2d	1.25426	2.62942	-1.59414	-5.00879
PMEL1	46.1796	5.74129	1.2546	-1.6696
PMEL2	203.628	5.25884	-3.09278	1
PME2a	3.55087	4.53747	-3.77742	4.9627
PME2b	1.68509	-2.09883	-15.8689	-12.7146
PME12	5.18654	20.6687	-20.4581	3.65798
PME35	-5.17095	-3.29352	-1.67173	1.13051
PME41a	-14.5078	-25.6471	-14.7458	-18.322
PME41b	1	1.09174	1	1
PME44	2.50852	8.35097	-2.96584	2.19614
Carbohydrate Esterase12 (CE12) – PAE
PAE7	11.6063	2.91108	-10.2101	-4.48155
PAE8	-1.48629	-2.62605	-4.59643	-2.81744
PAE9	14.9546	19.5204	2.24507	4.64184
PAEL1	3.30669	3.06915	2.89741	2.08192
PAEL2	-1.33154	1.43532	1.52482	-1.37882
PAEL3	-47.9366	-12.7149	-18.9457	-6.09256
PAEL4	1	1	1	2.19479
PAEL5	8.77982	136.196	36.0487	3.45275
PAEL6	1.88139	-2.09012	2.91014	2.92638
PAEL7	3.31483	3.73184	8.02941	2.90259
PAEL8	-1.87663	-1.42105	-1.68374	-1.28421
Arabinogalactan-protein/Fasciclin Family
AGP24	2.68098	2.75104	1.02649	-1.36603
AGPa	31.9973	7.02847	3.13311	3.61967
FLA2a	-61.2845	-4.21786	-4.18158	-3.72814
FLA2b	1	1	1	1
FLA2c	54.5898	1	1	-1.22147
FLA4a	1	1	1	1
FLA4b	5.74319	2.07517	2.42475	3.64066
FLA10a	14.3195	4.12656	-1.99267	-1.83656
FLA10b	1.44749	2.87065	1.9401	1.46319
FLA11	-3.90656	-1.66161	-2.15191	-1.36252
Prolyl-4-Hydroxylase Family (PH4)
PH4-1	2.03394	3.14631	1.32817	1.43967
PH4-2	-1.10597	-1.60366	-1.27585	-1.33477
PH4a	1.04136	1.11887	-1.07731	-1.03907
PH4b	2.04862	1.09538	-1.26261	-1.5735
PH4c	-1.19455	-1.26355	-1.37126	-1.34552
PH4d	-1.11926	1.05359	-1.6672	-1.82969
PH4e	2.75937	-1.41589	1.23278	1.12878
PH4f	-2.65761	1.14826	-3.18828	-5.84359
PH4g	1.11331	1.78663	1.08399	-1.00806
PH4h	1.03994	-1.25435	1.10855	1.01035
Receptor-like Kinases
CLVa	-29.4995	-14.8631	-130.719	-121.881
CLVb	5.55458	5.16716	3.76379	7.78631
CLVc	6.06553	1	1	-1.36687
CRK4a	-4.14587	2.42901	-1.15704	-1.78885
CRK4aa	5.01704	2.87065	1	-1.36687
CRK4ab	1	1	1	-1.22147
CRK4ac	-87.827	-17.6717	-10.737	-8.06601
CRK4b	-7.5962	-6.0091	-1.73398	-1.21604
CRK4c	56.4417	-1.39341	1.2546	-1.36687
CRK4d	104.104	3.22948	-5.57949	3.65798
CRK4e	1.1964	-1.33422	-1.41006	-1.25284
CRK4f	27.8724	5.74129	1.67279	-1.6696
CRK4g	1	1	1	1
CRK4h	33.0289	166.759	68.25	1.75691
CRK4i	154.238	11.4826	1.29333	-1.36687
CRK4j	430.107	35.1654	2.25827	1.28346
CRK4k	114.379	2.62942	1.9401	1.46319
CRK4l	3.94196	-3.66387	-2.31959	-10.9932
CRK4m	1	1	1	1
CRK4n	1.25426	2.42901	1.61305	2.99474
CRK4o	1	1	1	1
CRK4p	-5.01563	-3.00745	-1.79799	-1.12097
CRK4q	1.93297	8.13001	3.02714	2.69526
CRK4r	228.902	12.4395	2.50919	-1.6696
CRK4s	14.1845	6.03572	-2.21408	1.65591
CRK4t	-15.2583	-18.1841	-4.08973	-2.35106
CRK4u	1.19189	1.39653	1.51933	1.2767
CRK4v	-3.6717	-2.97189	-1.27913	1.20538
CRK4w	-8.37147	-1.83194	1.2546	-1.36687
CRK4x	-2.55346	-1.63458	-20.7238	-6.34447
CRK4y	1.7638	1.04387	-13.7494	-41.7399
CRK4z	-10.6304	-12.0617	-17.1604	-9.66342
Cell-wall Proteases
Aspartyl1	6.27	-3.66	-7.73	-3.34
Aspartyl2	-25.26	-12.35	-10.26	-7.12
Aspartyl3	-9.99	-3	-3.71	-3.94
Aspartyl4	-1.22	1.23	1.03	-1
Aspartyl5	3.19	1.79	-1.43	-2.11
Aspartyl6	-14.47	-3.53	-2.66	-1.72
Aspartyl7	-4.96	-2.94	-2.15	-2.48
Cys1	1.2	1.11	2.33	3.02
MPL1a	-10.863	-11.7569	1.09492	1.12197
MPL1b	1.25426	11.4826	1.36865	-15.0264
MPL1c	-70.6924	-2.47331	-17.4418	-1.62786
MPL1d	-3.60616	-1.45892	-2.04403	-2.25164
MPL1e	-4.85269	-1.47792	-2.67881	-2.55103
MPa	1	1	1	1
MPb	-150.288	-20.3787	-53.4037	-53.7981
OP1	3.76278	1	1	-1.36687
OP2	-2.07255	-2.78683	-1.03088	1.19789
OP3	1.44749	8.61194	-1.54639	1.19789
OP4	-1.15	1	1	1
OP5	4.44	2.42	3.74	3.37
OP6	-1.38	1.09	1.29	-1.67
OP7	1	1	1.29	1
OP8	1	1	-1.03	1
OP9	1	1	1	1
OP10	1	1	1	1
OP11	1	1.44	1	1
OP12	1	1	1	1
OP13	1	1	1	-1.37
OP14	1	1	1	1
OP15	1	1	1	1
OP16	-107.77	-52.25	-16.74	-5.84
OP17	1.45	1	-1.55	1
OP18	1	1	1	-4.89
OP19	-1.15	1	1	1
OP20	-1.15	1	1	1
OP21	1	1	1.94	2.93
OP22	1.25	40.19	32.62	1.46
OP23	1	1	1	1
OP24	1	1	1	1
OP25	-2.99	4.92	4.6	-5.01
OP26	12.02	117.7	27.97	1.95
OP27	70.79	149.91	18.01	1.95
OP28	-1.34	-1.42	-1.01	-1.04
OP29	1.03	-1.14	1.25	1.67
OP30	-4.59	-1.58	1.53	1.89
OP31	-3.28	-3.17	-2.67	-2.03
OP32	19.44	13.94	3.02	4.77
OP33	1.91	-1.62	-2.19	-2.4
OP34	1.52	1.73	2.56	5.96
OP35	1	1	1	1
OP36	-2.16373	-1.11738	-1.61539	-2.06515
Cobra/Cobra-like Proteins
COBL1	-6.15047	-2.27591	-1.54271	-1.02031
COBL10	1	1.09174	1.29333	1
COBL4a	10.6252	19.4866	1.95811	-1.38263
COBL4b	-26.0977	-1.48526	-1.362	-1.49166
COBL6	1	1	1	1
COBL9a	1	1	1	1
COBL9b	-1.88593	-2.84489	-11.1515	-7.81464
COBRAa	4.70348	43.0597	6.90028	17.3695
COBRAb	-1.01552	2.14077	1.23692	-1.05097
Skewed Growth Protein (SKU)
SKU1	200.932	23.9221	1.07537	13.7758
SKU2	26.9096	5.74129	2.09099	1.55726
SKU3	3.90972	-1.25091	-1.40116	-1.09782
SKU4	-1.59712	-1.84513	-1.16057	-1.08524
SKU5	-1.26047	-1.39341	-1.01731	1.1929
SKU6	-2.49309	-5.99168	-8.89362	-6.26099
SKU7	3.46602	2.62942	3.88019	4.38958
SKU8	-2.76339	-5.49581	-3.09278	1
SKU9	-2.3882	-6.67559	-17.0297	-10.9372
SKU10	1.25426	-1.56759	-1.25254	-4.45226
SKU11	1	1	1.29333	1
SKU12	1	-10.0756	-5.41237	-15.0264
SKU13	-8.98103	-4.18024	-10.3619	-15.8791
Monolignol Synthesis
Phenylalanine Ammonia Lyase (PAL)
PAL1	-49.2777	-9.18025	-8.6954	-7.34648
PAL2	-4.11854	-1.57324	1.40611	1.54055
PAL3	1	1	1	1
PAL4	-4.27725	-1.1868	-1.13284	-1.12389
PAL5	-7.62256	-1.68259	-1.42255	-2.18063
PAL6	-2.05226	-3.13518	-9.93992	-17.3111
PAL7	-108.463	-18.2886	-33.8754	-31.1658
PAL8	-42.1153	-11.2518	-16.1453	-25.9546
PAL9	-8.0287	-4.32135	-3.66451	-6.22157
PAL10	-3.08947	-1.20899	-1.28757	-1.99626
4-Coumarate CoA Ligase Family (4CL)
4CL3	1.3211	-2.88636	-6.68312	-5.14416
4CL4	-3.8753	-1.79945	-2.66744	-4.54688
4CLL4	-1.82914	-2.7623	-3.38565	-1.8734
4CLL5a	-1.15406	2.62942	1	1
4CLL5b	1	1	1.29333	1
4CLL6	1.3211	-2.88636	-6.68312	-5.14416
4CLL7	-1.61234	1.23373	1.44176	1.62137
4CLL8a	6.50971	2.06855	1.18856	1.35009
4CLL8b	-4.05676	1.33964	2.17531	2.06533
4CLL8c	-11.0695	-8.21466	-7.72287	-6.70475
Cinnamyl-CoA Reductase Family (CCR)
CCR1a	-2.97943	-2.37761	-1.2899	-1.24985
CCR1b	4.33252	43.0597	8.78217	1
CCR1c	-1.99321	-1.21924	1.2546	7.18737
CCR1d	1.44749	-2.7479	1.29333	-4.88588
CCR1e	1	1	-1.03088	1
CCR1f	2.03104	1.00249	1.10082	1.20141
CCR1g	1.25426	5.74129	3.76379	2.99474
CCR1h	-1.36677	2.78366	-7.01421	-4.22964
CCRL2	2.59951	1	1	-2.44294
CCRL5a	4.90475	-1.01806	1.4692	1.76363
CCRL5b	-1.08272	-1.33887	1.54531	1.69459
CRL1a	3.99909	17.8104	29.4537	25.7547
CRL1b	7.91729	1.59664	2.08475	2.09758
CRL1c	5.55791	3.1649	3.18018	2.57512
CRL1d	-2.36232	-1.49792	-4.66855	-2.16429
CRL1e	5.55791	3.1649	3.18018	2.57512
CRL1f	-31.094	-16.4874	-7.73195	-8.34798
CRL1g	3.76278	-1.83194	-1.59414	-1.22147
Hydroxycinnamoyl-CoATransferases (HCT)
ASFTa	13.6124	73.361	4.4807	2.39579
ASFTb	1	1	1	1
ASFTc	10.0341	2.62942	1	-1.36687
CHATa	-1.15406	1	1	1
CHATb	1	1	1	1
CHATc	-5.83956	-1.70859	3.17062	7.34361
CHATd	10.398	1	1	1
CHATe	1	5.25884	21.3281	20.9631
CHATf	-5.58098	-2.78683	-10.8247	-12.8002
CHATg	1	1	1	1
CHATh	-19.5534	-8.90573	-3.67212	-8.75886
CHATi	1	1	1	-1.22147
CHATj	1	1	1	1
CHATk	13.5281	5.91016	3.03744	2.845
CHATl	-5.52679	-4.57984	-3.09278	-2.44294
DCR	19.8591	4.95839	2.554	-1.40598
HCTa	-5.20668	-2.01479	-1.77937	-2.59845
HCTb	-9.45871	-3.07313	-2.67404	-2.67884
HCTL3a	1	1.09174	1	1
HCTL3b	-22.2147	1.11452	2.0546	1.85876
HCTL4a	-13.288	-8.01213	-5.97802	-3.89573
HCTL4b	-3.45424	-11.9076	-5.41237	2.69526
HCTL4c	-344.426	-17.1854	-46.23	-11.819
HCTL4d	-10.5925	-15.3276	-5.69335	-9.39148
HCTL7a	-2.76339	1.09174	-1.54639	1
HCTL7b	2.16858	-1.51458	-1.49099	-1.28244
HCTL7c	-1.64893	-6.96707	-7.90427	-5.91948
HCTL9	1.57733	-1.51727	1.58237	3.49386
SHTa	1.50511	1.14826	-2.31959	-10.0176
SHTb	5.95306	4.6648	-1.04378	5.30496
SHTc	-11.1952	-3.77041	1.31053	1.98555
SHTd	-1.82004	-1.94794	1.06119	1.93014
SHTe	-2.02118	-1.33799	-2.00861	-1.71944
SHTf	1.64355	-1.21854	-1.5049	-1.00244
SHTg	-1.59457	2.87065	1.29333	1
SHTh	-126.425	-8.94107	-12.4343	-10.0176
SHTi	1.00098	-1.86345	-1.44922	-1.40753
SHTj	1.88139	3.58831	2.66602	7.78631
p-Coumarate 3-Hydroxylase (C3H)
C3H1a	2.47363	1.41366	2.25115	2.88496
C3H1b	-3.18394	-2.35233	-2.78625	-3.68557
Cinnamate 4-Hydroxylase (C4H)
C4Ha	-5.54776	1.43532	-2.57999	-3.07948
C4Hb	1.04882	-1.31769	-1.56999	-1.35769
C4Hc	-2.17282	-1.41817	-1.13741	1.0508
C4Hd	-24.7158	-7.32774	-6.95876	-6.67839
Ferulate 5-Hydroxylase (F5H)
F5Ha	10.127	38.7537	42.726	10.8458
F5Hb	2.54436	1.84542	2.14675	3.3665
Caffeoyl-CoA O-Methyltransferase (CCoAOMT)
CCoAOMT1a	1.48943	1.66195	1.2546	2.61359
CCoAOMT1b	-7.35145	-2.46659	-2.86205	-3.83723
CCoAOMT1c	1.24664	1.13464	2.74059	3.6183
CCoAOMT1d	1.44749	1.43532	-2.12552	-10.0176
CCoAOMT1e	-3.25383	-1.25265	-1.49894	-1.64523
OMTF3	-1.68531	1.65229	1.78568	1.56449
Caffeic acid O-methyltransferase (COMT)
ASMT	3.1093	-1.65587	1.68542	2.38348
COMT1a	1	1	1	1
COMT1b	1.44749	-3.66387	-3.18828	-1.6696
Cinnamoyl-alchohol dehydrogenase Family (CAD)
CAD6	-3.80769	-2.81737	-1.82301	-1.62493
CAD9a	1.2521	-1.15362	1.18027	1.05701
CAD9b	19.1723	2.39221	2.96085	1.58545
CAD9c	-12.23	-23.8506	-92.5597	-40.6046
CADa	6.13051	3.16647	6.24272	7.53497
CADb	-2.39185	-5.92201	4.39109	-1.11306
CADc	78.1822	17.7023	7.7068	6.75955
Peroxidases
PRDA1	-1.49	-2.61	-5.27	-2.53
PRDA2	4.72	3.06	-1.77	-3.91
PRDA3	20.17	1.15	6.69	5.69
PRDA4	-2.4	-1.29	-1.86	-2.03
PRDA5	1	1	1.29	1
PRDA6	-1.15	1	1	-1.22
PRDA7	1	1	1	-1.37
PRDA8	-1.15	1	1	1
PRDA9	1	1	1	1
PRDA10	1	1	1.29	1
PRDA11	1	1	1	1
PRDA12	-8.47	-2.49	-1.51	-1.38
PRDA13	1	14.35	107.68	119.98
PRDA14	1	1	1	1
RCI3	19.79	10.05	-1.33	-4.17
PRDB1	2.6	1	1	1
PRDB2	5.02	-2.75	-1.55	-1.22
PRDB3	1	1	1	1
PRDB4	-1.15	-3.66	1	-2.44
PRDB5	1	-1.83	1	1
PRDB6	1.45	1.09	1	1
PRDB7	11.29	10.52	3.88	2.19
PRDB8	17.33	5.26	1	-1.67
RHS18	1.45	7.89	-1.55	1
PRDC1	1	2.63	1	1
PRDC2	1	1	1	1
PRDC3	1.32	2.82	-1.32	-1.07
PRDC4	6.65	139.7	24.36	427.25
PRDC5	-2.52473	-1.39341	1.5492	7.02469
PRX72	6.2523	2.32755	4.91802	7.38701
PER12	-4.41163	-4.49376	-1.93289	1.35644
PER64	4.59895	1	1.29333	-1.36687
PRDD1	-2.76339	2.87065	15.5208	10.9739
PRDD2	1.44749	-6.41177	-1.03088	-4.88588
PRDD3	1.73301	2.62942	1	1
PRDD4	1	1	1	1
PRDD5	45.4042	14.3532	2.50919	-1.36687
PRDD6	1.17922	-1.54824	-1.43987	1.79684
PRDD7	4.29861	14.3532	3.2361	4.76212
PRDD8	48.4981	20.0945	9.31986	25.1558
PRDD9	1.44749	1.09174	-2.31959	-1.22147
PRDD10	1.6719	11.0616	2.69738	11.9524
PRDD11	-1.27565	5.74129	3.40533	11.38
PRDD12	-321.936	-15.2501	-7.1946	-6.67839
PRDD13	1	1	1	1
PRDD14	-116.063	-8.94107	-45.1673	-1.29858
PRDD15	-45.9228	-2.03982	1.18816	1.33479
PRDD16	1	2.62942	1	1
PRDD17	1.70968	2.93664	2.52835	2.5927
PRDD18	1	1	1	1
PRDD19	6.06553	1	1	1
PRDD20	-2.39185	1.14826	11.9187	4.99123
PRDD21	-104.843	-22.9913	-5.10942	-8.93725
PRDD22	1.44749	1	3.88019	3.65798
PRDD23	-21.4163	-4.87695	-17.7835	-17.1006
PRDD24	-1.76297	10.2505	1.71165	14.4983
PRDD25	-20.4104	-1.04506	-17.2698	-13.3568
PRDD26	1.10546	3.01756	1.87884	8.33535
PRDD27	4.33252	7.88826	1	1
PRDD28	5.33377	40.0642	1.4637	1.09807
PRDD29	-5.58098	-2.78683	1.00368	-1.2522
PRDD30	-15.1987	-2.7479	-6.95876	-31.7223
PRDD31	1	1.09174	1	1
PRDD32	1.69283	-2.6562	-17.6152	-7.46925
PRDD33	4.33252	1.09174	1	1
PRDD34	-210.084	-13.8727	-5.80957	-3.35884
PRX52a	-38.3493	-1.00755	1.49254	-1.27079
PRX52b	-5.97962	-7.12541	-33.6943	-45.6635
APX5a	-1.58921	-1.39341	1.21218	1.35175
APX5b	96.7871	12.4395	-1.85983	1.19789
APX5c	1.84851	-1.4927	1.19526	1.24157
APX5d	2.16034	-1.0825	1.55384	1.79583
APX5e	1.19422	-1.36398	-1.31796	-1.24051
APX5f	1.75596	-1.01432	-1.3367	-1.2692
APX5g	2.14779	3.65502	5.56091	5.19943
PRDE1	28.2209	4.30597	6.27298	8.38526
PRDE2	-4.14509	-5.49581	1.29333	-5.00879
PRDE3	1.44749	-1.83194	1.29333	-1.22147
PRDE4	33.4469	1.64037	-1.59414	5.12117
PRDE5	117.845	77.5075	20.0735	5.12117
PRDE6	-108.463	-25.4298	-2.64029	3.63112
PRDE7	1	1	1.29333	1
PRDE8	-4.48402	-3.08599	-3.7183	-3.95923
PRDE9	1	1	1	1
PRDE10	-2.39185	-8.24371	-1.59414	-12.2147
PRDE11	1.44749	1.09174	1	1
PRDE12	-13.1261	-2.2643	1.61305	-2.22613
PRDE13	-189.07	-25.7539	-22.0476	-6.72946
PRDE14	204.982	33.8736	2.82284	3.39403
PRDE15	-1.06304	1.33616	-1.51266	-1.73115
PRDF1	6.06553	1	1	1
PRDF2	1	1	-1.03088	1
PRDF3	-1.15406	1	1	-1.36687
PRDG1	13.8259	7.59554	1.43117	2.5568
PRDG2	1	1	1	1
PRDG3	1.00341	3.69083	6.02206	13.1768
PRDG4	122.917	7.17662	1.92371	4.91137
PRDG5	71.4928	-4.64471	1.29333	-3.33919
PRDG6	-7.92767	-3.74635	-1.57551	-1.81298
PRDG7	-54.9107	-4.68491	-1.89953	-2.34124
PRDG8	-69.3636	-13.9341	-83.5051	-30.6093
PRDG9	-8.99097	-2.3558	-1.26184	1.07139
PRDG10	1	1	1	1
PRDG11	-1.15406	2.87065	26.1913	43.8958
PRDG12	1.0613	7.88826	-1.49451	3.65798
PRDG13	1	1	1	1
PRDG14	1	1.09174	-1.03088	-1.6696
PRDG15	-2.76339	1.43532	1	-2.44294
PRDG16	-13.5538	-2.15979	-11.5575	-100.176
PRDG17	-4.14509	-1.83194	-1.54639	-8.55029
PRDG18	-13.1261	-2.78683	-23.9121	-25.0439
PRDG19	1	1	1	1
PRDG20	1	1	1	1
PRDG21	1	1	1	1
PRDG22	1	1	1	1
PRDG23	1	1	1	1
PRDG24	1	1	1	1
PRDG25	1	1	1	1
PRDG26	1	1	1	1
PRDG27	1	1	1	1
PRDG28	1	1	1	1
PRDG29	1	1	1	1
PRDG30	-1.39524	-1.04506	1.88189	1.46319
PRDG31	1	1	1	1
Laccases
Lac2a	-47.0318	-1.56128	-1.44769	-1.73672
Lac2b	-7.80996	-1.61797	-2.93561	-1.34984
Lac2c	-40.1704	-1.40388	-3.82896	-3.37549
Lac3	42.3313	29.4241	2.50919	-1.6696
Lac5a	10.8893	9.7283	1.0455	9.51075
Lac5b	8.46626	41.6244	4.60018	3.65798
Lac5c	8.63226	45.4711	5.54113	5.39052
Lac7a	1	1	1	1
Lac7b	1	1	1	1
Lac7c	1.44749	-26.5631	1.29333	1
Lac7d	-9.97084	-2.78966	1.74612	2.82602
Lac7e	1.61262	1.09174	-11.956	-4.88588
Lac7f	1.44749	1.09174	-1.54639	-1.22147
Lac7g	-10.3627	-1.04506	-5.57949	-9.18278
Lac7h	24.9306	8.01111	-2.0591	-1.32653
Lac7i	1	1	1	1
Lac7j	19.0631	115.694	-1.59414	1.46319
Lac7k	2.77258	-2.61265	-45.433	-7.32882
Lac15a	1	-22.8992	-2.31959	1
Lac15b	1	-1.04506	1	1
Lac17a	1.16249	21.171	2.79596	-2.06712
Lac17b	-13.5169	1.13165	-1.51544	-2.06234
Lac17c	-40.9137	-3.05256	-5.15785	-8.60431
Lac17d	-39.5548	-3.12963	-5.2807	-9.56199
Trichome birefringence-like (TBL) Acetyl transferases
TBL1a	2.26	1.76	1.64	1.74
TBL1b	-1.3	1.36	1.93	2.07
TBL1c	5.75	4.31	0	-5.01
TBL2	-3.59	-1.51	-2.92	-3.34
TBL3	1.64	2.66	-2.16	1.43
TBL5	0	0	0	0
TBL6	17.25	6.7	-1.06	3.59
TBL7	1.72	4.61	2.49	2.3
TBL9	0	0	0	0
TBL10a	2.12	-1.09	-1.1	1.03
TBL10b	3.36	1.33	-1.24	-1.73
TBL12a	1.13	-1.49	-1.69	-1.43
TBL12b	-1.33	0	0	-1.11
TBL13a	-1.04	-2.16	-2.04	-1.52
TBL13b	2.3	1.61	1.46	1.56
TBL14	-1.56	1.14	-1.14	-1.9
TBL16a	1.69	1.59	1.68	1.71
TBL16b	0	0	0	0
TBL16c	0	0	0	0
TBL20a	0	0	0	0
TBL20b	0	0	0	0
TBL20c	1.62	-1.89	-4.4	-3
TBL20d	25.09	8.61	-2.66	0
TBL25a	2.37	1.33	-1.34	-1.19
TBL25b	1.95	1.22	-1.31	1.1
TBL28a	-12.51	-1.44	-2.01	-3.48
TBL28b	2.76	1.41	1.49	2.1
TBL32a	-3.17	-1.98	-1.54	-1.66
TBL32b	-1.26	1.08	-1.13	-1.14
TBL34	2.63	7.13	7.96	9.05
TBL45	0	0	0	0
TBLa	28.13	84.48	107.54	85.82
TBLb	0	0	0	0
TBLc	0	0	0	0
TBLd	0	0	0	0
TBLe	0	0	0	0
TBLf	4.17	3.68	3.02	3.03
TBLg	0	0	0	0
TBLh	-3.74	-1.51	1.54	2.01
TBLi	0	0	0	0
TBLj	2.39	2.93	-2.04	2.16
TBLk	-3.12	1.09	1.46	1.41
TBLm	2.42	6.7	3.01	1.42
TBLn	1.02	-1.11	-2.07	-2.15
TBLo	-20.79	-6.93	-24.31	-7.97
TBLp	-1.26	2.92	2	1.83
TBLq	-2.1	-1.13	-1.4	-1.43
TBLr	-4.93	-1.25	-1.51	-1.76
TBLs	1.76	1.26	-1.26	1.44
TBLt	1.02	1.11	-2.61	-5.36
TBLu	-3.19	-1.53	-1.64	-1.85
TLS7	1.04	-1.04	1.05	-1.01
AXY Genes
AXY4a	-10.11	1.25	1.01	-1.09
AXY4b	2.71	1.59	1.16	4.23
AXY4c	0	0	0	0
AXY4L	0	0	0	-1.11
AXY9a	-4.32	-2.25	-2.38	-2.02
AXY9b	-1.12	-1.55	-1.87	-1.24
RWA Genes
RWAa	-62.99	-38.67	-10.59	-13.04
RWAb	-4.33	-1.12	-1.81	-3.62
RWAc	-6.3	-1.55	-3.06	-5.64
RWAd	-4.08	1.37	-2.51	-3.96
RWAe	-2.95	1.02	-1.56	-2.15
RWAf	-2.84	1.02	-1.85	-2.16
RWA2	-3.88	-1.96	-2.06	-3.46
BAHD Genes
BAHD1	0	0	0	-1.67
BAHD2a	0	0	-2.79	-2.34
BAHD2b	1.08	-3.48	-2.52	0
BAHD3	-1.21	-2.2	-2.19	-1.94
BAHD4a	-2.71	1.24	1.08	-1.9
BAHD4b	-3.44	-1.17	-1.44	-1.64
BAHD5a	1.21	-1.59	-3.47	-3.24
BAHD5b	-1.1	-1.66	-3.46	-4.09
BAHD7	-5.78	1.59	-1.12	1.24
BAHD8	-1.24	1.21	1.2	1.36
BAHD9(ZmPMT)	-38.07	-4.67	-3.46	-2.73
BAHD10	-36.45	-15.72	-39.19	-19.8
