# Supplementary material for: Expression profiles of cell-wall related genes vary broadly between two common maize inbreds during stem development
Source: BMC Genomics. 2019 Oct 29;20:785. doi: 10.1186/s12864-019-6117-z (PMC6819468; doi:10.1186/s12864-019-6117-z)
Supplement: Supplementary file 14 — Additional file 14: Dataset 5. Relative expression of the transcriptomes of maize B73 and Mo17 stem development. [file 12864_2019_6117_MOESM14_ESM.xlsx]

## Sheet: Sheet1
Additional file 14. Dataset 5. Relative expression of the transcriptomes of maize B73 and Mo17 stem development. Values are normalized to
numbers of reads per 20 M. Gene IDs are v.2/v.3 from Maize GDB (https://www.maizegdb.org/gbrowse/maize). Internodes 4 through 7 were
harvested 47 days post-planting. Raw data are available at NCBI with the following link: https://www.ncbi.nlm.nih.gov/sra/PRJNA522448.
________________________________________________________________________________________________________________
Chrom	Start	Stop	Gene	B73_IN4	B73_IN5	B73_IN6	B73_IN7	Mo17_IN4	Mo17_IN5	Mo17_IN6	Mo17_IN7
1	3	3807	GRMZM2G060082	565	564	458	347	396	349	413	463
1	4854	9652	GRMZM2G059865	98	166	408	2432	123	136	122	134
1	11455	14988	GRMZM2G059843	0	0	0	0	0	0	0	0
1	46228	47746	GRMZM5G866996	5	1	5	6	250	213	202	264
1	50453	56348	GRMZM2G059818	0	0	0	0	1	0	0	0
1	62502	64014	GRMZM5G811273	4	3	11	3	205	141	123	171
1	70595	71919	AC177838.2_FG002	4	0	11	1	167	149	151	175
1	76120	76752	GRMZM2G059778	0	1	5	2	11	5	9	8
1	92354	93541	GRMZM2G059745	68	62	84	68	183	99	80	141
1	109519	111769	GRMZM2G093344	82	70	113	80	232	188	189	147
1	130261	132654	GRMZM2G093390	3	1	0	1	45	46	46	28
1	136307	138929	GRMZM2G093399	1	2	5	0	22	37	34	35
1	144361	144657	GRMZM5G809743	345	411	481	230	4	6	11	10
1	144957	145646	GRMZM5G833153	573	580	536	328	261	234	253	211
1	150550	150900	AC177838.2_FG012	0	0	0	0	0	0	0	0
1	156330	160931	GRMZM2G006128	942	938	1898	1035	15	13	13	8
1	161143	161925	AC177838.2_FG015	61	69	100	71	0	2	0	0
1	161672	162510	GRMZM2G006368	81	75	100	81	0	2	0	1
1	170013	170325	GRMZM2G486315	0	0	0	0	0	1	4	1
1	229838	229931	GRMZM2G542335	2	1	0	1	0	1	0	0
1	234779	235890	GRMZM2G104572	11	5	29	15	6	15	27	6
1	241969	242811	GRMZM2G104553	4	0	3	1	0	2	5	1
1	243076	245953	GRMZM2G104491	42	11	118	37	4	5	34	10
1	250166	253890	GRMZM2G023647	30	6	29	19	0	2	16	3
1	264626	270895	GRMZM2G023794	38	21	13	9	12	9	13	4
1	272525	274767	GRMZM2G023863	2	6	11	58	24	29	32	30
1	277281	277919	GRMZM2G023888	4	3	0	5	5	3	1	3
1	322415	325578	AC194120.3_FG006	0	1	0	2	9	5	5	2
1	371975	375908	GRMZM2G137648	18	9	116	3	2	5	8	7
1	379244	385788	GRMZM2G408834	19	11	60	9	238	227	270	307
1	514921	516015	GRMZM2G471814	113	65	50	7	38	35	27	31
1	515997	526846	GRMZM2G330436	769	727	1165	647	782	643	682	799
1	644608	652093	GRMZM2G032104	430	377	536	422	231	174	185	205
1	662356	664190	GRMZM2G174870	0	0	0	0	1	0	0	0
1	676952	682616	GRMZM2G399700	216	262	402	264	122	90	112	107
1	833249	837343	GRMZM2G474694	3	4	5	2	4	1	1	3
1	985262	985416	GRMZM2G172177	10	3	16	4	5	6	5	7
1	985531	993246	GRMZM2G172183	422	555	949	354	387	371	381	493
1	994576	995451	AC191595.3_FG002	1	2	0	0	0	0	0	0
1	996510	997205	GRMZM2G374755	0	1	0	0	0	0	0	0
1	997214	999824	GRMZM2G073979	1333	1274	834	531	781	859	910	898
1	1000050	1000789	GRMZM2G374777	20	10	11	9	28	26	27	14
1	1001485	1005319	GRMZM2G374779	333	341	176	252	99	146	150	146
1	1003179	1007065	GRMZM2G374812	74	58	126	173	49	76	93	66
1	1029653	1030327	GRMZM2G052563	0	0	0	0	0	1	2	0
1	1036799	1042292	GRMZM2G052586	940	1027	1646	523	5	3	5	1
1	1099343	1100338	AC191595.3_FG007	0	0	0	0	0	0	0	0
1	1157711	1158853	GRMZM2G483779	107	133	202	82	158	141	116	139
1	1159497	1161180	GRMZM2G002167	113	128	423	87	187	144	135	138
1	1167744	1169284	GRMZM2G302197	69	60	268	30	134	97	91	104
1	1177194	1178041	GRMZM2G002121	1198	906	479	626	399	366	344	357
1	1195260	1203566	GRMZM2G026639	1612	1481	1023	1133	706	715	704	712
1	1275521	1290031	GRMZM2G058632	14	9	0	3	18	28	28	26
1	1463587	1491446	GRMZM2G065130	1794	1770	3045	1671	1884	1652	1495	1808
1	1497250	1497786	GRMZM2G065119	0	0	0	0	0	0	0	1
1	1501026	1507458	GRMZM2G367714	0	1	0	0	1	3	4	5
1	1525716	1527441	GRMZM2G487042	0	0	0	0	0	0	0	0
1	1566915	1568178	GRMZM2G097229	0	0	0	1	0	0	0	0
1	1665098	1666489	GRMZM2G474194	2	1	63	360	2	3	0	1
1	1682960	1683217	AC204084.4_FG001	0	0	0	0	0	0	0	0
1	1762478	1764682	GRMZM2G161483	26	18	11	3	15	17	13	9
1	1779988	1782907	GRMZM2G161540	0	0	3	1	2	2	2	2
1	1787686	1789666	GRMZM2G161560	53	93	113	114	49	36	26	51
1	1821972	1822191	GRMZM2G579671	0	0	0	0	0	0	0	0
1	1825438	1827416	GRMZM2G005469	0	0	0	0	0	0	0	0
1	1851968	1853974	AC193500.3_FG010	1	1	18	2	0	0	0	0
1	1857849	1860470	GRMZM2G079891	136	188	363	195	1	0	4	1
1	1865115	1869513	GRMZM2G079872	0	0	0	0	0	0	0	0
1	1876478	1876631	GRMZM2G079860	0	0	0	0	0	0	0	0
1	1876848	1878455	GRMZM2G379898	0	0	3	4	2	12	2	6
1	1878727	1878874	GRMZM2G530270	0	0	0	0	0	0	0	0
1	1955584	1957660	GRMZM2G060265	7	4	13	4	2	1	2	4
1	1962962	1970150	GRMZM2G060296	6763	7716	6190	4282	4925	4716	4802	5187
1	1971172	1971873	GRMZM2G176952	1	3	0	1	0	2	2	1
1	2037790	2040079	GRMZM2G164696	334	308	381	2475	213	275	256	266
1	2040406	2040618	GRMZM2G164694	0	0	0	0	0	0	0	0
1	2042841	2047286	GRMZM2G703466	156	186	329	499	62	56	65	41
1	2087562	2089837	GRMZM2G114469	719	597	434	243	533	467	531	419
1	2090701	2104441	GRMZM2G114459	2484	2877	3334	1712	2853	2320	2207	2620
1	2161370	2168670	GRMZM2G458423	0	0	13	5	12	10	16	16
1	2173749	2174325	GRMZM5G820530	0	0	0	0	0	0	0	0
1	2205230	2205592	GRMZM2G548894	0	0	0	0	0	0	0	0
1	2207877	2212485	GRMZM2G109725	314	336	337	279	446	327	368	415
1	2213219	2218237	GRMZM2G411063	1	1	0	0	2	5	1	1
1	2221194	2225913	GRMZM2G410990	127	94	126	123	188	148	121	178
1	2306518	2308141	GRMZM2G158378	0	0	0	0	0	0	0	0
1	2353788	2357209	AC196173.3_FG001	1	3	5	2	1	3	5	3
1	2400577	2405041	GRMZM2G459354	0	0	0	0	1	1	0	0
1	2428332	2435658	GRMZM2G329177	1609	2057	2824	1477	1896	1755	1459	1905
1	2467011	2469587	GRMZM2G028870	0	2	5	59	2	0	1	0
1	2538102	2544683	GRMZM2G052546	985	1041	636	523	1192	1072	982	964
1	2561491	2563347	GRMZM2G120584	12	6	5	6	10	5	6	3
1	2565451	2565951	GRMZM2G120624	0	0	0	0	0	0	0	0
1	2657650	2660198	GRMZM2G035377	148	130	166	185	139	149	155	133
1	2685919	2692352	GRMZM2G085691	64	93	82	250	54	45	37	65
1	2692901	2694270	GRMZM2G388684	824	1780	834	93	40	338	160	497
1	2710068	2710445	GRMZM2G085824	0	0	0	0	0	0	0	0
1	2727732	2736340	GRMZM2G085827	143	147	234	163	128	132	155	134
1	2736650	2741182	GRMZM2G085872	190	155	171	155	203	278	248	236
1	2741608	2750630	GRMZM2G085885	444	448	576	310	690	532	567	629
1	2753150	2755628	GRMZM2G086269	0	0	5	0	0	1	2	1
1	2783894	2786103	GRMZM2G042552	1636	1831	1315	1298	1639	1681	1594	1504
1	2786771	2787850	GRMZM2G042539	108	79	16	16	0	1	1	1
1	2793728	2800641	GRMZM2G042250	938	1050	1307	1194	987	1051	1099	1408
1	2801080	2803977	GRMZM2G041881	700	773	529	1049	816	944	883	891
1	2841467	2842386	GRMZM5G802392	1654	1464	1252	1210	1847	2094	2252	1876
1	2858784	2871425	GRMZM2G006673	522	541	631	723	1068	1113	1073	1078
1	2873514	2876191	GRMZM2G007025	179	162	145	178	817	895	726	976
1	2876246	2896381	GRMZM2G015384	499	492	592	516	539	537	572	540
1	2904434	2907015	GRMZM2G004798	0	0	0	0	0	1	0	0
1	2908528	2909990	GRMZM2G436038	0	0	0	0	0	0	0	0
1	2937205	2942164	GRMZM2G137366	328	309	337	236	358	337	355	360
1	2942333	2944282	GRMZM2G436266	0	0	0	0	0	0	0	1
1	2956672	2958311	GRMZM2G137352	6334	6815	4262	899	9593	12516	12414	10341
1	2996880	2997851	GRMZM2G564073	0	0	0	0	1	2	1	0
1	3000161	3000884	GRMZM2G137329	188	54	29	8	638	496	442	318
1	3009668	3028068	GRMZM2G137236	1745	1915	2619	1907	2312	1911	1794	2097
1	3029850	3033965	GRMZM2G436226	235	247	436	132	315	224	232	303
1	3039571	3040948	GRMZM5G881380	494	508	647	328	486	442	356	526
1	3058846	3068832	AC194374.3_FG006	0	0	0	0	0	0	0	1
1	3072152	3072579	AC194374.3_FG007	0	0	0	0	0	0	0	0
1	3076771	3077025	GRMZM2G491160	0	0	0	0	0	0	0	0
1	3077769	3082278	GRMZM2G314660	29	99	639	594	9	19	39	11
1	3130454	3136449	GRMZM2G092232	10	11	18	200	12	9	10	15
1	3136851	3137858	GRMZM2G393062	0	0	0	0	0	0	0	0
1	3138276	3139738	GRMZM2G092165	323	307	184	395	117	150	166	139
1	3140033	3141455	GRMZM2G092122	0	0	0	0	0	0	0	0
1	3178506	3184365	GRMZM2G124550	432	574	531	408	1384	1141	1122	1194
1	3185787	3194622	GRMZM2G144204	1038	1091	1146	815	2633	1918	1948	2064
1	3195769	3197587	GRMZM2G144197	1	0	0	1	0	0	0	0
1	3198298	3199097	GRMZM2G144193	2	2	0	1	0	0	0	0
1	3199278	3201120	GRMZM2G144101	1657	1340	1044	2966	1118	1188	1129	870
1	3269323	3271219	GRMZM2G077615	18	12	13	30	9	14	15	12
1	3272429	3276331	GRMZM2G077669	1054	1067	1714	2593	2321	2125	1933	2180
1	3278525	3279776	GRMZM2G077760	269	195	110	321	101	122	152	144
1	3280273	3281467	GRMZM2G077769	147	146	163	685	15	117	62	116
1	3281769	3286701	GRMZM2G077780	1992	2163	1875	1553	1443	1241	1173	1295
1	3354865	3356892	GRMZM2G126199	7	9	0	2	105	70	77	46
1	3360206	3363923	GRMZM2G126218	199	242	126	97	215	227	233	179
1	3364324	3369043	GRMZM2G426802	857	984	952	417	1212	1120	1317	1248
1	3398716	3398934	GRMZM2G566676	0	0	0	0	0	0	0	0
1	3400006	3402926	GRMZM2G566679	34	41	58	62	10	9	12	10
1	3403709	3404154	GRMZM2G566689	1	1	3	0	49	36	37	32
1	3405061	3409879	GRMZM2G440537	180	171	121	134	127	143	126	193
1	3448055	3451414	GRMZM2G055880	143	114	197	191	166	193	156	171
1	3468644	3470620	GRMZM2G055698	145	110	308	328	122	336	203	256
1	3471026	3472933	GRMZM2G058912	0	0	0	0	0	0	0	0
1	3507871	3508040	GRMZM2G497392	0	0	0	2	0	0	0	0
1	3548476	3548988	GRMZM2G703469	0	0	3	0	0	0	0	0
1	3554380	3564614	GRMZM2G062210	852	793	820	1034	857	885	867	822
1	3645523	3648807	GRMZM2G044388	963	961	607	359	963	1020	1119	984
1	3648955	3651846	GRMZM2G044247	323	495	515	318	53	73	83	90
1	3664561	3667471	GRMZM2G088482	18	13	3	12	182	180	223	86
1	3699531	3704319	GRMZM2G029713	357	305	153	101	401	352	473	418
1	3704887	3705065	GRMZM2G494534	0	0	0	0	0	0	0	0
1	3708104	3710619	GRMZM2G029824	683	565	326	305	688	520	654	551
1	3710503	3713113	GRMZM2G320099	555	440	208	261	94	117	146	86
1	3714426	3715519	GRMZM2G030173	8	1	37	302	4	10	6	3
1	3730308	3734425	GRMZM2G030299	469	425	313	336	278	251	336	246
1	3734665	3735389	GRMZM2G320111	0	1	0	0	0	0	0	0
1	3737629	3742546	GRMZM2G030567	54	86	74	43	12	39	25	39
1	3745038	3746813	GRMZM2G320117	1	9	5	16	2	1	4	3
1	3746511	3748843	GRMZM2G494576	0	0	0	0	0	0	0	0
1	3830541	3834833	GRMZM2G085909	1014	800	923	2106	727	768	758	560
1	3878457	3884044	GRMZM2G008327	538	658	576	1436	443	446	356	378
1	3883235	3886543	GRMZM2G008710	449	482	410	341	435	452	491	563
1	3889595	3890323	GRMZM2G008773	1210	867	252	177	133	206	279	435
1	3892510	3905875	GRMZM2G308570	996	990	770	860	740	758	773	736
1	3906555	3909072	GRMZM2G308606	1	1	0	1	2	2	6	4
1	4018233	4022920	GRMZM2G087207	58	58	153	323	145	157	158	192
1	4023202	4025627	GRMZM2G387837	335	372	166	296	271	246	242	218
1	4038302	4040423	GRMZM2G013634	468	466	360	570	112	105	115	116
1	4052734	4055543	GRMZM2G013986	0	0	0	0	0	0	0	0
1	4057292	4057831	AC194117.3_FG004	0	0	0	0	0	0	0	0
1	4061678	4069808	GRMZM2G014382	1454	1355	1123	1825	1831	2101	2230	1755
1	4096344	4096733	GRMZM2G344566	1	0	3	1	6	10	6	4
1	4115192	4116221	GRMZM2G473244	0	0	0	0	0	0	0	1
1	4122834	4163292	GRMZM2G442324	1026	1139	2485	1567	1386	1329	1539	1317
1	4169521	4169931	AC190762.3_FG006	1	0	0	0	11	5	3	1
1	4171316	4172202	GRMZM2G114934	183	167	318	259	269	173	214	209
1	4179744	4193885	GRMZM2G453794	1785	1856	2582	2535	2202	1959	1915	1767
1	4194237	4194894	GRMZM2G577599	0	0	3	0	0	0	0	0
1	4210621	4212965	GRMZM2G167568	35	29	8	51	12	11	13	15
1	4225009	4226573	GRMZM2G167566	0	0	0	0	0	0	0	0
1	4240570	4241659	GRMZM2G181153	74	81	45	702	53	48	46	35
1	4248315	4252340	GRMZM2G406204	0	0	5	29	0	0	0	0
1	4288065	4290427	GRMZM2G169402	90	113	95	145	92	75	91	98
1	4290982	4293382	GRMZM2G473389	0	1	0	0	0	0	0	0
1	4305210	4305303	GRMZM2G510500	0	0	0	0	0	0	0	0
1	4305746	4308934	GRMZM2G049216	1	0	11	26	0	0	2	1
1	4306166	4313744	GRMZM2G049031	18	10	3	17	4	4	6	8
1	4353903	4358491	GRMZM2G104468	73	93	168	484	93	73	71	122
1	4360018	4360227	AC190721.3_FG003	2	0	5	0	0	0	0	0
1	4394799	4404063	GRMZM2G558618	0	0	0	0	0	0	0	1
1	4438416	4442394	GRMZM2G303810	32	36	45	26	15	5	11	10
1	4520936	4526249	GRMZM2G178718	0	0	5	0	7	5	5	6
1	4547696	4549322	GRMZM2G082227	4	2	5	2	4	2	1	1
1	4601116	4604608	GRMZM2G341934	290	299	1454	3295	114	209	191	238
1	4606409	4606823	GRMZM2G507683	1	3	5	5	1	5	2	7
1	4607185	4614592	GRMZM2G040762	1232	1269	2096	929	1237	901	817	986
1	4715515	4720901	GRMZM2G105415	166	170	213	159	967	683	951	1094
1	4722654	4725234	GRMZM2G105436	17	10	3	8	9	6	5	3
1	4728119	4728308	GRMZM2G544785	0	0	0	0	0	0	0	0
1	4729408	4729946	GRMZM2G404184	0	0	0	0	0	0	0	0
1	4733598	4733713	GRMZM2G544792	0	0	0	0	0	0	0	0
1	4748612	4750517	GRMZM2G475289	0	0	0	0	0	0	0	0
1	4752172	4752739	GRMZM2G475296	0	0	0	0	0	0	0	0
1	4757912	4760893	GRMZM2G176820	94	60	103	143	29	38	67	57
1	4764679	4766990	GRMZM2G176840	204	202	202	298	133	158	193	189
1	4767252	4772147	GRMZM2G176849	0	0	0	2	4	3	3	3
1	4807991	4808428	AC194220.4_FG009	0	0	0	0	0	0	0	0
1	4808314	4808466	GRMZM5G828263	0	0	0	0	0	0	0	0
1	4862047	4877625	GRMZM2G026223	410	410	521	302	156	154	147	151
1	4902057	4938637	GRMZM5G823348	1	0	3	0	4	3	2	3
1	4981301	4984643	GRMZM2G070047	1690	1727	1228	1360	1053	1131	1147	1233
1	4988418	4990702	GRMZM2G070242	0	0	0	0	0	0	0	0
1	4992662	4994875	GRMZM2G070259	660	685	465	1641	239	324	315	310
1	4997170	5002958	GRMZM2G159427	356	417	665	603	831	809	869	955
1	5009414	5014052	GRMZM2G159431	646	573	547	75	650	876	911	864
1	5016684	5020549	AC194428.3_FG006	1	1	3	0	2	0	0	0
1	5022109	5023466	AC194428.3_FG007	1	0	0	0	0	1	0	0
1	5029601	5031221	GRMZM2G159470	48	40	34	169	59	68	53	39
1	5045580	5047986	GRMZM2G159477	168	116	124	90	437	473	490	405
1	5087124	5093048	GRMZM2G327059	105	58	26	3	765	665	618	428
1	5244401	5247445	GRMZM2G165422	669	714	728	390	782	1132	1014	1012
1	5264376	5266337	GRMZM2G165362	1	2	11	2	0	0	0	0
1	5325922	5327918	GRMZM2G119736	730	633	1107	595	4022	4495	3774	4809
1	5333105	5333200	GRMZM2G552971	1	0	3	4	4	7	5	5
1	5336849	5337598	GRMZM2G552966	0	0	0	1	0	0	0	0
1	5345114	5348832	GRMZM2G119494	112	79	168	378	10	61	44	37
1	5347458	5349768	GRMZM2G119471	970	779	555	770	140	172	274	237
1	5380152	5382574	GRMZM2G090051	247	271	302	603	156	227	265	365
1	5384794	5385077	GRMZM2G090011	0	0	0	0	4	2	0	8
1	5386771	5394068	GRMZM2G089976	1868	1871	1010	2772	691	707	655	774
1	5396964	5404397	GRMZM2G089860	196	188	166	205	133	135	136	142
1	5407598	5411453	GRMZM2G176604	105	113	213	356	171	308	223	289
1	5412633	5416804	GRMZM2G176585	227	272	192	234	111	139	145	113
1	5434745	5439562	GRMZM2G176558	289	222	363	229	1301	1463	932	1268
1	5441167	5442997	GRMZM2G176548	186	199	66	33	249	320	285	171
1	5444635	5451321	GRMZM2G476107	461	630	686	815	352	295	300	312
1	5453303	5456649	GRMZM2G176521	167	125	108	68	81	73	82	74
1	5517359	5518685	GRMZM2G055737	4	6	13	4	5	2	3	6
1	5530739	5532411	GRMZM2G055704	3	4	3	9	32	47	40	26
1	5531037	5532611	GRMZM5G802002	1	1	0	2	5	6	11	4
1	5538101	5542785	GRMZM2G055575	1608	1613	1068	691	7963	7720	10677	8859
1	5589065	5590533	GRMZM2G177508	3479	3499	1246	874	2866	2899	3174	2738
1	5610007	5610288	AC217946.3_FG001	4	1	5	1	4	6	5	7
1	5610757	5611155	GRMZM2G565246	3	4	0	0	4	3	7	3
1	5628543	5629483	GRMZM2G325462	23	12	3	1	4	12	14	14
1	5631703	5634096	GRMZM2G025552	255	285	216	351	206	217	182	198
1	5635814	5642763	GRMZM2G025642	1	3	45	100	0	2	0	2
1	5655682	5658417	AC217946.3_FG005	0	0	0	0	0	0	0	0
1	5719544	5740638	GRMZM2G319022	561	629	784	476	594	473	490	558
1	5744705	5747988	GRMZM2G428184	10	3	18	128	2	15	10	28
1	5747551	5752894	GRMZM2G129243	1029	904	607	765	351	394	330	408
1	5809798	5814594	GRMZM2G371137	25	32	118	147	39	26	29	33
1	5820282	5832868	GRMZM2G040158	827	1018	1288	378	755	643	640	596
1	5835054	5839819	GRMZM2G341263	128	136	97	103	122	116	108	117
1	5840201	5841565	GRMZM2G040289	0	0	0	0	0	0	0	0
1	5873406	5877213	GRMZM2G105571	5275	4965	4068	9149	4262	4536	4321	4004
1	5926968	5927225	GRMZM2G021200	0	0	0	0	0	0	0	0
1	5950478	5951346	GRMZM2G366521	110	54	271	58	7340	6195	5714	4659
1	5952987	5954672	GRMZM2G065718	1	2	3	0	0	0	1	1
1	5987282	6007403	GRMZM2G180951	2893	3099	4904	634	18125	14579	14071	13193
1	6018427	6036376	GRMZM2G057778	421	408	991	107	2395	1962	1900	1771
1	6067132	6068679	GRMZM2G058301	279	346	576	66	1912	1625	1468	1420
1	6073667	6083779	GRMZM2G341918	328	397	671	105	2227	1822	1714	1684
1	6085907	6086236	AC190890.3_FG003	0	0	0	0	0	0	0	0
1	6123908	6125564	GRMZM2G086707	1	0	3	1	6	7	4	7
1	6155197	6156231	GRMZM2G448701	9	2	5	97	9	12	16	3
1	6156302	6162790	GRMZM2G448651	98	98	58	97	76	64	72	78
1	6163498	6163855	GRMZM2G147182	4	2	3	3	0	0	0	3
1	6170585	6175103	GRMZM2G143588	362	282	226	542	220	244	216	246
1	6193683	6198903	GRMZM2G032852	788	796	1233	821	7886	6091	6782	6817
1	6198214	6201153	GRMZM2G321053	8	5	3	5	42	48	79	46
1	6214811	6215662	GRMZM2G032703	1	0	0	2	1	2	0	1
1	6216321	6217082	GRMZM2G032702	1	3	0	0	1	0	0	2
1	6217385	6218408	GRMZM2G321041	72	62	34	72	13	38	43	59
1	6220050	6224741	GRMZM2G032409	2073	2285	2530	3015	1763	1505	1463	1619
1	6226483	6227535	GRMZM2G321022	0	0	0	0	0	0	0	0
1	6231460	6234142	GRMZM2G032328	34	40	18	32	10	5	7	6
1	6233827	6237469	GRMZM2G032219	141	113	32	1	5	4	9	21
1	6242982	6252588	GRMZM2G031859	1302	1387	1693	1144	1488	1372	1365	1547
1	6353416	6354652	GRMZM5G826824	143	170	192	330	96	167	175	256
1	6355290	6361707	GRMZM5G812553	254	253	218	302	183	178	192	195
1	6364465	6368330	GRMZM2G014366	116	123	255	362	220	294	222	285
1	6369500	6373659	GRMZM5G899119	191	210	205	214	118	136	105	106
1	6381035	6381450	GRMZM2G013730	77	65	53	100	33	23	25	30
1	6385782	6389497	GRMZM5G881029	51	71	100	51	314	348	253	328
1	6390895	6391309	GRMZM2G022907	42	33	13	7	60	66	45	57
1	6393432	6398875	GRMZM5G841360	557	863	965	1152	447	412	360	414
1	6410461	6413123	GRMZM5G845611	4594	3969	1914	1446	3407	3783	5106	4202
1	6415668	6415967	GRMZM2G008053	6	5	26	13	0	5	7	4
1	6422699	6425774	GRMZM2G008064	0	0	0	1	0	13	18	7
1	6430163	6434861	GRMZM2G008122	0	0	0	1	1	2	0	0
1	6531690	6536885	GRMZM5G887276	2	0	3	23	1	9	3	26
1	6546908	6550733	GRMZM2G137312	1207	1213	989	2145	1103	1266	1231	1137
1	6556850	6567830	GRMZM2G137367	10	10	21	16	48	26	19	32
1	6568931	6570605	GRMZM2G137374	0	0	0	0	0	0	0	0
1	6573703	6579904	GRMZM2G137380	0	0	0	0	2	1	2	3
1	6614439	6618319	GRMZM2G436059	48	24	118	23	4314	2806	2524	3148
1	6618824	6620355	GRMZM2G137391	8	2	29	5	1257	670	649	797
1	6782755	6784801	GRMZM2G092813	113	169	53	2	92	101	100	95
1	6799009	6799787	AC195797.2_FG002	0	0	0	0	1	0	0	0
1	6809044	6809867	GRMZM2G392863	23	17	37	193	6	19	36	53
1	6811251	6812848	GRMZM2G092908	0	0	0	0	1	2	5	5
1	6817812	6829914	GRMZM2G092913	0	0	0	0	0	0	0	1
1	6832395	6834338	GRMZM2G092916	0	0	0	0	0	0	0	0
1	6837115	6840429	GRMZM2G092923	1280	1195	723	1791	423	489	487	398
1	6841081	6851868	GRMZM2G392956	765	783	1123	1062	1109	1119	1003	1238
1	6921003	6925579	GRMZM2G089056	42	26	1178	3813	337	428	387	525
1	6928506	6931931	GRMZM2G089092	223	187	260	366	49	36	44	46
1	6979542	6982124	AC190680.3_FG001	1	0	0	0	0	0	1	2
1	7040786	7046535	GRMZM2G020548	307	300	502	418	429	448	454	518
1	7046889	7047360	GRMZM2G020540	0	0	0	0	0	0	0	0
1	7050377	7051263	GRMZM2G020528	0	1	0	2	0	0	0	0
1	7052514	7054745	GRMZM2G319037	0	0	0	0	0	0	0	0
1	7057185	7061029	AC191330.3_FG009	0	0	0	0	0	0	0	0
1	7062424	7069858	GRMZM2G409997	26	26	32	19	13	15	17	13
1	7073279	7073388	GRMZM2G548295	0	0	0	0	0	0	0	0
1	7076107	7080266	GRMZM2G109566	260	199	142	175	126	113	123	82
1	7084569	7086682	GRMZM2G409976	16	7	5	4	70	96	82	70
1	7086251	7092180	GRMZM2G109509	855	851	752	501	959	858	790	933
1	7113385	7116457	AC191330.3_FG001	0	1	3	0	0	0	0	0
1	7160314	7162590	GRMZM2G090568	1	3	5	1	46	56	106	41
1	7164300	7168523	GRMZM2G090738	5	3	5	14	9	4	3	3
1	7192641	7198439	GRMZM2G057158	870	951	831	905	1285	1137	1161	1206
1	7243555	7263951	GRMZM2G040887	233	200	360	242	440	358	369	420
1	7296964	7301229	GRMZM2G132019	474	500	465	341	631	510	488	547
1	7302139	7302908	GRMZM2G071349	124	135	71	95	57	56	74	64
1	7313312	7314961	GRMZM2G007441	277	199	145	185	274	290	466	411
1	7341979	7348599	GRMZM2G096020	467	306	373	539	876	1035	1031	986
1	7358355	7360673	GRMZM2G095968	288	186	82	63	43	73	102	121
1	7364412	7364859	GRMZM2G134171	0	0	0	0	0	0	0	0
1	7389832	7390908	GRMZM2G399948	5	4	0	1	1	3	5	0
1	7396844	7401566	GRMZM2G099598	395	364	342	219	439	463	462	582
1	7403531	7408184	GRMZM2G099454	40381	42252	6137	2769	3708	3421	3863	3410
1	7456720	7458916	GRMZM2G092719	1101	929	694	3436	1039	1168	1204	1139
1	7488692	7490758	GRMZM2G059428	31	12	21	10	319	350	630	617
1	7560706	7565712	GRMZM2G110345	34	29	34	237	72	71	129	99
1	7566145	7569296	GRMZM2G410991	372	387	137	141	452	671	822	1073
1	7568487	7570697	GRMZM2G110616	7	2	3	1	86	69	98	43
1	7597567	7601961	GRMZM2G465806	23	14	13	6	22	18	26	12
1	7641196	7644138	AC195940.2_FG001	0	0	0	0	0	0	0	0
1	7645482	7647623	GRMZM2G332534	0	0	0	0	0	0	0	0
1	7686554	7700991	GRMZM2G048740	372	397	381	236	504	465	469	625
1	7714215	7716672	GRMZM2G093286	0	0	0	0	0	0	0	1
1	7768664	7770577	GRMZM2G136868	1	1	0	1	1	2	2	1
1	7824444	7825878	GRMZM2G119499	9	5	60	1736	2	5	6	6
1	7859737	7861541	GRMZM2G096269	59	30	471	9101	26	26	26	23
1	7863549	7864761	GRMZM2G096247	33	26	471	7853	21	13	17	21
1	7866607	7868253	GRMZM2G096153	698	624	389	1373	249	278	268	282
1	7955264	7955823	GRMZM2G092592	86	49	18	18	34	28	27	16
1	7965593	7969472	GRMZM2G092481	226	225	89	198	162	140	182	156
1	7996054	7998214	GRMZM2G173372	1	1	0	1	0	0	12	1
1	8021851	8022858	GRMZM2G528253	0	0	3	0	0	0	0	0
1	8024466	8024948	GRMZM2G075678	1	0	0	0	1	2	0	1
1	8029999	8031796	GRMZM2G075701	1310	1083	957	2862	428	586	505	592
1	8035710	8037072	GRMZM2G075866	0	0	0	0	0	0	0	0
1	8039587	8040405	GRMZM2G075901	293	230	84	129	81	87	104	82
1	8043959	8049083	GRMZM2G399311	3	0	3	3	10	2	7	9
1	8078922	8089614	GRMZM2G056488	9	13	18	23	12	14	14	20
1	8092363	8095103	GRMZM2G056377	724	668	305	587	238	261	193	191
1	8098367	8101975	GRMZM2G176523	170	161	113	78	38	56	60	70
1	8103676	8106330	GRMZM2G176499	323	356	242	412	406	371	397	415
1	8112583	8114662	GRMZM2G475059	10	3	3	0	33	23	34	19
1	8135964	8147853	GRMZM2G176397	1619	1506	1954	2784	2444	2276	2123	2555
1	8185854	8192317	GRMZM2G176155	215	163	224	46	62	100	156	151
1	8205233	8206963	GRMZM2G474973	5	1	0	5	0	3	2	5
1	8208995	8210311	AC190975.3_FG004	1	3	0	1	56	51	65	58
1	8212792	8219526	GRMZM2G176144	1	5	3	1	79	48	40	60
1	8221636	8222451	GRMZM2G176131	71	68	66	58	90	95	60	68
1	8229846	8231447	GRMZM2G176124	0	1	3	1	0	0	0	0
1	8231686	8231839	GRMZM2G587569	0	0	0	0	0	0	0	0
1	8264824	8269232	AC155624.2_FG006	634	749	747	785	1261	1345	1261	1409
1	8271537	8275361	GRMZM5G833774	2106	2309	2077	1391	2375	2723	2789	3474
1	8283445	8289244	GRMZM5G891266	2054	2112	1896	1480	1870	1968	1973	2270
1	8290352	8293428	AC155624.2_FG011	527	488	221	244	250	277	260	307
1	8295192	8297804	AC155624.2_FG012	0	0	0	0	0	0	0	0
1	8310325	8310745	GRMZM2G067614	0	0	0	0	0	0	0	0
1	8311642	8351849	GRMZM2G018417	3018	2679	1399	2761	884	786	779	834
1	8352066	8353672	GRMZM2G018579	3028	2790	1407	727	300	296	356	446
1	8353688	8356340	GRMZM2G018706	274	217	158	35	26	24	22	27
1	8406552	8407586	GRMZM2G125485	0	3	3	3	6	5	3	5
1	8419266	8422425	GRMZM2G068265	2	2	3	3	9	5	11	5
1	8447465	8451013	GRMZM2G157510	59	47	32	54	49	64	64	101
1	8451406	8451509	GRMZM2G576997	0	0	0	0	0	0	0	0
1	8451799	8452254	GRMZM2G703478	0	0	0	0	0	0	0	0
1	8458456	8460510	GRMZM2G152172	0	1	0	2	0	0	0	0
1	8514829	8519625	GRMZM2G009014	174	185	192	121	138	124	130	144
1	8535921	8537767	GRMZM2G172758	53	48	18	71	6	5	8	8
1	8537787	8541552	GRMZM2G172751	0	0	0	0	2	1	1	1
1	8542711	8546559	GRMZM2G472197	1	3	0	9	1	6	4	3
1	8549323	8551254	AC194863.3_FG007	5	4	0	6	13	9	20	25
1	8551951	8553427	AC194863.3_FG006	0	0	5	0	0	0	0	0
1	8557740	8560823	GRMZM2G472167	2934	2602	1538	276	4374	5767	6125	4792
1	8573835	8577024	AC194863.3_FG004	0	0	3	0	0	0	0	0
1	8616915	8620091	GRMZM2G171181	2856	2523	1756	7837	2249	2550	2780	2258
1	8621974	8626677	GRMZM2G171324	480	497	479	338	557	731	764	826
1	8630972	8632081	GRMZM2G171333	0	3	3	0	12	5	19	13
1	8632978	8635760	GRMZM2G474258	9	19	16	5	17	13	19	10
1	8640887	8643001	GRMZM2G496782	0	0	0	0	0	0	0	0
1	8656186	8658213	GRMZM2G323830	2722	3608	2790	1619	602	1260	1171	1394
1	8740735	8742850	GRMZM2G062946	58	35	18	3	202	118	69	61
1	8747237	8747557	AC190659.4_FG002	0	0	0	0	0	0	0	0
1	8758900	8763410	GRMZM2G345911	1	1	0	1	95	66	59	79
1	8769821	8770752	GRMZM2G450131	0	0	0	0	0	0	0	0
1	8787564	8821671	GRMZM2G057694	0	0	3	0	9	15	19	15
1	8879225	8881772	GRMZM2G066805	145	152	318	136	6	3	4	3
1	8882640	8885553	GRMZM2G066860	12	9	13	53	4	4	5	6
1	8942632	8945089	GRMZM2G046888	18	15	8	23	13	20	15	16
1	8945349	8946887	GRMZM2G046919	10	8	8	14	11	12	5	8
1	8972308	8976833	GRMZM2G046932	1789	1868	1691	2984	2030	1897	1848	2021
1	8978680	8980537	GRMZM2G047002	105	45	137	953	75	152	128	365
1	9046000	9048434	GRMZM2G450071	2	2	0	6	0	0	0	1
1	9049358	9049879	GRMZM2G149254	0	0	0	3	0	0	0	0
1	9050133	9052999	GRMZM2G149257	555	457	376	1044	410	454	431	390
1	9057041	9060022	GRMZM2G450125	1031	1009	1325	2821	269	552	857	830
1	9059447	9060027	GRMZM2G572658	0	0	0	0	0	0	0	0
1	9067586	9068314	AC190799.2_FG010	0	0	0	0	0	0	0	0
1	9069564	9075179	GRMZM2G370326	7	12	13	9	12	10	12	12
1	9075866	9089422	GRMZM2G070933	0	0	0	0	0	2	1	1
1	9118011	9119345	GRMZM2G343767	0	0	0	0	0	0	0	0
1	9122820	9125373	GRMZM2G041899	14	16	3	0	17	13	6	0
1	9188103	9192538	GRMZM2G355846	22	30	24	7	72	59	51	87
1	9215738	9217191	GRMZM2G054111	13	11	0	0	0	0	3	1
1	9298929	9302188	GRMZM5G823004	2525	2380	1864	1791	2166	2244	2098	2048
1	9303132	9306911	GRMZM5G820122	874	933	1814	1306	5855	6009	5013	5514
1	9308987	9309485	GRMZM2G528332	71	51	29	45	59	72	70	64
1	9309880	9309991	GRMZM2G528333	0	0	0	0	0	0	0	0
1	9358636	9365042	GRMZM5G860938	819	766	618	1091	581	494	511	495
1	9378737	9379200	GRMZM5G872399	37	34	29	16	1	0	0	0
1	9396238	9398691	GRMZM2G107686	1	0	0	18	0	0	0	0
1	9424372	9428878	GRMZM2G107679	0	0	0	0	0	0	0	0
1	9433088	9437333	GRMZM2G107532	5378	5692	4838	3294	1844	1837	1946	2158
1	9440570	9450591	GRMZM2G407869	10	13	5	16	71	44	60	64
1	9491186	9500155	GRMZM2G103599	88	105	250	268	228	198	157	216
1	9508237	9508318	GRMZM2G544837	0	1	5	2	0	2	0	2
1	9522789	9541394	GRMZM2G170567	369	550	1238	1256	989	926	827	879
1	9544232	9573038	GRMZM2G113174	665	804	1885	2030	1511	1273	1122	1350
1	9580127	9581254	GRMZM2G415390	2	1	3	1	1	2	1	0
1	9581471	9586948	GRMZM2G415343	62	81	76	185	117	111	109	152
1	9648100	9650113	GRMZM2G470309	0	0	0	3	7	5	4	1
1	9667958	9669764	GRMZM5G827810	0	0	0	0	0	0	0	0
1	9673028	9674584	GRMZM2G435276	0	0	0	0	0	0	0	0
1	9678706	9680949	GRMZM5G816155	0	0	0	3	0	0	5	0
1	9704589	9748769	GRMZM5G837318	13	14	50	10	26	26	32	24
1	9754389	9757162	GRMZM2G332548	101	125	171	203	51	128	73	167
1	9805675	9809838	GRMZM2G009818	1	1	18	23	1	0	0	0
1	9902575	9904160	GRMZM2G551720	0	0	3	1	1	0	0	0
1	9911961	9922566	GRMZM2G178571	527	594	1494	322	915	857	850	576
1	9955811	9958385	GRMZM2G062933	0	0	0	0	1	1	1	0
1	9989512	9992709	GRMZM2G062841	411	474	260	581	271	248	236	231
1	10033094	10037438	GRMZM2G062724	28	21	13	3	151	95	82	86
1	10083108	10083545	GRMZM2G038452	0	0	0	0	0	0	0	0
1	10088391	10089626	GRMZM2G038485	274	303	187	567	161	150	158	131
1	10090358	10090536	GRMZM2G506223	0	0	0	0	0	0	0	0
1	10092334	10096672	GRMZM2G339563	571	656	584	702	925	786	875	793
1	10123604	10124029	AC186233.3_FG009	0	0	0	0	0	0	0	0
1	10170702	10171370	GRMZM2G162343	0	0	0	0	0	0	0	0
1	10193318	10195985	AC186233.3_FG007	0	0	0	0	0	0	0	0
1	10203381	10204321	GRMZM2G087966	0	0	0	0	0	0	0	0
1	10209673	10213204	GRMZM2G087957	2	0	0	1	2	1	1	1
1	10222189	10231408	GRMZM2G087918	257	213	192	134	337	270	333	455
1	10234049	10236459	GRMZM2G388489	0	1	0	0	0	0	1	0
1	10261181	10261706	GRMZM2G391353	4	4	0	2	11	6	7	8
1	10360253	10361170	GRMZM2G117855	3	6	5	75	22	24	27	26
1	10361761	10375145	GRMZM2G418037	100	82	242	47	84	108	97	88
1	10381857	10387478	GRMZM2G439049	164	161	626	113	172	179	213	231
1	10397285	10432403	GRMZM2G086093	795	750	2193	544	953	827	869	857
1	10435985	10436526	GRMZM2G086179	320	397	150	146	27	87	165	260
1	10485086	10485686	GRMZM2G142933	19	31	42	29	9	4	5	5
1	10486851	10487619	GRMZM2G142938	97	101	124	112	17	9	11	16
1	10538220	10538447	GRMZM2G028505	620	763	292	249	122	169	213	191
1	10541840	10546402	GRMZM2G028521	9571	12122	8427	7244	4535	4901	5619	7524
1	10583795	10585796	GRMZM2G150925	0	4	8	3	0	0	0	1
1	10587471	10588999	GRMZM2G150915	1	1	5	10	0	0	1	1
1	10590399	10593290	GRMZM2G150867	377	356	187	389	270	283	264	276
1	10673929	10679346	GRMZM2G043799	185	183	221	132	316	227	231	245
1	10693415	10696796	GRMZM2G329159	87	97	84	139	137	169	143	204
1	10731790	10734579	GRMZM2G469262	0	0	0	0	0	0	0	0
1	10816421	10816642	GRMZM5G881257	0	0	0	0	0	0	0	0
1	10820298	10821493	GRMZM2G092483	0	0	0	0	0	0	0	0
1	10826297	10827541	GRMZM2G092542	1	1	0	0	0	0	1	0
1	10844522	10849281	GRMZM2G092578	1433	1094	1352	5911	1366	1822	1772	1259
1	10879131	10879242	GRMZM2G565588	0	0	0	0	0	0	0	0
1	10898938	10899153	GRMZM2G438792	8	5	11	2	6	8	4	3
1	10899454	10901848	GRMZM2G139834	101	24	39	8	1016	1239	1402	783
1	10960463	10964739	GRMZM2G358279	266	253	160	416	136	167	172	184
1	10966149	10967993	GRMZM2G358286	0	0	0	0	0	0	1	0
1	10970657	10972234	GRMZM2G056786	99	90	76	62	77	94	122	77
1	10977780	10978867	GRMZM2G056804	264	215	105	7	263	285	339	232
1	10990751	10990859	GRMZM2G517514	0	0	0	0	0	0	0	0
1	10991438	10998924	GRMZM2G056870	662	687	565	1174	986	926	928	879
1	10999686	11004119	GRMZM2G057004	11	13	0	11	10	5	4	2
1	11054945	11058640	GRMZM2G370985	0	0	5	0	22	12	9	13
1	11109400	11113560	GRMZM2G112728	329	362	313	341	388	291	448	365
1	11114484	11114932	GRMZM2G413315	428	217	45	11	463	486	336	156
1	11124641	11132607	GRMZM2G413290	6	4	3	2	7	7	5	10
1	11163665	11166725	GRMZM2G112687	0	0	0	1	5	5	14	10
1	11168721	11175605	GRMZM2G112640	641	552	452	978	462	428	437	469
1	11211042	11213027	GRMZM2G070087	1	0	3	0	2	2	0	0
1	11239173	11245581	GRMZM2G100707	803	843	1007	978	961	874	887	947
1	11296802	11299651	GRMZM2G401342	1	2	0	1	1	0	1	0
1	11300051	11300765	GRMZM2G100675	4	4	3	1	7	3	1	1
1	11301152	11301835	AC209858.4_FG004	159	117	63	153	6	19	20	12
1	11359711	11362566	AC209858.4_FG003	0	0	0	0	0	0	0	0
1	11391255	11397247	AC209858.4_FG002	879	932	765	1594	337	324	342	350
1	11398337	11399960	GRMZM5G859683	0	0	0	0	0	0	0	0
1	11398406	11401656	GRMZM2G703491	0	0	0	0	0	0	0	0
1	11399963	11402823	GRMZM2G703490	339	339	284	318	331	267	290	220
1	11414175	11447211	GRMZM5G863105	1	0	16	3	4	2	2	6
1	11475017	11477144	GRMZM2G086163	86	77	55	50	362	325	320	296
1	11481331	11488611	GRMZM2G086072	249	223	200	245	221	238	218	259
1	11524861	11526732	GRMZM2G122816	0	0	0	1	2	0	4	0
1	11528522	11534033	GRMZM2G122787	507	478	402	272	313	332	326	439
1	11578179	11592296	GRMZM2G315812	10	6	18	5	2	3	4	4
1	11689365	11692759	GRMZM2G315806	198	190	184	198	139	135	116	135
1	11694096	11695718	GRMZM2G018080	179	151	163	133	110	104	105	126
1	11760798	11778347	GRMZM2G018068	12	17	50	56	55	34	30	34
1	11788150	11789504	AC191040.2_FG002	0	0	0	0	0	0	0	0
1	11790334	11793656	GRMZM2G445783	7	6	8	29	17	16	16	9
1	11850475	11850624	GRMZM2G588838	0	0	0	0	0	0	0	0
1	11850955	11851995	GRMZM2G173826	0	0	0	1	0	0	0	0
1	11854076	11863594	GRMZM2G173823	0	0	0	0	0	0	0	0
1	11879351	11881380	GRMZM2G375396	0	0	0	0	0	0	0	0
1	11881678	11883099	GRMZM2G073373	0	0	0	1	0	0	0	0
1	11910894	11943975	GRMZM2G140339	236	227	778	724	314	307	280	287
1	11944115	11945293	GRMZM2G141624	0	1	8	5	1	1	2	1
1	11946513	11952310	GRMZM2G141636	427	401	397	571	399	418	425	453
1	11982320	11987243	GRMZM2G027821	405	461	678	1684	60	113	72	138
1	11987436	11993737	GRMZM5G813886	255	214	342	690	129	90	100	89
1	12089723	12097421	GRMZM2G000737	19	12	16	17	12	11	19	11
1	12099073	12107130	GRMZM2G000749	2847	2724	1591	1269	1998	1802	1654	1812
1	12140609	12143144	GRMZM2G300800	0	1	0	1	12	6	5	4
1	12146189	12150797	GRMZM2G000823	1105	1150	1278	2202	1604	1596	1509	1386
1	12151604	12153084	GRMZM2G075958	7	3	3	2	0	0	1	0
1	12159725	12163535	GRMZM2G076054	0	0	0	0	0	0	0	0
1	12165280	12167295	GRMZM2G377767	0	0	0	0	1	0	0	0
1	12165411	12170135	GRMZM2G076062	7334	6105	3755	3671	575	643	628	613
1	12175686	12186031	GRMZM2G377780	110	118	237	621	145	105	113	89
1	12185737	12189286	GRMZM2G076423	2565	2820	1751	1162	2183	2006	2157	3235
1	12197452	12198708	GRMZM2G334133	0	0	0	0	0	2	0	0
1	12202089	12208600	GRMZM2G397339	6	2	5	7	101	89	97	116
1	12211017	12211622	GRMZM2G096252	3	1	11	16	0	2	2	1
1	12248908	12249912	GRMZM2G472236	10	3	3	11	4	0	3	1
1	12250364	12252005	GRMZM2G169747	129	152	71	180	70	80	75	71
1	12254263	12255821	GRMZM2G472266	1166	704	174	231	259	397	655	721
1	12309303	12316794	GRMZM2G038982	922	936	807	367	1783	1808	1880	2321
1	12334279	12337098	GRMZM2G453148	28	30	68	81	50	41	23	21
1	12337466	12338437	GRMZM2G453139	1171	953	355	428	264	296	296	210
1	12343878	12348542	GRMZM2G453111	222	179	300	360	470	424	366	367
1	12351736	12357474	GRMZM2G154211	702	638	465	637	1611	1498	1773	2039
1	12421833	12422332	GRMZM2G574391	1	1	3	0	0	0	0	0
1	12423391	12424043	GRMZM2G574383	59	52	42	68	1	1	2	0
1	12425879	12426058	GRMZM2G154167	23	26	13	26	5	4	8	10
1	12427851	12430405	GRMZM2G154119	248	210	200	250	72	86	103	93
1	12433004	12437683	GRMZM2G154087	112	102	79	136	22	15	21	11
1	12437802	12445450	GRMZM2G453001	482	521	373	494	129	133	145	149
1	12451764	12452141	GRMZM2G452998	31	44	50	68	89	76	78	118
1	12464298	12466671	GRMZM2G452996	1	0	0	1	43	42	41	41
1	12477565	12479999	GRMZM2G154062	1	0	0	0	15	12	25	19
1	12480958	12481701	AC177915.2_FG022	0	0	0	0	0	0	0	0
1	12481109	12487153	GRMZM2G154036	797	509	187	49	255	257	205	229
1	12491863	12496471	GRMZM2G153995	1	0	0	0	0	0	0	1
1	12497533	12499316	GRMZM2G166445	0	1	0	0	0	2	1	1
1	12514731	12519380	GRMZM2G165998	4373	4377	2595	1816	3122	3302	3491	3020
1	12519910	12522234	GRMZM2G165972	33	11	13	3	116	158	181	166
1	12529086	12530297	GRMZM2G113784	70	51	42	82	0	0	0	0
1	12530297	12533812	GRMZM5G875819	0	0	0	0	1	2	1	1
1	12565720	12565940	GRMZM2G508280	0	0	0	0	0	0	0	0
1	12571842	12575787	GRMZM2G039422	195	209	284	364	5	2	1	2
1	12578532	12581121	GRMZM5G880418	0	0	0	0	0	0	0	0
1	12592558	12593201	GRMZM2G039390	0	0	0	0	0	0	0	0
1	12595651	12596036	GRMZM2G508255	0	0	0	0	0	0	5	0
1	12660626	12663186	GRMZM2G480386	0	0	0	0	9	2	4	3
1	12666664	12667077	GRMZM2G180349	0	0	0	0	0	0	0	0
1	12815906	12816620	GRMZM2G089989	0	0	0	0	2	0	0	0
1	12822231	12823464	GRMZM2G056231	10	12	24	394	51	36	27	21
1	12823715	12824449	AC195260.2_FG011	0	0	0	0	1	0	0	0
1	12825756	12830249	GRMZM2G439885	6	8	3	12	7	6	5	3
1	12852424	12854268	GRMZM2G136081	615	563	365	354	548	871	813	680
1	12855499	12856242	GRMZM2G136088	2	1	0	0	7	12	18	17
1	12856502	12860049	GRMZM2G136090	0	0	0	0	2	0	0	1
1	12861053	12861486	GRMZM2G564010	0	0	0	0	0	0	0	0
1	12861494	12862093	AC195260.2_FG004	0	0	0	0	0	0	1	1
1	12944095	12947312	GRMZM2G031790	5	3	11	28	0	2	0	5
1	12949577	12952951	GRMZM2G031718	170	197	195	124	65	61	74	71
1	12967466	12968266	GRMZM2G172463	15	12	32	11	2	2	3	3
1	12968582	12969338	GRMZM2G584967	4	5	3	1	0	0	0	0
1	12971833	12976508	GRMZM2G172448	505	430	276	235	44	78	56	72
1	12976788	12986045	GRMZM2G172410	174	170	213	170	50	48	36	58
1	12987102	12993471	GRMZM2G172322	1013	925	828	859	829	751	847	989
1	13012288	13013116	GRMZM2G367485	0	0	0	0	0	0	1	1
1	13026897	13031459	AC195260.2_FG008	0	0	0	0	0	0	0	0
1	13031896	13034701	AC195260.2_FG007	0	0	0	0	0	0	0	0
1	13058655	13059621	AC186417.3_FG002	0	0	0	0	0	0	0	0
1	13071832	13072333	GRMZM2G378080	0	0	0	0	0	0	0	0
1	13072885	13074762	AC186417.3_FG004	0	0	0	0	0	0	0	0
1	13080864	13082056	AC186417.3_FG005	0	0	0	0	0	0	0	0
1	13093892	13094098	AC186417.3_FG007	0	0	0	0	0	0	0	0
1	13131600	13132892	GRMZM2G181497	0	0	0	0	0	0	0	0
1	13155492	13163447	GRMZM2G061817	140	150	216	100	1794	1311	1309	1596
1	13207926	13208378	GRMZM2G098253	1	1	0	1	0	2	0	1
1	13208886	13210331	GRMZM2G098255	3	4	11	5	11	8	7	7
1	13210614	13213266	GRMZM2G541687	6	12	16	14	26	12	11	21
1	13295666	13296134	GRMZM2G008550	427	379	216	920	320	236	256	270
1	13298020	13300351	GRMZM2G008627	33	16	24	67	6	3	8	23
1	13303868	13305755	GRMZM2G008696	146	149	168	270	165	168	114	143
1	13357632	13372635	GRMZM2G377311	1154	1200	883	766	897	796	888	980
1	13373640	13374526	GRMZM2G061748	1	0	0	0	27	29	36	30
1	13375088	13381307	GRMZM2G061812	2	0	0	1	10	7	6	5
1	13445371	13453136	GRMZM2G103292	1679	2102	3392	1548	967	677	652	779
1	13453713	13453940	AC210834.4_FG011	0	0	0	0	0	0	0	0
1	13536597	13540215	GRMZM2G169320	541	456	479	576	268	294	281	308
1	13587326	13589275	GRMZM2G169280	328	306	279	189	122	156	145	160
1	13591203	13592286	GRMZM2G169274	100	99	68	70	65	56	50	58
1	13593086	13605223	GRMZM2G470438	26	22	21	115	39	40	30	42
1	13641526	13645372	GRMZM2G004641	1808	2137	2264	428	3955	3903	3224	2336
1	13649162	13649954	GRMZM2G004632	0	0	0	0	0	0	0	0
1	13681650	13682198	GRMZM5G857060	4	4	0	6	35	22	26	19
1	13683400	13689639	GRMZM2G417455	437	588	983	2061	574	769	659	1031
1	13692075	13694142	GRMZM2G417417	1	3	5	2	62	65	79	62
1	13742083	13742554	GRMZM2G546647	21	19	5	6	12	14	15	21
1	13742879	13745517	GRMZM2G407396	115	154	292	577	164	159	133	230
1	13787557	13805454	GRMZM2G314133	2637	2727	3481	1928	3565	3207	2984	3569
1	13864633	13866861	GRMZM2G037912	0	0	0	0	0	0	0	0
1	13991176	13993273	GRMZM2G123986	38	70	53	21	45	67	134	169
1	13994132	13995162	GRMZM2G124028	45	50	63	26	12	17	24	20
1	13995526	13995976	GRMZM2G124032	16	14	8	10	6	4	6	8
1	13996237	13997167	GRMZM2G556515	14	16	21	47	2	2	4	2
1	14031387	14033776	GRMZM2G124042	1	0	0	0	1	0	1	2
1	14095041	14101632	GRMZM2G124051	716	766	868	655	782	638	706	838
1	14103040	14104361	GRMZM5G850455	231	247	397	1704	128	178	262	247
1	14105161	14106822	GRMZM2G124143	1	0	0	2	0	0	0	0
1	14108013	14109557	GRMZM2G124295	0	0	0	0	0	0	0	0
1	14113783	14117401	GRMZM2G424020	2	2	3	1	0	0	1	1
1	14165939	14169755	GRMZM2G115131	788	716	589	345	335	312	290	222
1	14227810	14232201	GRMZM2G315579	0	0	0	0	0	1	0	0
1	14346634	14347119	AC196111.3_FG001	0	0	0	0	0	0	0	0
1	14377179	14377550	AC196111.3_FG002	0	0	0	0	0	0	0	0
1	14384994	14386612	GRMZM2G417835	139	164	163	48	343	484	521	518
1	14401356	14404605	GRMZM2G042903	93	112	118	39	318	418	468	491
1	14405613	14405843	GRMZM2G549808	20	16	32	29	35	15	32	35
1	14406150	14409113	GRMZM2G112793	377	372	321	492	417	416	409	360
1	14409462	14413333	GRMZM2G412674	142	180	116	203	188	160	157	230
1	14438946	14442794	AC200613.3_FG004	0	0	0	1	1	1	1	3
1	14448922	14449296	GRMZM2G063304	0	0	0	0	2	1	5	1
1	14449794	14451164	GRMZM2G063287	0	0	3	8	0	1	0	0
1	14452578	14454015	GRMZM2G362960	0	1	0	0	0	0	0	1
1	14463215	14471048	GRMZM2G362946	877	1005	1662	1054	88	88	71	78
1	14486214	14489795	GRMZM2G362942	845	955	1367	585	636	461	419	678
1	14492657	14493374	GRMZM2G520246	81	92	181	70	43	39	45	61
1	14494575	14495517	GRMZM2G389802	136	152	205	120	84	74	59	97
1	14496754	14498729	GRMZM2G088448	0	0	0	0	0	1	0	0
1	14506335	14508661	GRMZM2G091822	0	0	0	1	0	0	0	1
1	14509271	14511175	GRMZM2G091916	1	4	18	84	2	5	2	5
1	14548248	14551029	GRMZM2G091921	467	386	208	689	238	261	241	200
1	14556795	14557709	GRMZM2G582602	0	0	0	0	0	0	0	0
1	14624231	14639380	GRMZM2G026807	5471	5862	4031	2535	4130	4224	5453	5000
1	14641183	14641771	GRMZM2G499560	0	0	0	0	0	0	0	0
1	14647951	14649895	GRMZM2G328538	0	0	0	0	0	0	0	0
1	14674720	14683555	GRMZM2G136113	525	662	734	548	463	372	354	456
1	14779952	14781468	GRMZM2G464818	4	4	5	5	5	2	1	3
1	14803265	14804370	GRMZM5G857303	37	30	5	23	29	22	16	29
1	14804662	14809417	GRMZM2G162725	404	338	678	905	495	540	465	450
1	14811250	14811326	GRMZM2G580464	0	0	0	0	0	0	0	0
1	14850871	14853754	GRMZM2G162749	413	356	150	81	265	382	439	327
1	14858516	14863230	GRMZM2G162764	217	181	110	144	55	65	68	68
1	14867665	14868336	GRMZM2G580486	17	16	8	19	0	0	0	1
1	14894390	14899485	GRMZM2G162776	445	518	555	514	523	498	507	515
1	14900553	14904000	GRMZM2G162794	5	8	8	12	26	22	16	17
1	14922354	14927646	GRMZM2G162800	376	364	381	269	292	262	319	284
1	14940657	14943335	GRMZM2G162814	312	323	408	781	627	1198	1171	875
1	14957467	14957665	GRMZM2G566553	0	0	0	0	0	0	0	0
1	14958684	14961640	GRMZM2G139963	271	236	647	1760	125	202	172	204
1	15068245	15069580	GRMZM2G034283	0	0	0	3	0	1	1	0
1	15069803	15075192	GRMZM2G034302	6443	5074	3218	1115	6837	8614	10451	12739
1	15092745	15093209	AC209758.1_FG003	0	0	0	0	0	0	0	0
1	15102343	15104098	GRMZM2G035105	3	7	21	6	0	0	0	1
1	15104351	15104823	GRMZM2G502709	12	16	29	26	21	29	18	27
1	15105140	15106282	GRMZM2G035128	41	32	87	76	0	1	1	0
1	15105961	15107015	AC209758.1_FG004	0	0	0	0	0	0	0	0
1	15112580	15113918	AC209758.1_FG005	0	0	0	0	0	0	0	0
1	15133983	15136082	GRMZM2G035156	0	0	3	2	1	0	0	1
1	15138438	15143390	GRMZM2G035228	3	2	16	9	0	4	3	5
1	15164388	15165010	AC209758.1_FG007	0	0	0	0	0	0	2	0
1	15168789	15171560	GRMZM2G035243	1	2	0	0	0	2	1	2
1	15268455	15269892	GRMZM2G159456	12	14	26	746	2	3	10	20
1	15296982	15298231	GRMZM2G444458	10	21	21	3	98	89	69	113
1	15353246	15356638	GRMZM2G124353	994	861	941	3543	71	66	87	152
1	15414096	15414207	GRMZM2G528524	0	0	0	0	0	0	0	0
1	15414787	15415199	GRMZM2G075459	69	23	26	20	829	1174	1215	1231
1	15474140	15478436	GRMZM2G022363	0	0	0	0	77	32	57	53
1	15491758	15493149	GRMZM2G406601	181	190	97	26	351	291	367	283
1	15499297	15499810	GRMZM2G303361	6	6	0	0	9	2	4	3
1	15511502	15516460	GRMZM2G021498	200	235	481	701	209	198	185	272
1	15525263	15525610	GRMZM2G000199	0	0	0	0	0	0	0	0
1	15611206	15613584	GRMZM2G378130	0	0	0	0	0	0	0	0
1	15727314	15736121	GRMZM2G142557	1018	1073	812	1204	914	850	927	932
1	15736471	15739482	GRMZM2G142609	0	0	0	68	2	1	2	1
1	15773796	15778609	GRMZM2G119852	2370	2253	1065	2496	1077	994	977	1118
1	15779186	15785411	GRMZM2G119933	398	419	316	299	514	437	441	496
1	15786439	15787328	GRMZM2G419938	504	429	365	510	564	1001	859	744
1	15806192	15809456	GRMZM2G000686	1548	1434	1330	1267	1905	1914	2706	2059
1	15810244	15813874	AC189098.3_FG008	4	1	5	0	42	63	61	68
1	15906929	15909214	GRMZM2G000741	914	734	237	321	397	510	655	404
1	15990466	15997559	GRMZM2G156486	644	529	421	289	1234	1110	1150	1045
1	16046806	16048140	GRMZM2G178852	457	360	137	194	320	832	609	575
1	16051978	16052325	AC208653.3_FG003	0	0	0	0	0	1	0	0
1	16064172	16068753	GRMZM2G703504	8	5	11	44	10	9	8	11
1	16118862	16123269	GRMZM2G399072	0	0	0	0	0	0	0	0
1	16177026	16178797	GRMZM2G012102	89	89	87	87	98	86	96	108
1	16199940	16210076	GRMZM2G012216	253	239	281	180	325	235	216	269
1	16286664	16286985	GRMZM2G549571	0	0	0	0	1	0	0	0
1	16288699	16289014	GRMZM2G113869	2	2	3	0	0	0	0	0
1	16332686	16338873	GRMZM5G855347	1724	1749	2256	2064	2647	1937	2024	2245
1	16340191	16340530	GRMZM5G808830	86	106	97	133	111	121	147	108
1	16347572	16349061	GRMZM2G064663	230	196	113	148	89	97	139	91
1	16349086	16357022	GRMZM2G064732	475	565	699	801	645	673	561	703
1	16368187	16369957	GRMZM2G080489	7	8	76	1	6	3	10	10
1	16370352	16372880	GRMZM2G080524	228	313	355	83	613	654	626	555
1	16374772	16378386	GRMZM2G080586	210	166	147	104	15	32	22	18
1	16404535	16405750	GRMZM2G177592	0	1	0	2	4	3	3	3
1	16436083	16436786	GRMZM2G016443	2	11	32	6	0	0	1	0
1	16468414	16473940	GRMZM2G175164	215	164	37	8	120	105	96	58
1	16486215	16486609	GRMZM2G587248	0	0	0	0	0	0	0	0
1	16574646	16581541	GRMZM2G017616	4954	4600	2919	1296	1083	1076	1190	1464
1	16587190	16588096	GRMZM2G319057	1013	785	347	191	365	418	497	508
1	16595443	16603430	GRMZM2G017254	2621	2694	2114	1067	2087	1668	1678	2299
1	16603599	16606666	GRMZM2G016511	1806	1772	1283	2524	1937	1842	1820	1742
1	16626949	16628169	AC196394.3_FG002	1	1	0	0	0	0	0	0
1	16657562	16659400	AC190838.3_FG007	1	0	5	0	0	0	0	0
1	16663157	16664385	GRMZM2G418773	12	10	21	1	0	0	1	0
1	16694488	16698692	GRMZM2G045979	51	44	50	25	0	0	0	0
1	16776989	16778136	GRMZM2G343157	2	2	5	2	29	10	12	6
1	16783282	16784714	GRMZM5G838098	21	11	26	9	728	702	631	783
1	16792359	16793281	GRMZM2G445634	263	130	39	50	1279	996	862	1309
1	16796626	16797380	GRMZM2G445630	2	0	0	0	0	0	0	0
1	16798864	16801067	GRMZM2G147920	31	13	16	62	7	2	5	6
1	16802187	16803301	GRMZM2G147910	7	4	3	8	0	0	0	0
1	16822675	16826498	GRMZM2G445602	2	3	11	11	0	0	0	0
1	16826759	16830080	GRMZM2G445588	0	0	0	0	0	0	0	0
1	16869192	16869369	GRMZM2G569849	0	0	0	0	0	0	0	0
1	16878424	16878823	GRMZM2G147676	0	0	0	0	0	0	0	0
1	16952621	16973487	GRMZM2G148855	832	1472	1633	69	3956	2648	2480	3101
1	17002633	17005054	GRMZM2G301200	0	0	0	0	0	0	0	0
1	17015718	17018487	GRMZM2G000427	0	0	0	0	0	0	0	0
1	17030615	17031038	GRMZM2G331208	1	1	0	0	13	17	18	16
1	17031855	17064710	GRMZM2G382415	12	20	11	14	24	33	22	28
1	17087896	17094772	GRMZM2G083073	0	0	0	0	0	0	0	0
1	17133363	17135642	GRMZM2G390358	0	0	0	0	0	0	0	0
1	17180351	17182598	AC191653.3_FG001	1	1	0	2	0	1	0	0
1	17181472	17182720	GRMZM2G061591	0	0	0	1	0	0	0	0
1	17241148	17260824	GRMZM2G097434	654	747	1183	595	686	536	583	521
1	17318478	17318690	AC190624.3_FG001	0	0	0	0	0	0	0	0
1	17319820	17320814	GRMZM2G443535	72	74	108	67	54	32	33	28
1	17321811	17323986	GRMZM2G443542	27	26	42	34	38	19	22	27
1	17325366	17335709	GRMZM2G145308	1	2	13	5	60	49	54	68
1	17383726	17395138	GRMZM2G115105	262	227	92	11	333	235	265	255
1	17401138	17402099	GRMZM2G415680	0	0	0	0	0	0	0	0
1	17408930	17412458	GRMZM2G115182	260	269	231	468	83	55	39	61
1	17462084	17463751	GRMZM2G129674	1	0	0	0	26	17	22	36
1	17492313	17492637	GRMZM2G018954	0	0	0	0	0	0	1	0
1	17493460	17495464	GRMZM2G018984	32	9	8	0	45	28	28	16
1	17496789	17500933	GRMZM2G315267	1	0	0	0	5	5	6	8
1	17502022	17502342	GRMZM2G491563	0	0	0	0	2	1	0	1
1	17502896	17505323	GRMZM2G315285	0	0	0	0	7	2	5	4
1	17507417	17509341	GRMZM2G315297	8	23	21	17	23	16	17	18
1	17510847	17511282	GRMZM2G019340	0	0	0	0	0	2	0	1
1	17511587	17512069	AC206951.3_FG014	0	0	0	0	0	0	0	0
1	17519508	17520563	GRMZM2G315317	2	3	0	1	0	1	1	0
1	17525994	17527991	GRMZM2G315321	9	3	0	2	7	5	9	13
1	17557007	17557552	AC213781.3_FG001	0	0	0	0	0	0	0	0
1	17624737	17625105	GRMZM5G853347	0	0	0	0	2	0	1	0
1	17624743	17625481	GRMZM2G496991	0	0	0	0	46	29	19	21
1	17628734	17629336	GRMZM2G496977	0	0	0	0	0	0	0	0
1	17640825	17656415	GRMZM2G153393	2645	3156	3537	3138	2717	2718	2219	3082
1	17657679	17658741	GRMZM2G457127	3	1	0	0	4	4	1	6
1	17660941	17667054	GRMZM2G410515	614	703	578	342	605	538	587	611
1	17668483	17670551	GRMZM5G815358	63	68	34	50	11	12	16	19
1	17672748	17680408	GRMZM2G410623	172	203	108	132	233	205	213	282
1	17694593	17698633	GRMZM2G109431	5348	4172	1856	268	3011	3713	4450	3247
1	17699635	17701620	GRMZM2G109480	3	5	16	96	2	4	4	2
1	17702710	17709912	GRMZM2G109586	15	19	8	15	2	1	5	3
1	17711597	17711816	GRMZM5G890758	0	0	0	0	0	0	0	0
1	17713848	17716644	GRMZM2G109589	201	231	184	210	216	216	241	277
1	17717470	17718999	GRMZM2G410700	0	0	0	0	0	0	1	0
1	17721995	17725220	GRMZM2G410704	40	36	24	42	0	2	2	1
1	17734993	17742969	GRMZM2G113351	385	415	626	362	440	381	394	468
1	17745585	17746821	GRMZM2G113401	293	238	179	445	293	321	339	333
1	17750486	17753239	AC211261.3_FG017	22	16	18	9	6	9	2	8
1	17782919	17784536	GRMZM2G061806	5	3	24	2	206	154	183	451
1	17829269	17830963	GRMZM2G056469	1	0	3	0	5	0	3	3
1	17843398	17845121	GRMZM2G114918	2	0	3	0	22	3	4	6
1	17855665	17857563	GRMZM2G093125	1	1	11	3	4	0	1	1
1	17868417	17881078	GRMZM2G538083	0	0	3	0	2	1	0	1
1	17881515	17883260	GRMZM2G093197	64	67	68	101	37	58	59	57
1	17884404	17885382	AC209626.2_FG013	63	56	60	90	43	37	60	54
1	17933389	17954778	GRMZM2G059020	22	23	45	26	23	20	25	22
1	17959176	17964798	GRMZM2G358311	1062	1168	1491	1219	1096	1014	802	900
1	17965514	17987077	GRMZM2G059102	6478	6687	4389	7086	3070	2800	3153	3393
1	17990835	17992174	GRMZM2G065317	348	405	468	179	2	4	1	1
1	18053374	18054322	GRMZM2G514072	0	0	0	0	0	1	0	0
1	18054448	18055461	AC177850.2_FG006	0	0	0	0	0	0	0	0
1	18128750	18134691	GRMZM2G023575	672	645	678	603	1009	1035	969	1161
1	18137078	18139832	GRMZM2G023983	89	98	155	178	171	216	187	220
1	18142214	18144233	AC177850.2_FG003	4	2	11	2	39	40	45	50
1	18176231	18176790	GRMZM2G024075	0	0	0	0	0	0	0	0
1	18188716	18190533	GRMZM2G024099	12	9	113	1960	5	26	13	14
1	18191144	18200031	GRMZM2G025078	989	1025	902	1188	606	607	557	624
1	18199712	18200221	AC177850.2_FG005	53	43	24	97	11	10	17	8
1	18202397	18202769	GRMZM5G821686	157	124	129	316	31	38	38	37
1	18207664	18208363	GRMZM2G172145	0	0	0	0	0	0	0	0
1	18273993	18294566	GRMZM2G385605	855	1025	1118	941	800	697	717	815
1	18433097	18437566	GRMZM2G106017	216	224	284	133	326	305	331	339
1	18443719	18444558	GRMZM5G881501	236	260	150	150	266	212	219	274
1	18553094	18558858	GRMZM2G476997	0	0	3	0	0	1	1	2
1	18583639	18585824	GRMZM2G053627	157	154	105	125	253	234	219	193
1	18590584	18594785	GRMZM2G053644	48	59	82	39	1105	834	865	937
1	18629572	18632467	GRMZM2G398848	203	295	402	527	54	118	108	143
1	18697097	18699820	GRMZM2G009326	469	441	481	650	3542	3428	4020	3994
1	18733458	18733970	AC208665.3_FG003	0	0	0	0	0	0	0	0
1	18773517	18774469	AC208665.3_FG004	0	0	0	0	0	0	1	1
1	18834853	18836692	GRMZM2G117491	1	0	0	0	20	19	27	16
1	18890739	18891930	GRMZM2G005043	1	0	3	0	15	8	2	0
1	18892913	18893103	GRMZM2G486151	0	0	0	0	0	0	0	0
1	18917034	18930421	GRMZM2G703507	0	0	3	0	0	0	1	1
1	18934178	18935462	GRMZM2G031052	0	0	0	0	6	2	0	1
1	18948661	18951018	GRMZM2G334052	1	0	0	0	5	2	7	5
1	18954622	18955140	AC208357.3_FG003	0	0	0	0	0	1	2	1
1	18966137	18969172	GRMZM2G031175	0	0	0	0	0	0	0	0
1	18974220	18981103	GRMZM2G031177	1054	1214	731	210	739	994	1023	883
1	18984504	18985995	GRMZM2G148706	4	0	0	3	26	29	20	15
1	18988901	18991030	GRMZM2G148726	9	11	21	25	0	1	0	0
1	19081889	19082014	GRMZM2G562662	0	0	0	0	0	0	0	0
1	19097736	19099499	GRMZM2G006626	0	0	0	0	0	0	0	0
1	19099991	19102005	GRMZM2G006631	105	146	55	79	255	269	437	373
1	19104049	19104908	GRMZM2G006676	94	74	153	143	103	219	187	202
1	19108449	19110299	AC177946.2_FG005	1	0	3	0	12	14	7	13
1	19157347	19157671	GRMZM2G485070	0	0	0	0	0	0	0	0
1	19159478	19159833	GRMZM2G485072	0	0	0	0	0	0	0	1
1	19235288	19236305	AC177946.2_FG009	0	0	0	0	0	0	0	0
1	19250907	19253207	GRMZM2G132367	258	444	668	698	678	653	649	819
1	19261254	19262398	GRMZM2G075712	812	570	234	23	1683	2119	1770	1530
1	19270445	19272185	GRMZM2G375175	1	1	0	3	1	1	2	6
1	19294873	19296444	GRMZM2G095915	0	0	0	0	0	0	0	0
1	19327055	19329850	GRMZM2G154007	89	118	1102	5667	89	121	297	194
1	19346059	19356228	GRMZM2G397055	23	14	3	0	27	9	11	12
1	19475469	19476633	GRMZM2G420357	66	33	110	76	32	32	42	37
1	19489549	19492878	GRMZM2G039129	1	4	3	1	37	29	27	26
1	19518139	19519051	GRMZM2G097245	2	3	0	3	6	1	1	1
1	19519636	19523113	GRMZM2G398603	3	3	3	3	20	5	16	13
1	19525859	19526715	GRMZM2G097253	0	0	0	0	0	0	0	0
1	19537935	19546524	GRMZM2G097270	6	3	11	7	26	16	10	16
1	19557389	19560305	GRMZM2G097283	375	312	260	399	90	78	147	138
1	19572873	19573873	GRMZM2G066028	0	0	0	0	0	1	0	0
1	19582685	19583066	GRMZM2G163462	5	11	8	15	23	11	11	12
1	19583176	19584514	GRMZM2G414306	21	26	26	39	39	40	24	32
1	19609597	19611354	GRMZM2G122488	143	125	53	56	48	60	53	44
1	19611557	19614517	GRMZM2G170883	1522	1578	1404	704	707	685	746	817
1	19614577	19615659	GRMZM5G892492	485	496	363	272	277	324	303	300
1	19616050	19617893	GRMZM2G469002	23	20	16	15	59	39	39	40
1	19634361	19634656	GRMZM2G164539	37	45	53	202	0	0	1	0
1	19634809	19637285	GRMZM2G164527	689	842	713	1151	848	1012	1000	930
1	19639639	19643199	GRMZM2G464393	32	21	95	214	5	15	23	18
1	19689615	19691617	GRMZM2G113875	0	1	3	0	0	0	0	0
1	19692991	19697407	GRMZM2G113821	830	828	531	1082	568	500	452	418
1	19698949	19703374	GRMZM2G113775	328	397	494	697	641	585	556	615
1	19770787	19772828	GRMZM2G054949	260	333	557	650	231	265	228	417
1	19773275	19777255	GRMZM2G055018	3	5	5	5	0	0	0	2
1	19789357	19789450	GRMZM2G571082	0	0	0	0	0	0	0	1
1	19789491	19814550	GRMZM2G447551	345	373	834	75	1319	1053	1115	1494
1	19817412	19820448	GRMZM2G147481	50	58	63	48	57	70	80	84
1	19823264	19824924	GRMZM2G066272	0	0	0	1	0	0	2	0
1	19901211	19911946	GRMZM2G015571	457	446	444	482	255	260	268	269
1	19944116	19949161	GRMZM2G006781	410	472	736	658	1004	800	888	846
1	19961730	19962008	GRMZM5G848285	0	0	0	0	0	1	0	1
1	19972338	19973182	AC166636.1_FG007	10	35	53	64	10	11	13	11
1	19980658	19983477	AC166636.1_FG008	33	40	42	11	53	15	18	25
1	19984788	19991144	AC166636.1_FG009	4	2	5	3	0	0	3	1
1	20036374	20037201	GRMZM2G445296	0	0	0	0	0	0	0	0
1	20038692	20044821	GRMZM5G874665	1	2	5	1	12	10	11	11
1	20094963	20096296	GRMZM2G003466	124	121	105	24	408	360	360	485
1	20105688	20105866	GRMZM2G003516	1	0	3	2	1	1	2	3
1	20106407	20107201	GRMZM2G003520	104	112	74	124	106	83	62	77
1	20107302	20110627	GRMZM2G028136	228	226	158	346	149	196	220	167
1	20113475	20116107	GRMZM2G028247	0	0	0	0	1	0	1	0
1	20213131	20219312	GRMZM2G432566	601	706	789	582	672	622	609	683
1	20223006	20225153	GRMZM2G129969	0	0	3	0	7	4	1	4
1	20226677	20226955	AC207874.3_FG001	0	0	3	0	0	0	0	0
1	20280517	20281441	GRMZM2G301541	0	0	0	0	0	0	0	0
1	20282072	20292395	GRMZM2G002002	1111	1127	1233	1080	1035	791	786	993
1	20374721	20374891	GRMZM5G814374	0	0	0	0	0	0	0	0
1	20417561	20418355	GRMZM2G134414	20	15	8	16	0	0	0	0
1	20418930	20420739	GRMZM2G134367	939	871	910	1591	1368	2263	2504	3346
1	20527226	20530032	GRMZM2G155086	298	305	431	948	35	70	62	97
1	20533425	20533766	GRMZM2G155137	0	0	0	0	0	0	5	3
1	20539334	20543770	GRMZM2G155144	102	108	66	71	45	47	28	44
1	20598565	20599280	GRMZM5G806901	2	1	0	0	114	92	75	114
1	20634882	20639906	GRMZM5G808775	1162	1132	1336	1034	1421	1146	1038	1447
1	20640720	20643262	GRMZM5G866681	574	606	649	533	743	623	602	709
1	20644724	20650975	GRMZM2G444376	5	11	8	16	5	2	5	3
1	20652802	20654431	GRMZM2G309782	30	19	60	16	45	29	40	37
1	20694941	20698635	GRMZM2G013855	2	1	8	1	34	19	37	34
1	20725550	20726408	GRMZM2G360495	0	0	0	0	0	0	0	0
1	20731386	20732414	GRMZM2G518736	0	0	0	0	0	0	0	0
1	20900687	20901539	GRMZM2G029000	0	0	0	0	0	0	0	0
1	20902295	20915630	GRMZM2G029055	587	514	594	632	823	772	966	904
1	20916372	20916560	GRMZM2G503256	0	0	0	0	0	0	0	0
1	20990139	20995107	GRMZM2G111191	102	120	184	740	137	124	111	101
1	20996718	20999948	GRMZM2G111214	461	507	258	367	231	186	176	187
1	21015178	21015822	AC177925.2_FG003	0	0	0	0	22	15	12	20
1	21068148	21073758	GRMZM2G411079	0	1	5	0	0	0	0	0
1	21082681	21083661	GRMZM2G411084	432	428	347	341	202	207	222	173
1	21196693	21221560	GRMZM2G064841	403	360	770	430	478	520	538	573
1	21245282	21246475	GRMZM5G845559	0	0	0	0	1	0	0	0
1	21248686	21250409	GRMZM2G464510	45	47	29	57	38	44	57	58
1	21250625	21251334	GRMZM2G464515	77	91	110	55	79	95	86	88
1	21253322	21253905	GRMZM2G581425	8	9	11	4	24	12	9	16
1	21377569	21383466	GRMZM5G896834	465	475	379	556	357	338	386	397
1	21387524	21389602	GRMZM5G833323	0	0	0	0	0	0	0	0
1	21406506	21411605	GRMZM2G176851	0	0	3	0	1	0	0	0
1	21456899	21461749	GRMZM2G004259	299	297	226	471	235	253	229	274
1	21465383	21468805	GRMZM2G004397	1094	1358	1315	1177	4524	4593	4116	4832
1	21469310	21471441	GRMZM2G004422	510	415	221	198	633	656	873	700
1	21471914	21474815	GRMZM2G004523	601	484	163	20	783	769	1066	954
1	21482554	21492369	GRMZM2G307084	0	0	0	0	0	0	0	1
1	21493071	21497147	GRMZM2G307091	0	0	0	0	20	20	20	28
1	21525229	21543573	GRMZM2G086604	181	178	505	227	49	75	97	120
1	21567964	21568863	GRMZM2G162535	3341	3042	810	491	627	639	917	710
1	21601624	21601944	AC200038.4_FG012	2	3	0	2	0	1	0	1
1	21603261	21604413	AC200038.4_FG011	0	0	0	0	0	0	0	0
1	21605168	21611868	GRMZM2G703514	0	0	0	0	0	0	0	0
1	21637346	21641317	GRMZM2G461905	0	0	0	0	0	0	0	0
1	21678945	21680766	GRMZM2G415251	0	0	0	0	0	0	0	0
1	21683013	21685949	GRMZM2G114234	323	338	263	261	140	167	216	222
1	21686809	21688756	GRMZM2G114232	0	1	0	0	1	1	0	4
1	21691965	21692408	GRMZM2G114229	0	0	0	0	0	0	0	0
1	21702392	21710565	GRMZM2G114190	441	551	1160	533	1600	1536	1553	1156
1	21720856	21722289	GRMZM2G114184	59	46	8	10	56	18	36	46
1	21757362	21776523	GRMZM2G114055	469	439	486	774	167	159	180	149
1	21775866	21777005	GRMZM2G548982	20	9	3	2	2	2	0	3
1	21781394	21788911	GRMZM2G110847	83	91	63	61	82	97	114	86
1	21839738	21840346	GRMZM2G110840	1	0	0	0	23	34	33	38
1	21902401	21907209	GRMZM2G411216	9	17	21	24	479	312	286	364
1	21939231	21941129	GRMZM2G110728	4	4	16	2	360	278	263	294
1	21983737	21994162	GRMZM2G388915	601	729	876	367	489	407	373	505
1	22012366	22013087	GRMZM2G587194	73	65	29	51	0	0	0	0
1	22152251	22155368	GRMZM5G895573	112	93	53	104	230	211	208	216
1	22156279	22156463	GRMZM2G064059	0	0	0	0	0	0	0	0
1	22246904	22253428	GRMZM5G880508	686	701	897	895	888	796	790	917
1	22255044	22260130	GRMZM5G872264	26	31	45	66	59	78	53	66
1	22283210	22284981	GRMZM2G107395	1	0	0	0	24	26	26	28
1	22373476	22376079	GRMZM2G007130	27	34	29	31	13	16	22	50
1	22379293	22385166	GRMZM2G006977	702	718	973	1140	8398	11310	9564	12043
1	22437817	22440310	GRMZM2G077127	6579	4518	1491	574	5940	7219	9847	8279
1	22498644	22510140	GRMZM2G457178	906	856	826	841	956	725	670	840
1	22509373	22512968	GRMZM2G457201	606	632	444	830	474	540	569	540
1	22584639	22596607	GRMZM2G119104	258	248	216	269	82	67	79	85
1	22599287	22599606	GRMZM2G119098	0	0	0	0	0	0	0	0
1	22620653	22626091	GRMZM2G355358	673	722	1328	578	2	5	5	8
1	22626833	22627237	AC177837.3_FG007	53	63	139	25	0	0	0	1
1	22627387	22629391	GRMZM2G055016	153	134	305	112	4	2	5	0
1	22629310	22633408	GRMZM2G055025	310	299	300	867	857	707	715	861
1	22637426	22637623	GRMZM2G515772	0	0	0	0	0	0	0	0
1	22639252	22643698	GRMZM2G055101	1	4	8	3	22	5	20	15
1	22644342	22647723	GRMZM2G055172	219	247	179	293	232	181	186	207
1	22647428	22651244	GRMZM2G055217	471	389	234	229	237	185	213	166
1	22655575	22658303	GRMZM2G055282	39	28	32	81	17	11	15	8
1	22736088	22739715	GRMZM2G007486	928	1010	699	922	579	575	629	739
1	22740004	22742501	GRMZM2G307529	2	1	0	0	0	0	2	0
1	22743863	22748613	GRMZM2G007347	1002	1064	1278	802	1660	1492	1324	1104
1	22773202	22776455	GRMZM2G007188	466	535	494	695	653	643	618	562
1	22866776	22874253	GRMZM2G015067	196	190	266	275	128	136	110	99
1	22888694	22893398	GRMZM2G015219	810	1292	1607	2609	171	340	289	438
1	22893595	22894905	GRMZM2G312226	0	1	3	4	0	0	1	1
1	22937896	22938573	GRMZM5G863656	1190	990	757	3074	855	838	767	745
1	22938596	22940499	GRMZM2G013457	1623	1494	1133	4560	1226	1145	1008	1039
1	22940414	22942349	GRMZM2G319576	0	2	3	5	1	1	2	1
1	22977373	22978822	GRMZM2G140674	6	11	21	7	53	112	54	126
1	22980029	22986648	GRMZM2G440363	226	312	547	289	2	2	0	6
1	22988025	22993191	AC205114.4_FG006	0	0	0	0	0	2	0	0
1	23046863	23048308	GRMZM2G380789	0	0	0	0	1	0	1	0
1	23099313	23102132	GRMZM5G881137	0	0	0	0	7	3	6	2
1	23110430	23112083	GRMZM2G127635	3	9	50	112	0	6	2	9
1	23191762	23193810	GRMZM2G035217	0	4	5	12	4	2	2	3
1	23216683	23224896	GRMZM2G005844	244	286	521	383	258	232	223	280
1	23241091	23244476	GRMZM2G005624	33	41	29	22	2	9	16	21
1	23242722	23250032	GRMZM2G005435	78	88	189	314	105	122	86	107
1	23251953	23253665	GRMZM2G304818	0	0	3	0	37	63	53	47
1	23299818	23300324	GRMZM2G304809	1	4	3	23	1	0	3	0
1	23365240	23368718	GRMZM2G121727	0	0	0	0	0	0	0	0
1	23423944	23425221	GRMZM2G121706	1	2	0	0	4	8	5	8
1	23490724	23493959	GRMZM2G002498	10	5	5	13	28	21	15	14
1	23554710	23556192	GRMZM2G471253	2	2	3	0	7	9	10	5
1	23563517	23567058	GRMZM2G171073	4	5	5	4	17	15	25	22
1	23579241	23579451	GRMZM2G585394	0	0	0	0	0	0	0	0
1	23580912	23581530	AC205725.3_FG011	127	142	205	113	4	5	8	1
1	23582644	23586128	AC205725.3_FG010	790	925	1433	804	6	11	16	12
1	23588904	23590651	AC205725.3_FG009	0	0	0	0	1	0	1	0
1	23596642	23602520	GRMZM5G875918	4	4	11	6	0	4	1	5
1	23605044	23615788	GRMZM2G153769	1114	1228	1446	1600	1250	1210	1164	1199
1	23616444	23618347	GRMZM2G153920	13	1	3	2	193	102	169	75
1	23663216	23664278	GRMZM2G006502	0	0	0	0	0	0	0	0
1	23693751	23696953	AC212396.4_FG002	0	0	0	0	0	0	0	0
1	23761115	23763112	GRMZM2G347252	0	0	0	0	0	0	0	1
1	23779707	23781288	GRMZM2G046570	0	0	0	0	0	0	0	0
1	23843499	23845244	AC205905.3_FG003	0	0	0	0	0	0	0	0
1	23923033	23925308	GRMZM2G301885	8138	7629	5606	6570	2006	3813	3882	4676
1	23937122	23941732	GRMZM2G002492	93	148	174	97	72	73	62	55
1	23952992	23954453	GRMZM2G355009	0	1	13	68	7	9	4	5
1	23962322	23962583	GRMZM2G347719	0	0	0	1	0	0	0	0
1	23962963	23967526	GRMZM2G047513	536	536	389	350	395	462	529	531
1	24050823	24052281	GRMZM2G013430	7	14	5	4	21	20	14	28
1	24131945	24133111	GRMZM2G468311	0	0	0	0	0	0	0	0
1	24199918	24200799	GRMZM2G440527	0	0	0	0	0	0	0	0
1	24201354	24201748	GRMZM2G566694	1	1	0	0	0	1	1	2
1	24207341	24208364	GRMZM2G440543	1	5	11	49	0	0	0	0
1	24214681	24214998	AC217680.4_FG003	0	0	0	0	0	0	0	0
1	24225117	24229054	GRMZM2G139852	59	102	166	555	44	68	81	133
1	24308390	24309188	GRMZM2G103873	59	90	89	146	24	43	46	39
1	24404290	24408869	GRMZM2G159632	18	24	24	19	111	99	155	212
1	24438754	24439750	GRMZM2G453115	0	0	0	0	0	0	0	0
1	24452900	24454662	AC177902.2_FG003	0	0	0	0	0	0	0	0
1	24535397	24535948	GRMZM2G150676	0	0	0	0	0	0	0	0
1	24582984	24588491	GRMZM2G042171	1044	1059	584	696	569	455	667	748
1	24599397	24603787	GRMZM2G119150	0	0	3	0	0	0	0	0
1	24623491	24623887	GRMZM2G549454	0	0	0	0	0	0	0	0
1	24674837	24677482	GRMZM2G003506	162	148	350	53	1554	1256	1102	837
1	24687427	24687804	GRMZM2G485163	0	0	0	0	0	0	0	0
1	24689239	24692744	GRMZM2G304553	1	0	3	0	4	3	2	6
1	24694120	24697374	GRMZM2G003532	0	0	3	0	0	1	1	0
1	24697968	24701703	GRMZM2G304559	3	4	11	5	5	2	4	1
1	24702683	24719468	GRMZM2G475551	0	0	5	0	1	2	1	1
1	24721517	24725810	GRMZM2G028196	1	2	0	2	42	33	26	31
1	24727513	24727743	GRMZM2G028192	0	0	0	0	0	0	0	0
1	24732487	24732834	GRMZM2G331660	0	4	0	0	0	1	0	0
1	24734481	24737194	GRMZM2G331652	2	3	11	79	0	2	0	2
1	24740157	24740274	GRMZM2G501541	0	0	0	3	0	0	0	0
1	24742645	24744395	GRMZM2G331638	42	90	720	1378	18	43	43	52
1	24769785	24770073	AC195387.3_FG011	0	0	0	0	0	0	0	0
1	24778397	24781286	GRMZM2G071374	146	249	153	63	142	95	82	81
1	24781228	24786321	GRMZM2G071343	0	0	0	0	0	0	0	5
1	24793938	24794202	GRMZM5G812298	6	2	21	1	4	12	21	5
1	24798682	24801411	GRMZM2G071292	97	155	110	33	241	128	133	142
1	24801900	24805494	GRMZM2G071217	0	0	0	0	0	0	0	0
1	24805620	24806963	GRMZM2G153814	93	109	76	39	61	44	38	41
1	24807416	24811279	GRMZM2G153799	0	0	0	1	0	0	0	0
1	24910511	24912935	GRMZM2G032377	0	0	0	0	0	0	0	0
1	24931336	24942030	GRMZM2G032423	707	732	834	789	776	666	723	838
1	24947141	24949104	GRMZM2G490837	0	0	0	0	0	0	0	2
1	25099792	25100094	GRMZM5G893971	24	20	26	22	5	12	8	6
1	25099961	25100288	GRMZM2G498668	52	71	74	50	46	26	21	30
1	25101392	25102254	GRMZM2G023364	313	356	452	276	134	128	129	162
1	25104486	25108224	GRMZM2G326869	3	1	0	1	20	22	13	19
1	25150275	25171105	GRMZM2G376074	2588	2760	2569	2748	1920	1872	1794	2290
1	25171943	25180175	GRMZM2G077045	23	27	18	23	26	24	31	22
1	25189821	25194258	GRMZM2G376131	0	0	0	0	0	0	1	1
1	25204193	25207641	GRMZM2G077074	0	0	0	0	0	0	1	1
1	25222208	25222737	GRMZM2G012348	0	0	0	0	0	0	0	0
1	25262376	25263272	GRMZM2G451028	1	1	0	0	0	2	1	0
1	25284139	25288349	GRMZM2G155242	37	32	179	1863	81	79	68	73
1	25370615	25372781	GRMZM2G070716	585	659	423	752	453	485	411	463
1	25376411	25379567	GRMZM2G070442	1	0	0	78	0	2	2	1
1	25381004	25387870	GRMZM2G069765	1460	1416	1181	3418	1278	1126	1167	1238
1	25389595	25392604	GRMZM2G107727	289	306	368	274	1	2	2	3
1	25393812	25396337	GRMZM2G107774	287	240	66	56	176	152	125	103
1	25397357	25400229	GRMZM2G107805	312	319	202	93	104	94	125	115
1	25410357	25414879	GRMZM2G107815	3935	5516	4922	4153	2234	2637	2222	2309
1	25414888	25416202	GRMZM5G879052	0	0	0	0	0	2	3	4
1	25415481	25422492	GRMZM2G107854	181	195	523	610	561	716	561	665
1	25424997	25429223	GRMZM2G107872	1201	1409	1501	1775	646	663	553	677
1	25440180	25452422	GRMZM5G890241	219	220	197	188	227	197	213	209
1	25562037	25565911	GRMZM2G381889	0	0	0	0	0	0	0	0
1	25620957	25622329	GRMZM5G875934	326	408	426	404	539	448	417	535
1	25623033	25623972	GRMZM5G873926	468	500	484	504	589	537	551	682
1	25625764	25630712	GRMZM2G091563	1487	1545	1504	2541	1521	1626	1529	1384
1	25631767	25634781	GRMZM2G091543	2	1	5	103	12	10	8	6
1	25635556	25635912	GRMZM2G391403	0	0	0	0	0	2	0	0
1	25637752	25640835	GRMZM2G091511	19	30	113	442	208	192	167	171
1	25690700	25692699	GRMZM2G015741	32	9	87	14	0	6	20	3
1	25704471	25711793	GRMZM2G015804	11	14	68	64	10	6	9	21
1	25741894	25746678	GRMZM2G130987	4216	4607	3392	6737	5146	4366	4372	4452
1	25809359	25809929	GRMZM2G543831	0	0	0	0	0	0	0	0
1	25810184	25814934	GRMZM2G103059	8	13	8	28	7	9	8	9
1	25820684	25828147	GRMZM2G103079	1345	1640	2111	1523	2081	1732	1612	2240
1	25876003	25883331	GRMZM2G395121	117	113	126	127	76	70	82	76
1	25884387	25889238	GRMZM2G094444	293	355	163	313	238	245	229	252
1	25890517	25892187	GRMZM2G094502	1	0	16	3	0	2	9	3
1	26037375	26039660	GRMZM2G069458	1022	910	755	1504	950	1045	1044	967
1	26083617	26084741	AC177820.3_FG009	1	0	0	0	0	0	0	3
1	26086719	26088186	GRMZM2G087409	168	140	163	120	161	174	147	183
1	26119730	26127936	GRMZM2G038165	732	723	450	58	2800	2387	1775	1653
1	26128331	26132305	GRMZM2G038252	771	942	939	347	319	379	285	352
1	26149586	26151146	GRMZM2G009638	1427	1381	1112	2107	1556	1537	1530	1410
1	26197451	26203843	GRMZM2G079823	2427	2841	4249	1477	2489	1758	1737	2407
1	26326640	26330061	GRMZM2G098714	1	2	0	199	21	26	17	10
1	26331490	26332621	GRMZM2G329923	0	0	3	0	0	1	4	3
1	26333984	26338524	GRMZM2G098667	333	448	431	395	540	450	461	533
1	26352431	26352625	GRMZM2G509630	0	0	0	0	0	0	0	0
1	26425389	26427364	GRMZM2G472808	1	1	11	3	6	12	11	9
1	26427723	26432914	GRMZM2G472693	1495	1790	1599	870	1675	1555	1545	1861
1	26434316	26438845	GRMZM2G173067	378	448	394	441	432	499	508	660
1	26467729	26468492	AC207065.4_FG001	0	0	0	0	0	0	0	0
1	26497772	26497874	GRMZM2G493171	0	0	0	0	0	0	0	0
1	26514273	26514521	AC204547.3_FG001	0	0	0	0	0	0	0	0
1	26515099	26515330	GRMZM2G078898	7	3	8	1	0	1	2	1
1	26575978	26581139	GRMZM2G088309	0	0	0	0	0	0	0	0
1	26601399	26618846	GRMZM2G100519	1	1	0	0	0	2	0	1
1	26622881	26623176	GRMZM2G181445	0	1	0	0	1	2	2	1
1	26670937	26680638	GRMZM2G099522	1	0	3	1	2	4	5	1
1	26684241	26696594	GRMZM2G099628	3619	3912	2856	3432	2117	2022	1997	2497
1	26697162	26697261	GRMZM2G541486	9	5	0	0	6	6	3	4
1	26700380	26705232	GRMZM2G099767	11386	11339	3981	149	24542	20381	21451	22234
1	26731553	26736002	GRMZM2G322847	23	26	37	9	7	16	8	12
1	26746099	26748365	GRMZM2G360573	137	132	105	62	73	48	45	50
1	26748889	26749323	AC177889.2_FG006	40	38	13	53	23	39	49	37
1	26751320	26753128	GRMZM2G071652	53	50	113	77	67	80	114	91
1	26754896	26757663	GRMZM2G461496	98	103	137	45	56	53	56	66
1	26765246	26770266	GRMZM2G365544	846	976	1123	639	2370	2638	2204	2870
1	26818272	26821649	GRMZM2G165622	85	73	24	70	31	37	33	39
1	26821750	26824099	GRMZM2G128744	587	626	313	613	292	260	270	274
1	26825189	26827533	GRMZM2G128665	334	289	273	157	101	92	121	126
1	26911781	26913484	GRMZM2G178894	50	73	137	332	7	16	16	20
1	26916978	26917061	GRMZM2G589568	0	0	0	0	0	0	0	0
1	27070662	27072367	GRMZM2G163043	53	35	50	141	15	10	10	10
1	27075033	27075755	GRMZM2G580436	36	28	24	81	7	6	3	10
1	27078678	27079754	GRMZM2G462777	0	0	0	0	7	2	1	2
1	27082522	27084043	GRMZM2G163116	5	3	79	594	2	3	1	3
1	27094498	27098727	GRMZM2G163129	1083	1069	1507	1877	1324	1359	1398	1261
1	27099022	27102890	GRMZM2G163154	157	204	74	80	257	402	399	631
1	27116186	27121004	AC208897.3_FG003	7	16	32	86	10	15	18	22
1	27122109	27127600	AC208897.3_FG004	0	0	0	8	48	14	21	27
1	27171720	27174928	GRMZM5G879116	3	9	42	85	5	32	17	39
1	27178033	27184068	GRMZM5G891739	702	619	397	313	291	281	285	283
1	27185101	27189201	GRMZM5G842306	1	1	0	0	40	38	40	31
1	27303824	27306170	GRMZM2G134251	599	494	476	612	502	511	559	409
1	27379186	27384566	GRMZM2G157580	244	279	292	400	148	124	98	128
1	27388378	27398728	GRMZM2G407287	563	557	668	671	308	329	326	289
1	27401504	27406941	AC197545.3_FG002	157	162	326	244	101	107	108	88
1	27501320	27503257	GRMZM2G164965	671	627	418	792	388	411	511	478
1	27506254	27508489	GRMZM2G164974	165	452	978	278	160	176	179	155
1	27626302	27631083	GRMZM2G111324	7	10	3	15	1	3	0	1
1	27637194	27639996	GRMZM2G411668	414	314	192	2	354	262	249	152
1	27639162	27648749	GRMZM2G411653	822	801	1073	592	4755	5384	3492	4607
1	27762108	27767497	GRMZM2G411623	28	34	79	55	215	231	211	253
1	27771123	27774022	GRMZM2G039968	1	1	0	3	1	6	2	4
1	27775718	27778296	GRMZM2G040052	0	0	0	0	0	1	0	1
1	27799309	27804433	GRMZM2G040121	3	1	5	32	276	196	227	167
1	27861273	27868552	GRMZM2G342685	45	44	108	12	3712	2351	2371	846
1	27871513	27871833	GRMZM2G040332	0	0	0	1	2	1	4	2
1	27875411	27876213	GRMZM2G040338	15	24	53	47	1	1	1	0
1	27882220	27882904	GRMZM2G040503	283	502	731	405	1059	784	693	629
1	27882944	27883769	AC214658.3_FG009	10	25	50	42	1	2	1	1
1	27884941	27885484	GRMZM2G040549	29	63	163	143	27	6	6	8
1	27894900	27915908	GRMZM2G040561	538	503	571	768	435	467	485	436
1	27916677	27918465	GRMZM2G040728	87	91	42	16	178	156	178	191
1	27923553	27924195	AC204928.3_FG004	0	0	0	0	0	0	0	0
1	27977783	27981439	GRMZM2G050514	54	81	68	31	99	85	90	211
1	27981992	27982113	GRMZM2G513722	0	0	0	0	0	0	0	0
1	28069504	28078372	GRMZM2G128613	740	777	834	750	822	752	749	862
1	28201159	28213384	GRMZM2G100242	1784	1815	2293	1852	1295	1094	1028	1394
1	28281288	28281423	GRMZM2G506181	0	0	0	0	0	0	0	0
1	28289067	28289505	GRMZM2G024494	0	0	0	0	0	0	0	0
1	28290760	28293553	GRMZM2G024435	21	11	8	23	16	20	12	10
1	28376318	28378676	GRMZM2G140991	32	35	26	67	45	29	58	46
1	28381774	28386048	GRMZM2G140549	46	55	45	60	71	53	64	75
1	28417263	28422210	GRMZM2G099797	481	539	513	435	787	675	638	696
1	28423198	28424903	GRMZM2G397754	1	0	0	0	0	0	0	1
1	28446186	28450646	GRMZM2G099860	2822	2136	2466	3130	2109	2294	2512	2349
1	28460416	28461272	AC177914.2_FG004	0	0	0	0	0	0	0	0
1	28492396	28496010	GRMZM2G021957	0	0	0	0	0	0	0	0
1	28522255	28529670	GRMZM2G118485	260	289	418	236	294	264	285	352
1	28547157	28548596	GRMZM2G417917	50	54	103	65	59	66	51	59
1	28561007	28562747	GRMZM2G417921	0	0	0	0	0	0	0	0
1	28596565	28606486	GRMZM2G025123	462	431	337	295	304	298	287	320
1	28609368	28610826	GRMZM2G344388	127	52	34	11	513	237	280	256
1	28615114	28615224	GRMZM2G509026	0	0	0	0	0	0	0	0
1	28631640	28632601	GRMZM2G344411	0	0	0	0	1	0	1	3
1	28632289	28639453	GRMZM2G344416	1	0	0	1	9	5	16	10
1	28641461	28641560	GRMZM2G509046	0	0	0	0	2	2	0	1
1	28641981	28643490	GRMZM2G040828	22	16	16	31	57	107	93	68
1	28675837	28675959	GRMZM2G586973	0	0	0	0	0	0	0	0
1	28680626	28681493	GRMZM2G586989	0	0	0	0	0	0	0	0
1	28764780	28766432	GRMZM2G036257	1	0	0	0	0	1	0	0
1	28793713	28799945	GRMZM2G103579	1179	1360	1367	1834	2118	1999	1931	1885
1	28861653	28867635	GRMZM2G433579	159	117	82	36	191	213	230	196
1	28925827	28928044	GRMZM2G002178	335	377	507	1036	34	31	27	69
1	28961031	28964979	GRMZM2G469304	24	33	58	178	55	64	66	56
1	28966884	28976750	GRMZM2G153611	445	465	507	344	368	300	354	355
1	29030949	29032892	GRMZM2G180023	1	2	0	1	0	3	3	2
1	29035535	29036849	GRMZM2G180044	1	0	32	2	1	6	2	6
1	29102976	29105269	GRMZM2G447504	0	0	0	0	0	0	0	0
1	29151674	29157313	GRMZM2G161780	380	397	471	481	503	519	521	564
1	29159356	29160450	AC191623.3_FG008	0	0	0	0	0	0	0	0
1	29189938	29190278	GRMZM2G588701	0	0	0	0	0	0	0	0
1	29190739	29191676	AC191623.3_FG006	0	0	0	0	0	0	0	0
1	29196148	29198817	GRMZM2G476914	116	130	281	472	110	142	123	123
1	29242887	29248567	GRMZM2G180478	0	0	0	0	0	0	0	0
1	29254237	29256101	GRMZM2G180458	931	908	686	919	726	770	725	823
1	29259499	29263235	GRMZM2G180452	79	117	334	276	35	36	43	59
1	29267757	29269271	AC191623.3_FG001	0	0	0	0	0	0	0	0
1	29354792	29360968	GRMZM2G012126	143	112	76	107	101	101	121	93
1	29361802	29362353	GRMZM2G012076	1	0	0	0	11	8	18	17
1	29399685	29404550	GRMZM2G091456	145	140	263	454	601	595	630	675
1	29465063	29465363	GRMZM5G826760	0	0	0	0	0	0	0	0
1	29468734	29469144	GRMZM2G012539	0	0	0	0	0	0	0	0
1	29512428	29515645	GRMZM2G153536	0	0	0	6	0	0	0	0
1	29519515	29519609	GRMZM2G573565	0	0	0	0	0	0	0	0
1	29541233	29543641	GRMZM2G126808	173	87	87	40	266	299	259	364
1	29682997	29686636	GRMZM2G122543	31	20	32	42	118	114	161	146
1	29741298	29743471	GRMZM2G088843	179	175	234	148	129	104	119	149
1	29758044	29758243	GRMZM2G088907	1	0	18	0	11	13	12	21
1	29787212	29789337	GRMZM2G135877	262	122	45	10	56	147	179	126
1	29931187	29931281	GRMZM2G543021	0	0	0	0	0	0	0	0
1	29943445	29943750	GRMZM2G587215	0	0	0	0	0	0	0	0
1	29966151	29970745	GRMZM2G317317	1	1	0	3	0	0	0	1
1	30042425	30043077	GRMZM5G896413	0	0	0	0	0	0	0	1
1	30055944	30056530	GRMZM2G034737	0	0	0	0	0	0	0	0
1	30256019	30259972	GRMZM2G043584	95	120	284	452	375	353	300	432
1	30278423	30279326	GRMZM2G043569	0	0	0	0	0	0	0	0
1	30279542	30279991	AC204831.3_FG004	0	0	0	0	0	0	0	0
1	30287163	30291034	GRMZM2G043542	15	16	16	19	11	5	3	6
1	30292738	30293177	GRMZM2G344996	0	0	0	0	0	0	0	0
1	30296023	30296923	AC204831.3_FG002	0	0	0	0	0	0	0	0
1	30297523	30302047	GRMZM2G043470	22	20	84	140	20	36	18	23
1	30344558	30345591	GRMZM2G520883	39	61	103	83	204	176	165	258
1	30345657	30348160	GRMZM2G364145	20	25	50	40	103	60	87	144
1	30368411	30369180	GRMZM2G458591	3	0	0	0	0	2	0	1
1	30373443	30373952	GRMZM5G803476	0	0	0	0	0	0	0	0
1	30385560	30385913	GRMZM2G163711	26	29	26	39	26	18	25	25
1	30388594	30391039	GRMZM2G129112	0	0	3	16	31	18	27	30
1	30394292	30394716	GRMZM2G129126	0	0	0	0	0	0	0	0
1	30398683	30402444	GRMZM2G031560	0	0	0	0	0	0	0	0
1	30494479	30497240	GRMZM2G407083	1	2	5	11	15	10	9	17
1	30533900	30540267	GRMZM2G065635	107	105	100	47	243	271	248	251
1	30609734	30610857	GRMZM2G303712	0	0	0	0	0	0	0	0
1	30621907	30622282	GRMZM2G554644	28	25	18	23	9	23	16	12
1	30687218	30687882	GRMZM2G133573	42	26	45	41	48	29	47	39
1	30744806	30751792	GRMZM2G311165	4272	4610	11199	4654	34	44	41	46
1	30750799	30753653	GRMZM2G012758	72	37	34	10	567	527	493	265
1	30753587	30762772	GRMZM2G012501	2168	2267	3182	2363	3998	3426	3455	3403
1	30763676	30764437	GRMZM2G310979	0	0	0	0	0	0	0	0
1	30784998	30792218	GRMZM5G844419	0	0	0	0	0	0	0	0
1	30802536	30805331	GRMZM2G072292	0	0	0	0	0	0	1	0
1	30887009	30890663	GRMZM2G072041	69	38	24	55	29	29	38	32
1	30888901	30892648	GRMZM2G372828	0	0	0	0	0	0	0	0
1	30904864	30915086	GRMZM2G072088	1769	2029	1859	1681	1336	1333	1302	1547
1	31032584	31034191	GRMZM2G149038	19	16	5	11	2	8	5	5
1	31055320	31060153	GRMZM2G118497	369	649	665	658	46	46	97	73
1	31064877	31065943	GRMZM2G118495	0	0	0	0	0	0	0	0
1	31068644	31206122	GRMZM2G116292	3218	2759	2309	8928	2382	2783	2625	1847
1	31206890	31208507	GRMZM2G116823	4	4	0	0	0	0	0	1
1	31242217	31244585	GRMZM2G116846	1116	1439	2122	726	77	840	207	1280
1	31249226	31251080	GRMZM2G116902	18	18	5	1	4	2	5	2
1	31251320	31251895	GRMZM2G417040	0	0	0	0	0	0	0	0
1	31343729	31345291	GRMZM2G101841	2	0	3	0	1	4	4	3
1	31345585	31347861	GRMZM2G402069	0	0	0	0	1	4	6	4
1	31364062	31372959	GRMZM2G096862	0	1	3	1	2	2	5	3
1	31374397	31378813	GRMZM2G096877	324	366	344	373	309	324	307	312
1	31426485	31426766	AC209403.3_FG005	0	0	0	0	0	0	0	0
1	31426972	31432084	GRMZM2G079889	737	847	497	337	1165	1052	1081	1036
1	31485076	31497325	GRMZM2G167138	61	66	116	16	42	27	49	61
1	31497431	31499510	GRMZM5G853253	0	0	0	0	0	0	0	0
1	31501064	31501897	GRMZM2G167151	0	0	0	0	0	0	0	0
1	31535318	31536195	GRMZM2G467695	0	0	0	0	0	0	0	0
1	31563598	31564190	GRMZM2G147602	0	0	0	0	0	0	0	0
1	31578024	31598791	GRMZM2G147603	116	113	139	161	90	69	82	86
1	31738933	31743850	GRMZM2G061096	2489	2644	3079	2277	3649	3428	3058	2688
1	31742039	31744508	GRMZM2G061075	1	0	0	0	0	1	0	0
1	31744679	31747784	GRMZM2G060952	5749	4398	1638	2358	1618	1820	1714	1783
1	31764158	31768066	GRMZM2G465595	78	60	84	61	18	41	38	78
1	31848679	31848924	AC191681.3_FG007	1	2	11	0	0	1	0	1
1	31849869	31849953	GRMZM2G542986	0	0	0	0	0	0	0	0
1	31857243	31862762	GRMZM2G100714	2831	3731	4828	1116	3585	3414	4248	4146
1	31865256	31870595	GRMZM2G100629	143	121	163	250	210	191	190	153
1	31896751	31897513	GRMZM2G031102	10414	15042	3529	1297	2364	4002	4593	8192
1	31972388	31976896	GRMZM2G152360	97	89	89	76	173	166	158	179
1	31994475	31995150	AC177901.3_FG002	0	0	0	0	0	0	0	0
1	31997374	32001173	GRMZM2G152390	4	6	5	60	2	2	3	3
1	32001776	32002812	GRMZM2G453342	0	0	0	0	0	0	0	0
1	32007772	32018788	AC177901.3_FG004	106	99	171	220	133	264	292	173
1	32021588	32024355	GRMZM2G152447	31	40	58	127	4	6	13	21
1	32051838	32054795	GRMZM2G152477	546	580	718	931	134	201	203	226
1	32081720	32087464	GRMZM2G152549	764	716	1409	1899	1379	1301	1201	1178
1	32089124	32089205	GRMZM2G574608	0	0	0	0	0	0	0	0
1	32090674	32094044	GRMZM2G152663	762	616	628	644	1417	1358	1379	1399
1	32153436	32154616	GRMZM2G456768	0	0	0	0	0	0	0	0
1	32153437	32157170	GRMZM2G157197	29	23	37	120	15	9	12	23
1	32158872	32167717	GRMZM2G157177	667	673	1020	683	734	656	657	795
1	32197282	32203359	GRMZM2G157157	661	669	431	832	424	373	444	431
1	32203775	32204735	GRMZM2G157152	0	0	0	0	0	0	0	0
1	32227144	32228885	GRMZM2G055052	2	2	5	2	111	267	145	192
1	32308316	32321893	GRMZM2G099528	3020	3030	2246	4245	2218	2308	2489	1941
1	32321851	32328441	GRMZM5G884325	249	202	155	471	104	213	210	125
1	32355635	32357762	GRMZM2G108369	0	0	0	0	0	0	0	0
1	32369309	32377111	GRMZM2G085427	330	362	426	230	479	393	432	445
1	32378336	32385375	GRMZM2G535068	211	202	160	140	220	179	147	187
1	32401931	32403356	GRMZM2G104255	315	314	379	209	454	364	395	461
1	32483289	32519273	GRMZM2G530124	6	7	13	5	5	2	0	7
1	32525170	32532554	GRMZM5G868062	1782	1753	1131	2367	992	1080	950	996
1	32539832	32543610	GRMZM5G849530	465	562	568	576	837	571	659	842
1	32577838	32582178	GRMZM5G818431	980	1355	2301	1785	2408	2975	3177	2432
1	32667228	32669225	AC155390.2_FG002	88	112	134	81	26	35	32	41
1	32749556	32753937	GRMZM2G059188	0	0	0	0	0	0	0	0
1	32756097	32757729	GRMZM2G360234	127	65	45	124	70	72	92	106
1	32836004	32838941	GRMZM2G147942	727	712	584	590	515	589	548	582
1	32867955	32871278	GRMZM2G077942	3054	2663	1998	3849	3458	3610	4358	3295
1	32894224	32895772	GRMZM2G010240	18	19	32	49	22	20	12	19
1	32898601	32901738	GRMZM2G489872	58	49	24	58	61	77	87	71
1	32989161	32990423	GRMZM2G165921	1	3	8	3	0	0	0	0
1	32992225	32999501	GRMZM2G165926	1302	1520	1062	1652	1572	1461	1468	1408
1	33111217	33118409	GRMZM2G108138	756	643	697	352	1403	1303	1389	1291
1	33121698	33125126	GRMZM2G108032	8	8	79	496	54	163	71	150
1	33125358	33126559	GRMZM2G546229	10	11	34	46	0	1	0	0
1	33214735	33217244	GRMZM2G346861	412	338	237	95	462	607	712	478
1	33263910	33264242	GRMZM2G578582	0	0	0	0	0	0	0	0
1	33267309	33270615	GRMZM2G159110	4	7	34	128	23	141	56	327
1	33273985	33275451	AC194004.3_FG001	0	0	0	0	0	0	0	0
1	33317543	33321538	GRMZM2G149481	1	3	0	107	1	1	0	0
1	33324601	33331476	GRMZM2G149604	2	2	11	2	1	1	5	0
1	33332716	33344779	GRMZM2G149614	0	0	5	0	0	0	0	1
1	33354591	33354718	GRMZM2G571511	0	0	0	0	0	0	0	0
1	33355137	33355748	AC177947.2_FG003	16	6	16	3	0	0	0	1
1	33408583	33409730	GRMZM2G448368	233	196	121	43	161	158	266	143
1	33414927	33416120	GRMZM2G149624	10	8	439	2293	5	5	7	12
1	33418210	33418326	GRMZM2G571539	0	0	0	0	0	0	0	0
1	33422637	33424854	GRMZM2G149636	56	49	208	77	189	297	233	288
1	33453151	33456190	GRMZM2G149644	4	1	16	2	1	1	0	0
1	33456802	33458639	GRMZM2G149646	10	21	11	11	0	0	0	0
1	33459256	33460463	GRMZM2G149647	14	12	26	42	9	7	9	9
1	33470702	33474591	GRMZM2G042253	155	131	82	81	11	5	12	17
1	33524539	33527414	GRMZM2G172537	23	50	50	518	2	12	13	26
1	33530923	33531027	GRMZM2G585941	0	0	0	0	0	0	0	0
1	33531730	33532653	GRMZM2G172496	1	2	3	3	0	0	0	0
1	33670398	33671611	GRMZM2G127188	0	0	0	0	0	0	2	0
1	33717963	33725898	GRMZM2G165944	4178	6328	6187	6176	11168	11794	10515	12592
1	33741010	33742311	AC219021.3_FG001	0	0	0	0	0	0	0	0
1	33796915	33799183	GRMZM2G110913	2	11	29	6	0	1	0	0
1	33822926	33824400	GRMZM2G410603	0	0	0	0	0	0	0	0
1	33825379	33831090	GRMZM2G110023	132	113	84	92	263	298	296	254
1	33831813	33834240	GRMZM2G110004	467	467	439	307	482	475	512	602
1	33836702	33837656	GRMZM2G548595	28	24	50	9	16	9	7	15
1	33838293	33839292	GRMZM2G548593	26	29	71	9	10	9	12	12
1	33839762	33839973	GRMZM2G548591	10	13	29	6	4	3	5	3
1	33878531	33881481	GRMZM2G035552	48	46	287	178	1175	1139	1101	1324
1	33881736	33882388	GRMZM2G035544	1	0	0	2	1	4	3	4
1	33883145	33890486	GRMZM2G035461	861	1014	1120	841	993	806	849	1068
1	33952766	33956487	GRMZM2G321033	1	1	0	1	0	1	0	1
1	34112010	34112667	GRMZM2G167242	0	0	0	0	0	0	0	0
1	34114186	34115112	AC212209.2_FG010	0	0	0	0	0	0	0	0
1	34153294	34155652	GRMZM2G019689	28	16	11	16	101	76	69	67
1	34157555	34158927	GRMZM2G019761	0	1	0	0	0	0	0	0
1	34203177	34204986	GRMZM2G179907	15	30	29	65	21	47	58	46
1	34205519	34209569	GRMZM2G170532	101	88	53	184	92	72	90	72
1	34252930	34256994	GRMZM2G170382	517	541	305	779	340	311	298	316
1	34279128	34281116	GRMZM2G170375	0	0	0	0	0	0	0	0
1	34312025	34322470	GRMZM2G170336	365	383	344	1099	219	293	318	241
1	34352726	34353139	GRMZM2G162879	2624	591	14785	649	109	518	825	233
1	34365839	34369886	GRMZM2G358882	1074	1121	1475	954	895	842	923	1019
1	34369697	34370397	GRMZM2G358899	24	20	13	11	6	14	12	10
1	34380539	34384648	GRMZM2G403762	3	3	0	3	33	10	17	19
1	34386070	34400554	GRMZM2G102483	772	930	1167	645	784	772	737	867
1	34403204	34403296	GRMZM2G544471	0	0	0	0	0	0	0	0
1	34405244	34408863	GRMZM2G102347	97	106	337	2143	202	193	142	174
1	34515263	34515772	AC214841.3_FG009	0	0	0	0	0	0	0	0
1	34516508	34517702	GRMZM2G151524	1	1	0	2	1	4	3	1
1	34589626	34593079	GRMZM2G068507	2	3	0	6	6	5	4	6
1	34618107	34618540	GRMZM2G472473	53	49	34	130	4	5	3	3
1	34618888	34619913	GRMZM2G171778	0	0	0	0	0	0	0	0
1	34621918	34624942	GRMZM2G171736	8	7	16	10	68	72	97	82
1	34653687	34661237	GRMZM2G058910	4940	5019	4741	8309	3885	3674	3512	3803
1	34660616	34663923	GRMZM2G359879	1	0	0	4	0	0	0	0
1	34664608	34673432	GRMZM2G058870	3310	3866	7439	4412	5822	5521	5365	5300
1	34674425	34675077	GRMZM2G058836	0	0	0	0	0	0	0	0
1	34715608	34717855	GRMZM2G355450	319	347	337	447	359	336	403	365
1	34821545	34826523	GRMZM2G087275	266	267	224	269	341	329	288	319
1	34895450	34896384	GRMZM2G097788	0	0	0	0	2	2	0	1
1	34936120	34946016	GRMZM2G019260	812	724	786	1405	737	670	673	625
1	34955987	34957951	GRMZM2G019567	50	91	32	34	0	2	3	9
1	34964563	34965382	GRMZM5G808271	0	0	0	0	0	0	0	0
1	34968626	34968730	GRMZM2G565661	44	39	39	26	60	43	38	65
1	34969590	34970683	GRMZM2G138103	1245	1111	749	1386	1378	1554	1689	1556
1	34994622	34996348	GRMZM5G824332	1	1	3	3	2	2	0	2
1	34997114	34997203	GRMZM2G528898	0	0	0	1	0	0	1	0
1	35042627	35055436	GRMZM2G174236	232	242	247	273	165	151	136	183
1	35132532	35136898	GRMZM2G136513	42	41	137	324	45	67	104	64
1	35141959	35147250	AC205100.3_FG001	4	7	16	9	17	15	9	17
1	35148626	35149819	GRMZM2G332705	0	0	0	1	0	1	2	0
1	35209575	35209667	GRMZM2G502190	0	0	0	0	0	0	0	0
1	35214345	35216784	GRMZM2G030223	68	73	113	263	84	151	126	176
1	35235983	35236386	GRMZM2G030400	0	0	0	0	0	0	0	0
1	35239929	35242662	GRMZM2G502191	0	0	0	0	0	0	0	0
1	35239930	35250929	GRMZM2G030422	1628	1824	1904	1321	2489	2220	2112	2444
1	35330059	35331468	GRMZM2G025726	1	0	5	0	0	0	0	0
1	35452159	35452257	GRMZM2G581055	0	0	0	0	0	0	0	0
1	35455268	35465683	GRMZM2G164562	2324	2366	2485	1520	8218	7307	7745	6415
1	35468837	35469274	AC204994.5_FG003	0	0	0	0	0	0	0	0
1	35489106	35489860	GRMZM2G127360	1	3	5	0	0	1	0	1
1	35490525	35492523	GRMZM5G899202	1	0	5	1	0	0	1	0
1	35496721	35500398	GRMZM5G860152	337	300	423	263	660	690	774	856
1	35569221	35571568	GRMZM2G054205	56	42	66	28	53	32	54	57
1	35573728	35574797	GRMZM2G426938	53	37	18	53	33	36	33	30
1	35575712	35576125	GRMZM2G127213	7	4	21	2	6	2	3	3
1	35577459	35584230	GRMZM2G127123	249	324	647	1752	93	85	101	135
1	35654554	35661876	GRMZM2G050825	125	113	105	122	35	33	44	30
1	35734147	35739117	GRMZM2G001663	429	513	381	45	789	606	608	645
1	35739884	35744291	GRMZM2G001696	4	3	3	3	12	12	9	7
1	35762788	35765122	GRMZM2G001814	48	40	42	27	42	43	47	60
1	35768410	35771730	GRMZM2G341309	26	40	21	1	2	4	2	1
1	35808486	35814130	GRMZM5G815823	0	0	3	0	0	1	0	0
1	35832772	35833538	GRMZM2G474407	9	5	0	0	0	2	0	1
1	35848136	35848949	AC177941.3_FG006	0	0	0	0	0	0	0	0
1	35887738	35888916	GRMZM2G174615	34	46	21	2	165	220	303	399
1	35919768	35937067	GRMZM2G174589	687	678	476	1120	272	317	289	258
1	35937410	35958956	GRMZM2G474289	21	17	71	191	16	20	16	20
1	35960130	35962613	AC177941.3_FG001	4	1	32	2	0	2	5	0
1	35967016	35985030	GRMZM5G843765	7	2	32	50	38	35	57	44
1	35987858	35992888	GRMZM5G872118	377	324	168	563	316	356	356	284
1	36152364	36152461	GRMZM2G505749	0	1	0	1	0	0	0	0
1	36152970	36155243	GRMZM2G338691	1	2	3	6	11	2	3	0
1	36155686	36157670	AC214040.3_FG009	9	8	8	11	40	21	16	21
1	36157378	36161378	GRMZM2G338702	516	504	289	639	522	568	435	491
1	36213679	36214791	GRMZM2G518714	0	0	0	0	1	0	2	0
1	36215449	36217177	GRMZM2G060138	4	1	18	125	1	1	3	2
1	36220061	36222793	GRMZM2G060148	132	197	231	231	115	128	121	117
1	36224559	36230730	GRMZM2G360439	0	0	3	0	1	2	0	2
1	36345668	36347747	GRMZM2G063733	0	0	0	3	1	3	7	3
1	36349309	36351111	AC206846.3_FG003	0	0	0	0	0	0	1	1
1	36419515	36420602	GRMZM2G352678	4	4	39	72	5	12	6	8
1	36420787	36421168	GRMZM2G352676	0	0	0	0	0	0	0	0
1	36434465	36444054	GRMZM2G052728	4	6	0	1	20	14	12	17
1	36497245	36514437	GRMZM2G372398	800	813	1112	913	1022	939	945	814
1	36565034	36569148	GRMZM5G884432	192	240	423	184	368	315	317	352
1	36569338	36570374	GRMZM5G840610	107	88	147	122	134	169	175	149
1	36799946	36802271	GRMZM2G150827	0	0	0	0	0	0	0	0
1	36806774	36808680	GRMZM2G451158	0	0	0	0	0	0	0	0
1	36830815	36832864	GRMZM2G072492	0	0	0	0	1	0	1	0
1	36836583	36836887	GRMZM2G525745	0	0	0	0	0	0	0	0
1	36846868	36850163	GRMZM2G372537	0	0	0	0	1	0	0	0
1	36851270	36853587	GRMZM2G072456	1	1	0	0	0	2	4	2
1	36856424	36859194	GRMZM2G372521	0	0	3	0	0	0	0	0
1	36873970	36876153	GRMZM2G372509	0	0	0	0	0	0	0	0
1	36876433	36877408	AC217351.3_FG005	0	1	0	1	0	2	0	1
1	36892088	36894624	GRMZM2G372502	34	29	16	18	43	39	32	57
1	36895863	36896120	AC217351.3_FG003	0	0	0	0	0	0	0	0
1	36897541	36899006	GRMZM2G372495	0	0	0	0	0	1	2	0
1	36916664	36917486	GRMZM2G072376	0	0	8	57	0	0	0	0
1	36917763	36919163	GRMZM2G072342	1	0	5	33	0	0	0	0
1	36969909	36971248	AC205052.4_FG006	0	0	0	0	0	0	0	0
1	36972996	36974974	GRMZM2G105362	249	232	197	64	739	846	1011	1162
1	36993373	36993723	AC205052.4_FG004	50	34	24	14	0	0	0	0
1	37082727	37083167	AC205052.4_FG003	0	0	0	0	0	0	0	0
1	37092355	37093104	GRMZM2G043286	0	0	0	0	0	0	0	0
1	37093349	37096936	GRMZM2G339344	7	5	0	0	1	1	5	3
1	37107100	37112311	GRMZM2G703555	1701	1738	1233	1496	1275	1281	1382	1367
1	37132157	37134132	GRMZM5G883632	72	84	97	174	31	66	65	107
1	37135058	37135856	GRMZM2G088126	0	0	0	0	0	0	0	0
1	37202146	37215962	GRMZM2G408305	2514	2307	2209	2314	2438	2192	2036	2022
1	37314957	37319041	GRMZM2G073591	89	130	124	315	98	143	172	222
1	37404776	37405036	GRMZM2G445403	0	0	0	0	0	0	0	0
1	37407446	37412529	GRMZM2G143655	328	325	258	481	255	269	248	303
1	37466206	37471599	GRMZM2G066120	204	243	255	215	640	684	584	563
1	37489090	37489370	GRMZM2G528729	0	3	5	2	0	1	0	1
1	37533129	37533608	AC215240.3_FG003	0	0	0	0	1	2	2	0
1	37540905	37551916	GRMZM2G048703	1826	1786	1281	2132	1478	1667	1654	1502
1	37587742	37589240	GRMZM2G012834	58	45	63	125	70	48	38	50
1	37606586	37619198	GRMZM2G471842	15	16	34	30	73	53	46	66
1	37664105	37664221	GRMZM2G493887	7	5	11	6	10	7	6	5
1	37664545	37665997	GRMZM2G014419	606	612	626	679	490	568	663	495
1	37667524	37685753	GRMZM2G014323	6	5	13	3	35	32	20	32
1	37686364	37688446	GRMZM2G318908	5	8	26	12	12	24	14	12
1	37716917	37717648	GRMZM2G015281	11	18	29	54	1	2	10	18
1	37734207	37736347	GRMZM2G312657	56	52	39	25	49	57	78	76
1	37799906	37800628	GRMZM2G055242	0	0	0	0	0	0	0	0
1	37804756	37806453	GRMZM2G055263	0	0	3	2	0	0	0	2
1	37838675	37840955	GRMZM2G418575	0	0	0	0	0	0	0	0
1	37841937	37850322	GRMZM2G118208	350	306	213	343	291	249	278	298
1	37871145	37874606	GRMZM2G100620	214	233	250	302	211	271	260	232
1	37924678	37927208	GRMZM2G151598	129	148	187	152	138	117	117	183
1	37942750	37946337	GRMZM2G151582	396	361	287	264	371	435	529	438
1	37950663	37952075	GRMZM2G575009	1	0	3	0	37	39	38	39
1	37997641	38007833	GRMZM2G151576	643	593	728	779	838	861	808	833
1	38008533	38011706	GRMZM2G151564	455	437	565	530	583	701	595	680
1	38053959	38061419	GRMZM2G151521	323	301	384	268	2670	3281	3853	4312
1	38120360	38124242	GRMZM2G161452	707	840	631	418	1643	1795	1845	2133
1	38124980	38130704	GRMZM2G161337	6347	5972	4162	3408	4254	3476	2738	2732
1	38134894	38150293	GRMZM2G463117	1	1	5	0	1	0	0	3
1	38186968	38189062	GRMZM2G093305	48	70	281	763	5	9	16	44
1	38191741	38205252	GRMZM2G093217	15	25	32	319	44	32	19	21
1	38243675	38249171	GRMZM2G049190	394	362	652	665	315	287	232	257
1	38249830	38252655	GRMZM2G049041	301	291	168	217	390	264	302	374
1	38309566	38310330	GRMZM2G397002	201	188	129	585	140	136	178	120
1	38311412	38323325	GRMZM2G540403	1658	1586	1252	1719	1181	1295	1515	1422
1	38362355	38362905	GRMZM2G094336	0	0	0	0	0	0	0	0
1	38443627	38446781	GRMZM2G079112	1110	1161	1139	1267	1557	1506	1455	1626
1	38536341	38548191	GRMZM2G012319	2681	2803	4286	3809	4394	4037	3895	3775
1	38547957	38550734	GRMZM2G012566	731	569	181	155	127	155	141	150
1	38609564	38613820	GRMZM2G128444	405	372	229	296	193	229	260	181
1	38616611	38617700	GRMZM2G128439	0	0	0	2	0	0	0	0
1	38616857	38624277	GRMZM2G128206	721	844	739	1150	465	493	465	553
1	38625398	38628102	GRMZM2G426271	59	68	92	47	0	0	0	1
1	38630383	38631952	GRMZM2G426268	42	39	66	28	0	1	0	0
1	38632794	38636740	GRMZM2G481529	148	103	147	107	136	102	100	111
1	38636817	38637865	GRMZM2G481525	958	733	492	675	32	43	55	44
1	38719126	38720722	GRMZM2G046679	121	97	39	66	0	1	1	3
1	38719939	38720992	GRMZM2G046382	539	362	179	260	73	95	104	66
1	38722092	38724040	AC208204.3_FG003	0	3	3	1	0	1	1	0
1	38725745	38739788	GRMZM2G046274	1070	1249	841	339	750	774	761	917
1	38786727	38795353	GRMZM5G886952	1052	1332	2111	2005	1990	2235	1746	2033
1	38847219	38848169	GRMZM2G306679	4	16	42	35	0	0	0	0
1	38848595	38850785	GRMZM2G306732	1622	1323	802	505	1987	2061	2600	2027
1	38852830	38853480	GRMZM2G306753	0	0	0	0	1	0	0	1
1	38869488	38872644	GRMZM2G007055	738	1154	1107	523	193	652	405	616
1	38874508	38880083	GRMZM2G306806	677	875	891	1640	603	757	593	915
1	39036064	39039903	GRMZM2G160198	307	372	334	409	2	5	7	7
1	39043378	39051301	GRMZM2G160237	5821	6459	4083	6039	3790	4041	4060	4166
1	39052436	39057937	GRMZM2G160324	1188	1359	1941	1278	1412	1069	1120	1200
1	39059859	39066480	GRMZM2G160428	626	579	526	406	1438	1081	1196	1455
1	39067581	39073248	GRMZM2G160452	925	1182	1504	2223	954	1007	935	1027
1	39110590	39113895	GRMZM2G160506	6	6	11	21	1	5	4	3
1	39138201	39138473	AC191592.3_FG009	0	0	3	0	0	0	0	0
1	39139491	39141597	GRMZM2G010855	653	451	313	370	550	466	463	589
1	39213217	39219522	GRMZM2G141799	1026	1111	715	1131	474	558	510	501
1	39220149	39220593	GRMZM2G153867	0	0	0	0	0	0	0	0
1	39227500	39228731	GRMZM2G113880	0	0	0	0	0	1	0	1
1	39230015	39230658	AC208040.3_FG002	0	0	0	0	0	1	0	0
1	39243254	39248781	GRMZM2G061202	2156	1989	1962	652	2195	2043	2317	1779
1	39332349	39333847	GRMZM2G119168	19	14	3	0	40	40	21	25
1	39396385	39398924	GRMZM2G356459	26	23	42	20	17	17	16	26
1	39399445	39399945	AC203887.3_FG005	1	0	0	0	0	0	1	1
1	39400868	39401466	GRMZM2G057635	51	59	55	12	16	22	22	29
1	39402471	39410090	GRMZM2G057646	2106	2168	2921	2528	2599	2477	2458	2602
1	39443355	39451266	GRMZM2G441511	13	10	45	15	2454	1500	1335	1767
1	39452933	39458963	GRMZM2G441574	0	0	0	0	0	0	0	0
1	39571664	39573013	AC203927.3_FG001	0	0	0	0	0	0	0	1
1	39582709	39583309	GRMZM2G139568	0	0	0	0	0	0	0	0
1	39583587	39584043	GRMZM2G438572	1	0	0	0	0	0	0	0
1	39601250	39602562	GRMZM2G320960	0	0	0	1	0	0	0	0
1	39645958	39647687	GRMZM2G090756	0	0	0	0	0	0	0	0
1	39648988	39649251	GRMZM2G391908	1	0	0	0	0	0	0	0
1	39649144	39651326	GRMZM2G391909	0	0	3	0	0	2	0	0
1	39732003	39737097	GRMZM2G001918	987	894	726	1336	450	472	463	482
1	39738038	39743446	GRMZM5G804658	682	563	505	794	55	51	44	53
1	39747673	39749019	GRMZM5G828820	398	418	326	425	260	268	282	298
1	39756846	39758525	GRMZM2G026911	24	50	71	138	22	64	63	64
1	39796399	39796698	GRMZM2G703559	0	0	0	0	0	0	0	0
1	39802494	39808559	GRMZM2G337425	197	262	368	446	417	519	481	488
1	39843564	39844876	GRMZM2G109831	240	222	210	312	387	329	342	315
1	39848179	39855614	GRMZM2G109885	1623	1732	962	2130	590	497	516	522
1	39872836	39874104	GRMZM2G408887	1	2	0	0	2	13	3	3
1	39888172	39888684	GRMZM2G110366	0	0	0	0	4	10	8	13
1	39889252	39889928	GRMZM2G110403	0	0	0	0	0	0	0	0
1	39890933	39891608	GRMZM2G110413	32	30	11	44	21	26	27	19
1	39897180	39898898	GRMZM2G110425	9	11	21	9	7	5	3	6
1	39904165	39905212	GRMZM2G078164	696	590	308	362	250	506	378	373
1	39928338	39931744	GRMZM2G305526	10226	13299	13205	264	17760	19253	20617	12430
1	39989769	39991598	GRMZM2G034726	0	0	0	0	0	0	0	0
1	40016292	40017006	GRMZM2G557434	8	11	26	163	2	12	5	21
1	40054083	40054330	GRMZM2G590401	0	0	0	0	0	0	0	0
1	40058239	40060508	GRMZM2G179432	1370	1768	2808	2384	1819	1731	2377	2495
1	40062334	40062738	AC211908.5_FG001	0	0	0	0	0	0	0	0
1	40139023	40143020	GRMZM2G049159	1608	1567	1146	753	1554	1454	1395	1764
1	40187908	40194235	GRMZM2G350001	9	5	8	20	21	11	6	19
1	40194848	40195661	GRMZM2G350031	75	70	63	54	0	0	0	0
1	40222143	40226699	GRMZM2G174644	4341	4261	3284	3384	3690	3476	3318	3798
1	40352197	40357695	GRMZM2G110309	1378	1562	1746	1053	1548	1340	1514	1793
1	40401806	40405220	GRMZM2G087756	6	2	3	8	0	0	0	0
1	40412222	40413667	GRMZM2G087746	64	57	58	51	65	84	66	74
1	40415190	40421518	GRMZM2G087600	1178	1038	723	2127	879	920	877	953
1	40421675	40424815	GRMZM2G087459	1725	1948	1191	1148	1501	1768	1754	1740
1	40430670	40432694	GRMZM2G382817	2	0	0	0	0	0	0	0
1	40507175	40510470	AC202895.3_FG004	0	0	0	0	1	2	0	1
1	40511639	40514803	GRMZM2G112925	4	9	8	18	0	5	1	4
1	40567847	40571079	GRMZM2G113002	151	208	139	291	29	46	27	40
1	40630203	40632063	GRMZM2G340542	2	0	3	4	0	2	0	1
1	40641456	40643363	AC202895.3_FG002	0	0	0	1	0	0	0	0
1	40644594	40649751	GRMZM2G043030	576	605	550	651	783	660	671	749
1	40725930	40729127	GRMZM2G160906	2039	1959	3510	2875	8043	11173	9181	9856
1	40730404	40738572	GRMZM2G112447	5	3	11	3	0	2	5	3
1	40803771	40807003	GRMZM5G801409	1527	1278	1296	4201	1610	1580	1601	1572
1	40808208	40813039	GRMZM5G891990	1018	1286	1415	1539	1563	1616	1536	1657
1	40879371	40882159	AC233935.1_FG006	0	0	0	0	2	0	1	0
1	40901917	40906800	AC233935.1_FG004	1	0	3	0	0	1	0	1
1	40912998	40914398	AC233935.1_FG005	51	71	79	35	56	52	60	79
1	40947592	40948396	AC233935.1_FG001	0	0	0	0	1	4	3	1
1	40963714	40967129	GRMZM5G894709	1	0	0	0	27	14	16	12
1	40967174	40968070	AC233935.1_FG003	0	0	0	0	0	0	0	0
1	41014673	41014996	GRMZM5G882541	0	0	0	1	0	0	0	0
1	41014995	41015426	AC232211.1_FG001	0	0	0	3	0	0	0	0
1	41085033	41086870	AC213668.4_FG008	0	0	0	0	0	0	0	0
1	41101054	41103817	GRMZM2G428391	664	516	947	550	6535	9590	8072	7415
1	41103804	41106791	GRMZM2G428410	977	936	484	651	585	551	515	515
1	41111861	41112889	GRMZM2G095961	0	0	0	0	0	0	0	0
1	41121315	41123096	GRMZM2G397178	0	0	0	0	0	0	0	0
1	41127990	41129253	GRMZM2G095992	0	0	0	0	0	0	0	0
1	41129606	41130401	GRMZM2G397184	0	0	0	0	0	0	0	0
1	41213247	41216327	GRMZM2G445888	0	0	0	0	2	0	1	0
1	41217232	41221207	GRMZM2G145275	0	1	0	0	1	0	0	0
1	41223082	41223668	GRMZM2G570044	0	0	0	0	16	19	29	14
1	41224321	41226706	GRMZM2G145245	1	1	3	2	34	29	32	36
1	41237115	41238937	GRMZM2G096261	331	293	197	548	202	148	166	142
1	41239206	41240733	GRMZM2G096231	115	135	174	94	77	74	67	103
1	41241834	41242693	GRMZM2G396878	48	57	89	24	35	34	41	52
1	41244352	41248612	GRMZM2G555917	48	40	76	22	2	2	1	1
1	41275719	41278822	GRMZM2G048482	213	198	179	47	235	186	175	219
1	41284838	41321257	GRMZM2G441827	1	1	5	0	2	1	2	1
1	41372441	41373108	AC216589.3_FG004	37	40	24	29	28	13	10	28
1	41376931	41378234	GRMZM2G172574	0	0	0	0	0	0	0	0
1	41427635	41431390	GRMZM2G043832	0	0	0	0	0	0	0	0
1	41427933	41431457	GRMZM2G043857	5	1	3	0	5	5	5	6
1	41436543	41437697	GRMZM2G043878	0	0	0	0	0	0	0	0
1	41441330	41442027	GRMZM2G043976	9	5	3	14	0	0	0	0
1	41443112	41446097	GRMZM2G345298	0	0	0	0	0	0	0	0
1	41468889	41473581	GRMZM2G044027	7336	8276	14959	13038	27644	28594	27310	17854
1	41478468	41479078	GRMZM2G044215	934	777	1633	1555	1764	2909	3137	1286
1	41480270	41483936	GRMZM2G044281	2	0	3	9	12	11	6	8
1	41532370	41534020	GRMZM2G458689	1	0	3	1	2	5	2	3
1	41535740	41540223	GRMZM2G157329	1348	1390	1212	2235	1145	1315	1361	1362
1	41725059	41726236	GRMZM5G843781	26	57	192	115	274	285	241	207
1	41759285	41762638	GRMZM2G119886	3359	3518	3050	3938	4866	5461	5425	5076
1	41763811	41764806	AC216255.2_FG004	0	0	0	0	0	0	0	0
1	41850832	41852741	GRMZM2G077797	258	228	124	265	107	94	105	93
1	41854157	41863804	GRMZM2G078052	876	905	1023	1136	622	467	454	546
1	41866224	41868810	GRMZM2G380363	0	0	0	0	0	0	0	0
1	41956654	41966584	GRMZM2G044237	1151	1231	1057	1615	739	797	804	795
1	41967962	41971527	GRMZM2G343778	0	0	0	0	0	0	0	0
1	42006706	42009090	GRMZM2G451599	1	0	0	0	0	0	0	0
1	42011014	42013283	GRMZM2G150729	1	0	0	1	0	0	0	1
1	42020108	42021268	GRMZM2G150697	562	504	292	671	142	189	210	190
1	42107102	42110078	GRMZM2G464126	0	0	0	0	1	0	0	1
1	42121563	42122262	GRMZM2G048154	0	0	0	0	0	0	0	0
1	42164531	42166924	GRMZM2G171232	413	470	352	727	407	483	461	521
1	42169709	42185861	GRMZM2G471904	716	579	397	431	746	741	1009	893
1	42186629	42192907	GRMZM2G401769	541	643	941	708	853	697	651	756
1	42289910	42307891	GRMZM2G096424	573	568	652	860	484	492	496	489
1	42476813	42477961	GRMZM2G026910	154	112	60	87	6	11	13	23
1	42487647	42491363	GRMZM2G026654	263	330	397	245	1048	990	1133	1322
1	42498713	42512264	GRMZM2G324522	0	0	5	0	4	4	4	10
1	42514665	42517691	GRMZM2G338333	2025	1758	1094	665	1283	1721	1794	2321
1	42519509	42522612	GRMZM2G042107	16	23	8	5	44	56	38	27
1	42585638	42585973	AC214111.3_FG003	0	0	0	0	0	0	0	0
1	42749647	42750771	GRMZM2G703561	7	1	3	0	0	1	0	1
1	42776103	42776662	GRMZM2G017103	0	0	0	0	0	0	0	0
1	42807194	42808721	GRMZM2G396674	6	4	16	139	0	1	0	3
1	42845340	42850982	GRMZM2G141704	841	844	1120	1270	734	826	705	804
1	42851134	42852518	GRMZM2G428096	680	710	1012	1208	542	684	637	600
1	42872324	42873262	AC202101.3_FG002	0	0	0	0	0	0	0	0
1	42921401	42926733	GRMZM2G136268	601	656	781	623	282	277	267	344
1	43054782	43057900	GRMZM2G054332	13	23	529	206	7	8	11	27
1	43059254	43061315	GRMZM2G352883	2449	2915	2742	1124	1590	1485	1313	1482
1	43062091	43064652	GRMZM5G873286	1307	1683	1764	581	1003	894	822	993
1	43084554	43089338	GRMZM2G041989	487	560	442	350	502	485	524	553
1	43105536	43107806	GRMZM2G338131	0	0	0	0	0	0	0	1
1	43109844	43112305	GRMZM2G043291	1200	1178	1207	1019	541	439	527	733
1	43116508	43117417	AC186336.4_FG006	0	0	0	0	0	0	0	0
1	43120333	43122426	GRMZM2G042639	247	297	50	10	54	23	10	14
1	43125684	43128855	GRMZM2G042543	0	0	0	0	1	0	1	0
1	43133287	43136676	GRMZM2G042032	435	487	410	704	517	455	495	482
1	43136709	43139853	GRMZM2G338037	342	302	224	220	341	392	390	267
1	43147985	43150905	GRMZM2G041955	18	32	21	31	12	10	7	12
1	43229323	43236661	GRMZM2G109967	4891	5032	3650	2833	1783	1695	1777	1651
1	43238527	43240148	AC197473.2_FG006	0	0	0	0	0	0	0	0
1	43312437	43316017	GRMZM2G060422	0	0	0	0	0	1	0	1
1	43317274	43323579	GRMZM2G319533	0	0	0	0	0	0	0	0
1	43324870	43328060	GRMZM2G352280	0	0	0	0	0	0	0	0
1	43330781	43344250	GRMZM2G332677	1	0	3	0	5	1	1	0
1	43344063	43358846	GRMZM2G154883	840	963	1533	607	1562	1196	1117	1264
1	43392599	43398272	AC217300.3_FG004	0	0	0	0	0	0	0	0
1	43420855	43421523	AC217300.3_FG005	267	230	153	108	156	153	195	181
1	43493249	43504265	GRMZM2G052479	294	324	352	343	158	140	149	164
1	43505289	43508277	GRMZM2G052581	168	146	131	339	197	181	194	178
1	43507856	43508938	AC202041.4_FG003	0	3	0	1	1	1	1	1
1	43547142	43555047	GRMZM2G030880	18	12	5	4	9	6	7	6
1	43669052	43669666	GRMZM2G137821	1061	591	121	52	313	407	548	308
1	43678296	43681497	GRMZM2G137839	14254	12084	6826	14059	7937	7777	7389	6508
1	43682052	43684192	GRMZM5G876973	7	9	11	5	15	14	11	14
1	43685604	43688500	GRMZM2G017792	1681	1001	502	68	5107	5545	5831	4504
1	43718268	43720380	GRMZM2G332373	0	0	0	0	0	0	0	0
1	43750382	43758181	GRMZM2G141273	787	811	773	699	590	525	536	636
1	43760836	43764158	GRMZM2G443265	538	568	815	804	1253	1305	1187	1220
1	43764764	43767544	GRMZM2G141386	6	5	373	1225	5	9	4	16
1	43970187	43970444	AC186651.3_FG001	0	0	3	1	0	0	0	1
1	43971021	43974939	GRMZM2G179411	245	318	360	526	167	172	170	163
1	43979813	43981861	AC186651.3_FG003	0	0	0	0	15	9	15	3
1	43981860	43982653	GRMZM2G179462	17	26	116	404	2	7	2	3
1	44027292	44029718	GRMZM2G319781	124	98	24	40	42	45	80	117
1	44047825	44048273	GRMZM2G519367	7	12	8	2	1	3	6	9
1	44161418	44162532	GRMZM2G021095	0	0	0	0	0	0	0	0
1	44176429	44180394	GRMZM2G001079	917	1191	1486	403	2058	2069	1845	1627
1	44186789	44187344	GRMZM2G443655	3	1	5	1	4	4	4	4
1	44191574	44193231	GRMZM2G073628	725	785	571	1003	669	732	808	666
1	44326722	44331993	GRMZM2G158197	1276	1333	1567	1512	1488	1304	1274	1391
1	44335130	44339635	GRMZM2G158261	352	351	221	295	224	206	206	196
1	44339860	44340751	GRMZM2G065552	31	23	13	27	7	13	15	10
1	44344086	44349439	GRMZM2G107731	911	922	826	944	915	779	702	817
1	44349622	44352638	GRMZM2G107838	323	284	313	373	338	438	443	419
1	44353698	44356356	GRMZM2G408125	3	9	8	0	2	6	6	5
1	44362704	44365649	GRMZM2G107866	1	0	5	1	12	4	7	10
1	44367365	44373917	GRMZM2G107867	789	765	618	511	1214	1069	1034	1060
1	44385731	44387575	GRMZM5G843980	1	0	0	1	0	1	1	1
1	44425932	44427818	GRMZM2G059714	4	4	5	2	0	0	0	0
1	44429018	44432225	GRMZM2G355103	0	0	0	0	0	0	0	0
1	44486009	44486180	GRMZM2G063783	0	0	0	0	0	0	0	0
1	44486317	44487344	GRMZM2G520826	1	1	5	23	0	1	0	1
1	44506760	44507338	AC197071.3_FG001	0	0	0	1	0	1	0	0
1	44528827	44529892	GRMZM2G173251	758	802	621	1199	1027	918	905	1006
1	44531398	44542728	GRMZM2G024159	566	519	773	657	580	619	629	552
1	44572665	44573555	GRMZM2G175477	3	0	5	2	0	0	0	0
1	44645418	44646518	GRMZM2G345563	2	2	3	3	6	2	1	2
1	44653109	44653905	GRMZM2G099131	7	6	8	3	0	0	0	0
1	44675162	44675961	GRMZM2G099153	10	3	13	6	0	0	0	0
1	44800825	44803738	GRMZM2G074401	127	114	74	125	470	269	237	432
1	44867316	44868146	GRMZM2G305267	1	0	0	0	32	53	66	44
1	44947010	44947491	GRMZM5G850850	0	0	0	0	0	0	0	0
1	44955003	44960551	AC212219.3_FG005	1	0	5	0	73	32	43	62
1	44994627	44995091	GRMZM2G114352	0	0	0	0	0	0	0	0
1	44996488	45005676	GRMZM2G114354	132	85	29	37	78	88	137	122
1	45047543	45048562	GRMZM2G537235	0	0	0	0	0	0	0	0
1	45086774	45087129	GRMZM2G530961	0	0	0	0	0	0	0	0
1	45090021	45093078	GRMZM2G380955	397	337	655	257	4	4	1	1
1	45093286	45096952	GRMZM2G079319	201	235	460	203	5	3	4	11
1	45099020	45105645	AC208436.3_FG007	7	9	74	128	15	17	15	14
1	45109421	45109529	GRMZM2G515563	0	0	0	4	0	2	5	0
1	45114258	45118291	GRMZM2G053669	69	76	71	36	214	25	30	28
1	45272350	45275785	AC185512.3_FG001	1	0	0	0	0	0	0	0
1	45337978	45340551	AC208201.3_FG003	3897	6358	8220	590	13558	12753	11811	7382
1	45366147	45367585	AC208201.3_FG002	253	151	145	128	700	863	1019	1523
1	45400061	45402643	AC208201.3_FG001	237	211	139	318	129	148	130	163
1	45425093	45426565	GRMZM2G459824	0	0	0	0	0	0	0	0
1	45437437	45437697	AC208569.3_FG005	0	0	3	0	0	0	0	0
1	45438914	45441619	GRMZM2G094388	2819	2334	2569	6704	2508	2659	2753	3287
1	45505194	45506420	GRMZM2G087079	441	380	168	154	160	167	291	225
1	45506617	45510218	GRMZM2G087161	367	397	326	396	343	317	282	399
1	45512802	45515978	GRMZM2G087186	1096	711	931	1437	1952	2819	2249	2946
1	45516332	45516412	GRMZM2G556742	0	0	0	0	0	0	0	0
1	45517283	45517609	GRMZM2G123990	1	0	0	0	0	0	0	0
1	45559653	45560305	GRMZM5G858139	15	18	32	72	5	10	10	5
1	45632106	45636778	GRMZM5G839462	124	126	108	23	62	63	75	68
1	45637088	45664775	GRMZM5G824405	887	1031	1983	683	1137	1058	1081	1095
1	45664428	45665900	GRMZM2G584263	0	0	3	0	0	0	0	0
1	45693794	45699494	GRMZM2G313272	7	5	11	3	71	127	93	76
1	45700585	45701214	GRMZM2G016326	0	3	0	3	0	0	0	0
1	45741644	45743277	GRMZM2G452695	53	79	47	46	27	32	30	43
1	45743662	45743814	GRMZM2G574193	0	0	0	0	0	0	0	0
1	45749751	45750281	AC196161.3_FG004	0	0	0	0	0	0	0	0
1	45767892	45771609	GRMZM2G135456	20	30	37	8	363	349	401	403
1	45772226	45775457	GRMZM2G135359	3760	6084	6161	849	5334	4846	4638	4675
1	45778437	45784829	GRMZM2G135337	169	200	392	404	138	111	123	116
1	45810853	45811305	GRMZM2G436312	0	0	0	0	0	0	0	0
1	45905299	45918921	GRMZM2G006085	921	975	978	2259	838	801	814	876
1	45920336	45923687	GRMZM2G006370	67	48	134	717	194	187	167	205
1	45927806	45928301	GRMZM5G893086	0	0	3	0	0	0	0	0
1	45928394	45938029	GRMZM2G307992	237	285	318	691	380	347	431	482
1	45938197	45940618	GRMZM2G308034	0	0	0	1	0	0	0	0
1	45941207	45942947	GRMZM2G006981	42	17	29	75	28	48	47	46
1	45943567	45946514	GRMZM2G007080	53	33	34	92	28	21	30	26
1	45948844	45950156	GRMZM2G007206	887	731	436	829	373	425	518	440
1	46002728	46003491	AC193961.3_FG009	0	0	0	0	0	0	0	0
1	46010394	46011579	GRMZM2G355529	4	5	3	0	21	10	13	24
1	46061768	46066293	GRMZM2G058138	1019	1003	862	1907	591	665	715	587
1	46073395	46079578	GRMZM2G110000	27	18	34	111	189	120	119	137
1	46119595	46122942	GRMZM2G032182	313	307	252	419	426	465	465	449
1	46124872	46126322	GRMZM2G032047	391	206	82	52	724	683	716	682
1	46126597	46129448	GRMZM2G030016	5990	5331	3576	17437	2232	2389	2233	2039
1	46134883	46138910	GRMZM2G029543	612	617	521	1218	602	573	587	493
1	46204630	46210242	GRMZM2G468757	0	1	0	0	1	0	0	0
1	46210983	46211207	GRMZM2G072918	0	0	3	0	0	0	0	0
1	46211858	46221969	GRMZM2G373621	1	0	0	0	2	0	1	1
1	46232264	46233515	GRMZM2G144224	86	100	160	195	76	71	77	93
1	46293645	46294766	GRMZM2G079610	0	0	0	0	0	0	0	0
1	46297062	46302034	GRMZM2G379821	38	34	29	15	35	32	35	37
1	46405877	46408841	GRMZM2G066274	2	1	5	196	0	2	1	1
1	46411401	46414414	GRMZM5G814718	3	2	108	117	5	1	4	3
1	46418035	46418601	GRMZM2G365240	0	0	0	0	0	0	0	0
1	46455870	46458427	GRMZM2G417082	19	32	29	27	5	2	5	7
1	46542947	46546531	GRMZM2G104373	1653	1679	1149	1564	1643	1597	1589	1773
1	46549933	46555517	GRMZM2G104464	274	250	239	401	235	258	213	199
1	46576198	46582130	GRMZM2G104534	7	6	118	81	4	7	7	12
1	46622335	46627171	GRMZM2G153450	751	864	705	1219	377	574	477	469
1	46678710	46680363	GRMZM5G840653	0	0	0	0	0	0	0	0
1	46681355	46681468	GRMZM2G576253	0	0	0	0	0	0	0	0
1	46686896	46688178	GRMZM2G455825	0	0	0	0	0	0	0	0
1	46687522	46689522	GRMZM2G455828	29	43	34	101	13	16	19	13
1	46736924	46738122	GRMZM2G010909	59	22	21	96	34	70	37	64
1	46840486	46844013	GRMZM2G010545	1	4	3	4	15	3	5	6
1	46847089	46848841	AC206208.3_FG003	0	0	0	0	0	0	0	1
1	46852658	46861936	GRMZM2G010328	515	490	431	359	596	463	484	468
1	46863231	46865595	GRMZM2G129302	67	119	289	555	133	175	138	220
1	46924483	46924650	GRMZM2G550417	20	19	11	10	7	2	4	1
1	46925779	46930203	GRMZM2G113364	271	345	279	323	117	143	118	140
1	47126783	47128563	GRMZM2G395780	0	0	0	0	0	0	0	0
1	47130522	47135737	GRMZM2G095043	388	382	250	677	311	249	278	260
1	47149321	47150335	GRMZM2G112538	0	0	0	0	0	0	1	0
1	47172055	47173159	GRMZM2G112524	18	19	21	60	768	310	206	193
1	47177906	47178782	GRMZM2G112488	3	0	5	2	44	9	28	51
1	47179356	47184552	GRMZM2G412784	0	0	0	0	4	1	0	0
1	47229856	47233718	GRMZM2G179596	1	0	0	0	0	0	0	0
1	47289473	47289582	GRMZM2G544460	0	0	0	0	0	0	0	0
1	47291535	47321106	GRMZM2G321753	2114	2272	3608	1583	2563	2286	1891	2534
1	47321327	47323363	GRMZM2G321870	0	0	0	0	0	0	0	0
1	47325049	47326647	GRMZM2G016734	1133	1096	684	652	357	457	456	568
1	47331197	47332878	GRMZM2G017044	1	0	3	0	0	0	0	0
1	47369336	47370999	GRMZM2G169173	1	0	0	0	5	4	1	0
1	47387487	47389244	GRMZM2G169167	72	43	24	0	42	44	71	47
1	47454600	47457339	GRMZM2G300692	416	403	358	231	988	1067	1226	884
1	47468203	47475469	GRMZM2G300685	1	0	3	0	13	9	7	9
1	47474645	47480040	GRMZM2G000632	334	466	1170	375	666	654	651	646
1	47482382	47483856	GRMZM2G000625	0	0	0	0	0	0	0	0
1	47504495	47507003	GRMZM2G377215	105	104	284	522	823	1157	808	984
1	47509293	47517202	GRMZM2G076537	253	205	284	471	450	303	294	363
1	47593036	47595015	GRMZM2G427438	0	0	0	0	0	0	0	0
1	47597259	47600865	GRMZM2G427418	0	0	0	61	1	2	0	0
1	47672784	47674138	GRMZM2G449913	0	0	0	0	0	0	0	0
1	47699083	47705236	GRMZM2G122965	288	415	1728	1852	1283	1302	1096	868
1	47706471	47708539	GRMZM2G122899	0	0	0	0	0	0	0	0
1	47767347	47768388	AC209853.2_FG001	0	0	0	0	0	0	2	1
1	47810317	47811419	GRMZM2G036086	281	195	155	132	128	177	176	158
1	47827840	47828946	GRMZM5G807260	124	124	32	57	98	114	125	149
1	47898858	47900903	GRMZM5G860612	78	73	45	157	40	29	50	26
1	47900337	47901226	GRMZM2G162356	45	30	21	72	18	24	17	22
1	47906016	47907112	GRMZM5G819965	261	285	326	262	680	1402	1096	1113
1	47907847	47908414	GRMZM2G393404	0	0	0	0	0	0	0	0
1	47986776	47988982	GRMZM2G311465	7	8	13	3	170	205	174	214
1	47989435	47993634	GRMZM2G017536	20	18	16	294	13	11	17	20
1	47993964	47995437	GRMZM2G017400	100	94	160	806	15	121	49	245
1	48092121	48097632	GRMZM2G057027	0	0	0	0	0	0	1	0
1	48098129	48098520	GRMZM2G516976	0	0	0	0	0	0	0	0
1	48107459	48108272	GRMZM2G064597	0	0	0	0	0	0	2	0
1	48117497	48128047	GRMZM2G084799	0	0	0	0	0	1	13	1
1	48133730	48137533	GRMZM2G086318	0	0	0	0	0	0	0	0
1	48141254	48141625	GRMZM2G381970	0	0	0	0	0	0	1	0
1	48232796	48238899	GRMZM2G066352	1	0	3	2	1	0	2	1
1	48356565	48363501	GRMZM2G573907	10	7	11	4	11	8	9	8
1	48419490	48421030	GRMZM2G021433	0	1	13	3	2	2	0	1
1	48481772	48482379	AC201745.3_FG001	0	0	0	0	0	0	0	0
1	48527241	48530179	GRMZM2G317487	1	1	0	19	2	2	3	1
1	48531013	48534628	GRMZM2G022945	8	11	18	124	27	17	32	51
1	48537369	48537485	GRMZM2G492931	0	0	0	0	0	0	0	0
1	48553016	48556046	GRMZM2G010000	99	181	229	397	38	46	49	70
1	48654575	48654688	GRMZM2G489259	0	0	0	0	0	0	0	0
1	48657509	48660814	GRMZM2G013957	436	435	179	124	679	454	477	512
1	48684987	48690042	GRMZM2G013783	329	281	221	406	445	387	409	318
1	48759708	48761051	GRMZM2G173951	5	11	8	10	1	1	2	2
1	48763441	48764344	GRMZM2G475971	4	3	0	3	65	67	46	43
1	48865334	48875547	GRMZM2G383767	78	103	63	135	71	90	82	66
1	48876694	48878195	GRMZM2G084389	4	4	13	5	1	5	6	8
1	48889909	48891276	GRMZM2G383790	0	0	0	0	0	0	0	0
1	48953687	48999879	GRMZM2G003984	15	15	97	53	45	49	59	56
1	49004506	49005712	GRMZM2G453697	0	1	0	0	0	0	0	0
1	49057811	49058039	GRMZM2G138903	0	0	0	0	0	0	0	0
1	49059423	49062400	GRMZM2G138916	0	1	0	0	10	9	4	10
1	49065183	49075664	GRMZM2G439819	60	62	97	55	57	81	68	66
1	49090944	49091860	GRMZM2G038015	0	0	0	0	0	0	0	0
1	49130534	49131302	GRMZM2G301823	0	0	0	0	0	0	0	0
1	49176891	49179455	GRMZM2G179124	1	0	0	0	0	2	2	0
1	49192807	49195929	GRMZM2G179155	726	752	494	535	585	563	596	622
1	49199282	49202143	AC177940.4_FG006	23	9	37	3	4	4	3	6
1	49207907	49216831	GRMZM2G140432	1300	1326	1641	924	2211	1911	1958	2238
1	49220614	49222747	GRMZM2G140390	155	140	184	167	1	2	1	0
1	49287309	49289760	GRMZM2G030036	0	0	0	0	0	0	0	0
1	49320819	49323269	GRMZM2G124785	0	0	0	0	0	0	0	0
1	49364284	49364556	GRMZM2G163182	0	0	3	0	5	10	9	22
1	49366134	49366317	GRMZM2G580596	7	20	16	31	0	0	0	1
1	49375521	49376133	GRMZM2G132443	0	0	0	0	0	0	0	0
1	49376275	49378129	AC198770.4_FG005	0	0	0	0	0	0	0	0
1	49392372	49394474	GRMZM2G092442	2	1	34	399	0	7	7	3
1	49406199	49416182	GRMZM2G043484	484	506	571	404	380	290	285	372
1	49416899	49417029	GRMZM2G509376	0	0	0	0	0	0	0	0
1	49585507	49613695	GRMZM2G304255	4	8	13	1	6	2	5	2
1	49614813	49617825	GRMZM5G824629	1469	1514	1047	1012	2018	2255	2347	2276
1	49620252	49621863	GRMZM2G056373	223	264	184	281	192	185	190	156
1	49650495	49659218	GRMZM2G011483	1266	1498	2548	5122	1741	1626	1558	1594
1	49722482	49726934	GRMZM2G121871	503	562	544	539	495	411	493	544
1	49726482	49726935	GRMZM5G817117	0	0	0	0	0	0	0	0
1	49732164	49734159	GRMZM2G121952	0	0	0	0	0	0	0	0
1	49736192	49736969	GRMZM2G422295	0	0	0	0	1	0	0	0
1	49739214	49741076	GRMZM2G121957	0	0	0	0	0	1	1	0
1	49770713	49771311	AC225345.3_FG007	0	0	0	0	0	0	0	0
1	49772908	49794735	GRMZM2G121960	1165	1481	1315	1446	1052	933	1189	1125
1	49797006	49797959	AC225345.3_FG009	4	3	11	2	0	2	0	0
1	49812677	49813221	GRMZM2G013853	28	37	32	43	9	12	14	17
1	49814504	49819093	GRMZM2G013639	440	514	402	601	537	503	468	437
1	49856955	49857225	GRMZM2G044693	0	0	0	0	0	0	0	0
1	49858783	49859130	GRMZM2G509413	0	0	0	0	0	0	0	0
1	49936224	49938978	GRMZM2G069568	0	0	0	0	0	0	0	0
1	50025637	50036980	GRMZM2G124532	2204	1931	2201	1295	1804	1757	1825	2079
1	50041747	50045852	GRMZM2G130300	4	2	3	3	60	43	33	54
1	50086184	50087015	GRMZM5G895848	34	18	13	2	17	20	30	22
1	50087332	50087689	GRMZM2G394188	0	0	0	0	0	0	2	0
1	50087976	50089098	GRMZM2G394203	5	14	18	2	6	123	33	86
1	50096054	50099240	GRMZM2G394212	661	674	860	670	796	648	577	699
1	50099922	50100010	GRMZM2G538704	22	20	13	24	23	18	14	11
1	50101330	50102036	GRMZM2G096786	20	23	60	22	44	28	24	28
1	50104858	50105170	GRMZM2G394235	41	34	37	26	23	13	29	12
1	50105839	50107404	GRMZM2G394237	30	29	21	35	18	19	29	15
1	50252957	50255269	GRMZM2G033491	1174	1270	812	957	842	869	834	734
1	50328667	50340181	GRMZM2G135968	1402	1519	1678	1691	1217	1130	1085	1172
1	50343688	50346236	GRMZM2G438153	0	0	0	0	0	0	0	0
1	50420161	50421666	GRMZM2G089720	0	0	0	0	11	20	9	13
1	50437925	50439468	GRMZM2G364735	0	0	0	3	2	1	0	0
1	50628408	50653355	GRMZM2G329040	853	756	1270	652	300	283	303	311
1	50661958	50669948	GRMZM2G703565	78	30	279	37	42	49	66	61
1	50668722	50675422	GRMZM5G830473	20	8	87	1	115	84	99	97
1	50678627	50682435	GRMZM2G008490	2319	2503	2317	3502	457	586	554	660
1	50700350	50712129	AC208571.4_FG001	284	255	636	140	458	350	392	461
1	50731208	50731750	GRMZM2G008389	0	0	0	0	0	0	0	0
1	50864166	50865478	GRMZM5G851485	23	23	171	649	24	41	37	60
1	50994239	50994719	GRMZM2G114166	0	0	0	0	0	0	0	0
1	51010321	51011073	GRMZM2G550861	0	0	0	0	0	0	0	0
1	51013925	51015964	GRMZM2G018941	3749	3532	2703	6772	1441	1534	1506	1385
1	51016688	51022814	GRMZM2G317160	0	0	3	0	0	0	0	1
1	51042936	51049357	GRMZM5G835810	456	493	460	419	566	480	468	552
1	51157163	51161617	GRMZM5G895991	301	326	231	453	159	155	176	183
1	51170076	51171018	GRMZM2G030794	811	626	355	890	71	92	92	97
1	51285616	51289996	GRMZM2G385931	1350	1613	1325	1629	1077	1037	997	1163
1	51291271	51292601	GRMZM2G084783	175	131	126	141	167	146	189	137
1	51293368	51295043	GRMZM2G084821	0	1	0	3	0	0	3	0
1	51318993	51329214	GRMZM2G084940	743	699	1210	658	264	226	209	239
1	51373581	51373816	GRMZM2G525269	10	8	11	16	16	9	6	3
1	51373913	51375161	GRMZM2G703568	29	42	71	75	29	28	23	30
1	51376412	51379103	GRMZM2G070956	66	78	87	87	66	45	63	73
1	51397954	51400225	GRMZM2G070849	85	77	53	12	82	178	150	243
1	51463393	51463721	GRMZM2G177990	0	0	0	0	1	0	0	0
1	51534145	51536353	GRMZM2G165919	612	830	544	11	401	475	639	475
1	51541104	51542387	GRMZM2G468608	0	0	0	0	0	0	0	0
1	51560856	51564495	GRMZM2G337400	0	1	0	0	0	0	0	0
1	51705503	51705893	GRMZM5G881551	0	0	0	0	0	0	0	0
1	51751358	51755405	GRMZM2G476593	29	21	21	21	26	18	27	23
1	51756173	51762147	GRMZM2G174284	1099	1051	623	414	1069	762	752	931
1	51825936	51827785	GRMZM5G808791	0	0	0	0	0	0	0	0
1	51838739	51839224	GRMZM5G821246	0	0	0	0	0	0	0	0
1	51839559	51841005	AC214109.2_FG003	0	0	0	0	0	0	0	0
1	51894857	51895988	GRMZM2G318652	0	0	0	0	1	7	2	0
1	51992570	51993013	AC185601.3_FG007	0	0	0	0	0	0	0	0
1	52075523	52085564	GRMZM2G138814	1094	1231	1423	1091	1091	932	1034	1067
1	52090372	52092668	GRMZM2G160466	0	0	26	104	0	2	3	4
1	52095395	52099196	GRMZM2G152891	666	805	815	1081	1820	2155	1959	1847
1	52099994	52100106	GRMZM2G574231	0	0	0	0	0	0	0	0
1	52141814	52142835	GRMZM2G476244	0	0	0	0	0	0	0	0
1	52150727	52155845	GRMZM2G174896	13821	13456	10391	3892	7087	6299	5649	4303
1	52195051	52195975	GRMZM2G175019	15	13	8	33	1	4	5	3
1	52196243	52198818	GRMZM2G175038	234	209	210	226	353	343	365	368
1	52220477	52220796	GRMZM2G180894	0	2	0	0	0	0	0	0
1	52221090	52222580	GRMZM2G180889	305	311	402	78	307	301	275	381
1	52224083	52227641	GRMZM5G818728	252	242	413	84	283	249	261	294
1	52251588	52252216	GRMZM2G128634	0	0	0	0	0	0	0	0
1	52252488	52253871	GRMZM2G128644	67	51	50	65	43	31	40	46
1	52324065	52324995	GRMZM2G068154	0	0	0	1	0	0	0	0
1	52346351	52349772	GRMZM2G314064	4	1	3	0	15	9	11	3
1	52367819	52368594	AC186655.4_FG002	0	0	3	0	0	0	0	0
1	52394031	52399786	GRMZM2G009155	87	94	97	172	66	34	40	56
1	52455586	52456483	GRMZM2G309363	0	0	0	0	0	0	0	0
1	52457032	52463361	GRMZM2G009253	516	520	523	841	584	567	590	535
1	52464440	52467816	GRMZM2G009690	50	45	155	188	155	155	147	142
1	52479364	52480344	GRMZM2G009756	1	1	0	3	13	19	17	10
1	52516456	52521875	GRMZM2G421779	0	0	3	0	0	0	0	0
1	52529800	52541632	GRMZM2G033519	0	0	3	0	0	5	3	1
1	52564282	52568326	GRMZM2G033570	9511	8519	5990	5144	7947	8429	8171	10258
1	52609529	52623591	GRMZM2G703573	1	0	0	0	0	1	1	2
1	52625970	52627201	GRMZM2G174680	2	2	8	17	23	28	26	17
1	52632109	52634219	GRMZM2G174691	99	120	113	173	0	1	5	1
1	52635447	52643451	GRMZM2G174696	271	332	313	643	341	317	263	314
1	52716870	52722198	GRMZM5G890025	1617	2002	1946	1947	5	4	10	4
1	52761560	52762660	GRMZM2G144997	199	167	129	48	343	382	505	511
1	52764295	52769331	GRMZM2G145008	15	12	447	252	765	826	756	973
1	52771688	52775458	GRMZM2G145024	723	826	878	677	1648	1682	1492	1924
1	52779423	52783306	GRMZM2G145065	59	60	92	49	1273	834	814	1086
1	52797849	52807101	GRMZM2G018678	279	273	415	157	230	176	163	222
1	52807627	52810251	GRMZM2G018728	892	944	447	1534	672	632	612	661
1	52919938	52921358	GRMZM2G030272	187	113	126	166	73	56	70	72
1	53009547	53015942	GRMZM2G122740	242	268	337	195	508	561	505	689
1	53077318	53077424	GRMZM2G550525	0	0	0	0	0	0	0	0
1	53101208	53102739	GRMZM2G546936	0	0	0	0	0	0	0	0
1	53104775	53105179	AC186680.3_FG006	0	0	0	0	0	0	0	0
1	53150788	53155766	GRMZM2G407825	208	237	344	113	349	315	284	401
1	53158323	53164921	GRMZM2G107481	52	95	150	44	0	3	4	3
1	53165141	53165226	GRMZM2G546914	0	0	0	0	0	0	1	0
1	53173860	53178656	GRMZM2G107463	588	677	581	624	800	696	674	800
1	53235959	53238192	GRMZM2G411901	0	0	0	0	0	0	0	0
1	53270104	53272645	GRMZM2G102365	3263	2671	1086	808	1102	1305	1750	1920
1	53340165	53346116	GRMZM2G042615	587	632	465	750	559	547	522	601
1	53421632	53423835	GRMZM2G031001	84	94	103	81	817	977	1246	1342
1	53426161	53432292	GRMZM2G030908	16	9	26	23	43	42	35	52
1	53621183	53623074	GRMZM2G020940	33981	27280	25944	48800	13667	13678	13299	10866
1	53633788	53636032	GRMZM2G011598	8	10	0	0	67	39	50	33
1	53659227	53660715	GRMZM2G441289	0	0	0	0	0	0	0	0
1	53712311	53713208	GRMZM2G010068	0	0	0	0	7	6	16	9
1	53713609	53715064	GRMZM2G010149	10	9	18	58	6	5	9	2
1	53740643	53741086	GRMZM2G026948	0	0	0	0	0	0	0	0
1	53782007	53782266	GRMZM2G535317	0	0	0	0	0	0	0	0
1	53822733	53830790	GRMZM2G010657	267	308	702	558	696	646	602	669
1	53833929	53842624	GRMZM2G559436	214	220	707	339	526	402	404	467
1	53843359	53850771	GRMZM2G110406	825	931	1712	1616	1976	1582	1494	1744
[truncated: 56,332 more rows]
